# Supplementary material for: Crystal structures of (±)-(1SR,5SR,6SR,7SR,10SR,11SR,13RS,14SR)-13-hy­droxy-7-meth­oxy­meth­oxy-11,15,18,18-tetra­methyl-3-oxo-2,4-dioxa­tetra­cyclo­[12.3.1.01,5.06,11]octa­dec-15-en-10-yl benzoate, its 13-epimer and 13-one derivative
Source: Acta Crystallogr E Crystallogr Commun. 2015 Apr 9;71(Pt 5):466–72. doi: 10.1107/S2056989015006854 (PMC4420046; doi:10.1107/S2056989015006854)
Supplement: Supplementary file 1 [file e-71-00466-sup1.cif]

##############################################################################
#                                                                            #
# This CIF contains the data in a paper accepted for publication in          #
# Acta Crystallographica Section E. It conforms to the requirements of       #
# Notes for Authors for Acta Crystallographica Section E, and has been       #
# peer reviewed under the auspices of the IUCr Commission on Journals.       #
#                                                                            #
# Full details of the Crystallographic Information File format               #
# are given in the paper "The Crystallographic Information File (CIF):       #
# a New Standard Archive File for Crystallography" by S. R. Hall, F. H.      #
# Allen and I. D. Brown [Acta Cryst. (1991), A47, 655-685].                  #
#                                                                            #
# The current version of the core CIF dictionary is obtainable from          #
# ftp://ftp.iucr.org/pub/cif_core.dic.                                       #
#                                                                            #
# Software is freely available for graphical display of the structure(s)     #
# in this CIF. For information consult the CIF software page                 #
# http://www.iucr.org/resources/cif/software.                                #
#                                                                            #
# This file may be used for bona fide research purposes within the           #
# scientific community so long as proper attribution is given to the journal # 
# article from which it was obtained.                                        #
#                                                                            #
##############################################################################
data_global
_audit_creation_method     'APEX2 v2014.5-0'
_journal_data_validation_number     ?
_journal_date_recd_electronic     2015-03-24
_journal_date_accepted     2015-04-06
_journal_name_full     'Acta Crystallographica, Section E'
_journal_year     2015
_journal_volume     71
_journal_issue      5
_journal_page_first     466
_journal_page_last     472
_journal_paper_category     GO
_journal_paper_doi     10.1107/S2056989015006854
_journal_coeditor_code     IS5395
_publ_contact_author_name     'Oishi, Takeshi'
_publ_contact_author_address
;
School of Medicine,
Keio University,
Hiyoshi 4-1-1, Kohoku-ku,
Yokohama 223-8521,
Japan
;
_publ_contact_author_email     oec@keio.jp
_publ_contact_author_fax     '(81) 45 566 1311'
_publ_contact_author_phone     '(81) 45 566 1311'
_publ_section_title
;\
Crystal structures of
(+-)-(1<i>SR</i>,5<i>SR</i>,6<i>SR</i>,7<i>SR</i>,10<i>SR</i>,11<i>SR</i>,\
13<i>RS</i>,14<i>SR</i>)-13-hydroxy-7-methoxymethoxy-11,15,18,18-\
tetramethyl-3-oxo-2,4-dioxatetracyclo[12.3.1.0^1,5^.0^6,11^]octadec-15-en-10-yl
benzoate, its 13-epimer and 13-one derivative
;
loop_
    _publ_author_name
    _publ_author_address
    'Oishi, Takeshi'
;
School of Medicine,
Keio University,
Hiyoshi 4-1-1, Kohoku-ku,
Yokohama 223-8521,
Japan
;
    'Fukaya, Keisuke'
;
Department of Applied Chemistry,
Faculty of Science and Technology,
Keio University,
Hiyoshi 3-14-1, Kohoku-ku,
Yokohama 223-8522,
Japan
;
    'Yamaguchi, Yu'
;
Department of Applied Chemistry,
Faculty of Science and Technology,
Keio University,
Hiyoshi 3-14-1, Kohoku-ku,
Yokohama 223-8522,
Japan
;
    'Sugai, Tomoya'
;
Department of Applied Chemistry,
Faculty of Science and Technology,
Keio University,
Hiyoshi 3-14-1, Kohoku-ku,
Yokohama 223-8522,
Japan
;
    'Watanabe, Ami'
;
Department of Applied Chemistry,
Faculty of Science and Technology,
Keio University,
Hiyoshi 3-14-1, Kohoku-ku,
Yokohama 223-8522,
Japan
;
    'Sato, Takaaki'
;
Department of Applied Chemistry,
Faculty of Science and Technology,
Keio University,
Hiyoshi 3-14-1, Kohoku-ku,
Yokohama 223-8522,
Japan
;
    'Chida, Noritaka'
;
Department of Applied Chemistry,
Faculty of Science and Technology,
Keio University,
Hiyoshi 3-14-1, Kohoku-ku,
Yokohama 223-8522,
Japan
;
_publ_section_synopsis
;
In the title three compounds, the ring conformations of tetracycles are similar;
each tetracycle adopts essentially planar, chair, half-chair and chair--chair
forms. In the crystals, molecules are linked into similar chains by
intermolecular hydrogen bonds.
;
data_A
_database_code_depnum_ccdc_archive 'CCDC 1057983'
_chemical_name_systematic
;\
(+-)-(1<i>SR</i>,5<i>SR</i>,6<i>SR</i>,7<i>SR</i>,10<i>SR</i>,11<i>SR</i>,\
13<i>RS</i>,14<i>SR</i>)-13-Hydroxy-7-methoxymethoxy-11,15,18,18-\
tetramethyl-3-oxo-2,4-dioxatetracyclo[12.3.1.0^1,5^.0^6,11^]octadec-15-en-10-yl
benzoate pentane 0.25-solvate
;
_chemical_name_common     ?
_chemical_formula_moiety     'C29 H38 O8, 0.25(C5 H12)'
_chemical_formula_sum     'C30.25 H41 O8'
_chemical_formula_iupac     'C29 H38 O8, 0.25C5 H12'
_chemical_formula_weight     532.64
_chemical_melting_point     509.2
_space_group_crystal_system     triclinic
_space_group_name_H-M_alt     'P -1'
_space_group_name_Hall     '-P 1'
loop_
    _space_group_symop_operation_xyz
    'x, y, z'
    '-x, -y, -z'
_cell_length_a     11.3343(5)
_cell_length_b     15.4666(7)
_cell_length_c     16.4870(8)
_cell_angle_alpha     85.1124(14)
_cell_angle_beta     78.3773(14)
_cell_angle_gamma     78.5231(15)
_cell_volume     2771.3(2)
_cell_formula_units_Z     4
_cell_measurement_reflns_used     9428
_cell_measurement_theta_min     2.44
_cell_measurement_theta_max     25.01
_cell_measurement_temperature     90.0
_exptl_crystal_description     prism
_exptl_crystal_colour     colorless
_exptl_crystal_size_max     0.320
_exptl_crystal_size_mid     0.210
_exptl_crystal_size_min     0.170
_exptl_crystal_density_diffrn     1.277
_exptl_crystal_density_meas     ?
_exptl_crystal_density_method     'not measured'
_exptl_crystal_F_000     1146
_exptl_absorpt_coefficient_mu     0.091
_exptl_absorpt_correction_type     multi-scan
_exptl_absorpt_process_details
;
(<i>SADABS</i>; Bruker, 2014)
;
_exptl_absorpt_correction_T_min     0.97
_exptl_absorpt_correction_T_max     0.98
_exptl_special_details
;
<i>M.p.</i>
 507.2--509.2 K (not corrected); IR (film) 3502, 2950, 1799, 1717,
1451, 1272, 1098, 1055, 713 cm^-1^; ^1^H NMR (500 MHz, CDCl~3~) <i>\d</i>
(p.p.m.) 8.03--8.00 (m, 2H), 7.60--7.55 (m, 1H), 7.48--7.43 (m, 2H), 5.50 (bs,
1H), 4.78 (d, <i>J</i> = 7.2 Hz, 1H), 4.71 (dd, <i>J</i> = 11.3, 4.3 Hz, 1H),
4.58 (d, <i>J</i> = 7.2 Hz, 1H), 4.50 (d, <i>J</i> = 3.7 Hz, 1H), 4.31 (dd,
<i>J</i> = 9.0, 2.0 Hz, 1H), 3.56 (ddd, <i>J</i> = 10.7, 10.7, 5.2 Hz, 1H),
3.35 (s, 3H), 2.87 (bd, <i>J</i> = 18.3 Hz, 1H), 2.41--2.30 (m, 2H), 2.11 (s,
1H), 2.08 (dd, <i>J</i> = 10.7, 3.7 Hz, 1H), 1.89 (dddd, <i>J</i> = 12.7, 4.3,
4.0, 4.0 Hz, 1H), 1.77 (s, 3H), 1.72--1.50 (m, 4H), 1.29 (s, 3H), 1.25 (s,
3H), 1.17 (s, 3H); ^13^C NMR (125 MHz, CDCl~3~) <i>\d</i> (p.p.m.) 165.9 (C),
154.1 (C), 136.7 (C), 133.4 (CH), 130.3 (C), 129.7 (CH), 128.6 (CH), 120.9
(CH), 97.8 (CH~2~), 87.1 (C), 80.0 (CH), 78.1 (CH), 75.0 (CH), 67.1 (CH), 60.6
(CH), 55.9 (CH~3~), 47.8 (CH~2~), 46.2 (CH), 42.6 (C), 40.2 (C), 31.9 (CH~2~),
31.2 (CH~2~), 25.9 (CH~3~), 25.1 (CH~3~), 24.7 (CH~2~), 19.8 (CH~3~), 13.6
(CH~3~); LRMS (EI) <i>m/z</i> 514 (<i>M</i>^+^, 4%), 483 (1), 469 (1), 453
(1), 409 (4), 393 (12), 348 (1), 332 (1), 121 (83), 105 (100), 77 (67); HRMS
(EI) <i>m/z</i> calcd for C~29~H~38~O~8~^+^ [<i>M</i>]^+^ 514.2567, found
514.2545.
;
_diffrn_ambient_temperature     90.0
_diffrn_radiation_type     MoK\a
_diffrn_radiation_wavelength     0.71073
_diffrn_radiation_monochromator     'multilayered confocal mirror'
_diffrn_measurement_device_type     'Bruker D8 Venture'
_diffrn_measurement_method     '\f and \w scans'
_diffrn_detector_area_resol_mean     8.333
_diffrn_reflns_number     50997
_diffrn_reflns_av_R_equivalents     0.0411
_diffrn_reflns_av_sigmaI/netI     ?
_diffrn_reflns_theta_min     2.21
_diffrn_reflns_theta_max     25.03
_diffrn_reflns_theta_full     25.03
_diffrn_measured_fraction_theta_max     0.993
_diffrn_measured_fraction_theta_full     0.993
_diffrn_reflns_limit_h_min     -13
_diffrn_reflns_limit_h_max     13
_diffrn_reflns_limit_k_min     -18
_diffrn_reflns_limit_k_max     18
_diffrn_reflns_limit_l_min     -19
_diffrn_reflns_limit_l_max     19
_diffrn_standards_number     0
_diffrn_standards_interval_count     ?
_diffrn_standards_decay_%     ?
_refine_special_details
;
Refinement of <i>F</i>^2^ against ALL reflections. The weighted <i>R</i>-factor
<i>wR</i> and goodness of fit <i>S</i> are based on <i>F</i>^2^, conventional
<i>R</i>-factors <i>R</i> are based on <i>F</i>, with <i>F</i> set to zero for
negative <i>F</i>^2^. The threshold expression of <i>F</i>^2^ >
\s(<i>F</i>^2^) is used only for calculating <i>R</i>-factors(gt) <i>etc</i>.
and is not relevant to the choice of reflections for refinement.
<i>R</i>-factors based on <i>F</i>^2^ are statistically about twice as large
as those based on <i>F</i>, and <i>R</i>- factors based on ALL data will be
even larger.
Problematic three reflections with |<i>I</i>(obs)-<i>I</i>(calc)|/\sW(<i>I</i>)
greater than 10 (1 1 0, 9 9 11 and 5 3 11) have been omitted in the final
refinement.
;
_reflns_number_total     9735
_reflns_number_gt     7339
_reflns_threshold_expression     'I > 2\s(I)'
_refine_ls_structure_factor_coef     Fsqd
_refine_ls_matrix_type     full
_refine_ls_R_factor_all     0.0636
_refine_ls_R_factor_gt     0.0400
_refine_ls_wR_factor_gt     0.0869
_refine_ls_wR_factor_ref     0.0989
_refine_ls_goodness_of_fit_ref     1.023
_refine_ls_restrained_S_all     1.023
_refine_ls_number_reflns     9735
_refine_ls_number_parameters     726
_refine_ls_number_restraints     0
_refine_ls_number_constraints     ?
_refine_ls_hydrogen_treatment     constr
_refine_ls_weighting_scheme     calc
_refine_ls_weighting_details
              'w=1/[\s^2^(Fo^2^)+(0.0390P)^2^+1.4256P] where P=(Fo^2^+2Fc^2^)/3'
_atom_sites_solution_hydrogens     geom
_atom_sites_solution_primary     direct
_atom_sites_solution_secondary     difmap
_refine_ls_shift/su_max     0.008
_refine_ls_shift/su_mean     0.001
_refine_diff_density_max     0.272
_refine_diff_density_min     -0.235
_refine_ls_extinction_method     none
_refine_ls_extinction_coef     ?
loop_
    _atom_type_symbol
    _atom_type_description
    _atom_type_scat_dispersion_real
    _atom_type_scat_dispersion_imag
    _atom_type_scat_source
    C C 0.0033 0.0016 'International Tables Vol C Tables 4.2.6.8 and 6.1.1.4'
    H H 0.0000 0.0000 'International Tables Vol C Tables 4.2.6.8 and 6.1.1.4'
    O O 0.0106 0.0060 'International Tables Vol C Tables 4.2.6.8 and 6.1.1.4'
_computing_data_collection
;
<i>APEX2</i> (Bruker, 2014)
;
_computing_cell_refinement
;
<i>SAINT</i> (Bruker, 2014)
;
_computing_data_reduction
;
<i>SAINT</i> (Bruker, 2014)
;
_computing_structure_solution
;
<i>SHELXS2013</i> (Sheldrick, 2008)
;
_computing_structure_refinement
;
<i>SHELXL2014</i> (Sheldrick, 2015)
;
_computing_molecular_graphics
;
<i>Mercury</i> (Macrae <i>et al.</i>, 2006)
;
_computing_publication_material
;
<i>publCif</i> (Westrip, 2010) and <i>PLATON</i> (Spek, 2009)
;
loop_
    _atom_site_type_symbol
    _atom_site_label
    _atom_site_fract_x
    _atom_site_fract_y
    _atom_site_fract_z
    _atom_site_U_iso_or_equiv
    _atom_site_adp_type
    _atom_site_calc_flag
    _atom_site_occupancy
    _atom_site_disorder_assembly
    _atom_site_disorder_group
    C C1 0.39192(15) 0.71883(11) 0.80546(10) 0.0182(4) Uani d 1 . .
    C C2 0.29323(15) 0.76771(11) 0.87419(10) 0.0178(4) Uani d 1 . .
    H H2 0.2366 0.8123 0.8455 0.021 Uiso calc 1 . .
    C C3 0.33237(15) 0.81694(11) 0.93856(10) 0.0167(4) Uani d 1 . .
    H H3 0.4227 0.8146 0.9212 0.02 Uiso calc 1 . .
    C C4 0.31165(16) 0.77206(11) 1.02534(11) 0.0199(4) Uani d 1 . .
    H H4 0.2234 0.767 1.0428 0.024 Uiso calc 1 . .
    C C5 0.34803(17) 0.82311(11) 1.08803(11) 0.0228(4) Uani d 1 . .
    H H5A 0.4373 0.8225 1.0739 0.027 Uiso calc 1 . .
    H H5B 0.3297 0.7943 1.1439 0.027 Uiso calc 1 . .
    C C6 0.27850(17) 0.91845(11) 1.08866(11) 0.0231(4) Uani d 1 . .
    H H6A 0.1893 0.9196 1.1049 0.028 Uiso calc 1 . .
    H H6B 0.3035 0.9513 1.1293 0.028 Uiso calc 1 . .
    C C7 0.30713(16) 0.96120(11) 1.00303(10) 0.0192(4) Uani d 1 . .
    H H7 0.3973 0.9604 0.9885 0.023 Uiso calc 1 . .
    C C8 0.27009(15) 0.91625(11) 0.93435(10) 0.0169(4) Uani d 1 . .
    C C9 0.32337(16) 0.96195(11) 0.85154(10) 0.0196(4) Uani d 1 . .
    H H9B 0.285 1.0253 0.8542 0.024 Uiso calc 1 . .
    H H9A 0.4116 0.9585 0.8511 0.024 Uiso calc 1 . .
    C C10 0.31409(16) 0.93271(11) 0.76616(10) 0.0196(4) Uani d 1 . .
    H H10 0.2326 0.9153 0.7703 0.024 Uiso calc 1 . .
    C C11 0.41687(15) 0.85809(11) 0.72360(10) 0.0184(4) Uani d 1 . .
    H H11 0.4345 0.8795 0.6642 0.022 Uiso calc 1 . .
    C C12 0.53785(16) 0.85012(11) 0.75254(10) 0.0201(4) Uani d 1 . .
    C C13 0.58295(16) 0.77927(11) 0.79574(11) 0.0211(4) Uani d 1 . .
    H H13 0.659 0.7782 0.812 0.025 Uiso calc 1 . .
    C C14 0.52260(15) 0.70092(11) 0.82067(11) 0.0201(4) Uani d 1 . .
    H H14A 0.522 0.6854 0.8802 0.024 Uiso calc 1 . .
    H H14B 0.5706 0.6499 0.7888 0.024 Uiso calc 1 . .
    C C15 0.38464(15) 0.76528(11) 0.72002(10) 0.0191(4) Uani d 1 . .
    C C16 0.25946(16) 0.77064(12) 0.69574(11) 0.0225(4) Uani d 1 . .
    H H16A 0.1941 0.7916 0.7423 0.034 Uiso calc 1 . .
    H H16B 0.2515 0.712 0.6819 0.034 Uiso calc 1 . .
    H H16C 0.2529 0.8118 0.6476 0.034 Uiso calc 1 . .
    C C17 0.47951(17) 0.71477(12) 0.65165(11) 0.0237(4) Uani d 1 . .
    H H17B 0.4675 0.742 0.5973 0.036 Uiso calc 1 . .
    H H17C 0.4692 0.6531 0.6547 0.036 Uiso calc 1 . .
    H H17A 0.5623 0.7171 0.6594 0.036 Uiso calc 1 . .
    C C18 0.60684(17) 0.92447(12) 0.72667(12) 0.0278(4) Uani d 1 . .
    H H18A 0.6397 0.9233 0.667 0.042 Uiso calc 1 . .
    H H18B 0.6745 0.9177 0.7569 0.042 Uiso calc 1 . .
    H H18C 0.5513 0.9809 0.7392 0.042 Uiso calc 1 . .
    C C19 0.13055(15) 0.92911(11) 0.94717(11) 0.0214(4) Uani d 1 . .
    H H19C 0.1076 0.9005 0.9034 0.032 Uiso calc 1 . .
    H H19A 0.0958 0.9924 0.945 0.032 Uiso calc 1 . .
    H H19B 0.0988 0.9027 1.0013 0.032 Uiso calc 1 . .
    O O20 0.22400(11) 0.70057(8) 0.91336(7) 0.0214(3) Uani d 1 . .
    C C21 0.26240(16) 0.62580(12) 0.87360(11) 0.0216(4) Uani d 1 . .
    O O22 0.35432(11) 0.63298(7) 0.80929(7) 0.0215(3) Uani d 1 . .
    O O23 0.22106(12) 0.56013(8) 0.89208(8) 0.0298(3) Uani d 1 . .
    O O24 0.24272(10) 1.05356(7) 1.00196(7) 0.0201(3) Uani d 1 . .
    C C25 0.30152(16) 1.11360(11) 1.02153(10) 0.0197(4) Uani d 1 . .
    O O26 0.39773(11) 1.09511(8) 1.04546(8) 0.0283(3) Uani d 1 . .
    C C27 0.23598(16) 1.20589(11) 1.01040(10) 0.0194(4) Uani d 1 . .
    C C28 0.29728(17) 1.27379(12) 1.01677(11) 0.0231(4) Uani d 1 . .
    H H28 0.3782 1.2602 1.0278 0.028 Uiso calc 1 . .
    C C29 0.24120(18) 1.36072(12) 1.00719(11) 0.0272(4) Uani d 1 . .
    H H29 0.2837 1.4068 1.0113 0.033 Uiso calc 1 . .
    C C30 0.12343(18) 1.38076(12) 0.99168(11) 0.0275(4) Uani d 1 . .
    H H30 0.0847 1.4407 0.9855 0.033 Uiso calc 1 . .
    C C31 0.06173(17) 1.31401(12) 0.98513(12) 0.0276(4) Uani d 1 . .
    H H31 -0.0195 1.3281 0.9748 0.033 Uiso calc 1 . .
    C C32 0.11788(16) 1.22643(12) 0.99364(11) 0.0226(4) Uani d 1 . .
    H H32 0.0758 1.1806 0.988 0.027 Uiso calc 1 . .
    O O33 0.32219(12) 1.00634(8) 0.70805(8) 0.0276(3) Uani d 1 . .
    H H33 0.2664 1.049 0.7246 0.041 Uiso calc 1 . .
    O O34 0.38701(11) 0.68492(7) 1.01813(7) 0.0218(3) Uani d 1 . .
    C C35 0.33439(17) 0.61646(12) 1.06299(11) 0.0248(4) Uani d 1 . .
    H H35A 0.2477 0.625 1.0568 0.03 Uiso calc 1 . .
    H H35B 0.3774 0.5597 1.0387 0.03 Uiso calc 1 . .
    O O36 0.33867(12) 0.61094(8) 1.14683(7) 0.0288(3) Uani d 1 . .
    C C37 0.4588(2) 0.58010(15) 1.16272(15) 0.0452(6) Uani d 1 . .
    H H37B 0.5132 0.6193 1.1335 0.068 Uiso calc 1 . .
    H H37C 0.489 0.5201 1.1432 0.068 Uiso calc 1 . .
    H H37A 0.457 0.5795 1.2224 0.068 Uiso calc 1 . .
    C C1' 0.80525(16) 0.74195(11) 0.31038(11) 0.0190(4) Uani d 1 . .
    C C2' 0.90913(15) 0.67289(11) 0.26359(10) 0.0185(4) Uani d 1 . .
    H H2' 0.8711 0.6423 0.2274 0.022 Uiso calc 1 . .
    C C3' 0.98195(15) 0.60049(11) 0.31378(10) 0.0182(4) Uani d 1 . .
    H H3' 0.9397 0.6052 0.3731 0.022 Uiso calc 1 . .
    C C4' 1.11310(16) 0.61437(11) 0.30982(11) 0.0225(4) Uani d 1 . .
    H H4' 1.1551 0.6192 0.2506 0.027 Uiso calc 1 . .
    C C5' 1.18605(17) 0.53955(12) 0.35504(12) 0.0274(4) Uani d 1 . .
    H H5'A 1.1505 0.5397 0.415 0.033 Uiso calc 1 . .
    H H5'B 1.2718 0.5483 0.3478 0.033 Uiso calc 1 . .
    C C6' 1.18424(17) 0.45122(12) 0.32163(12) 0.0265(4) Uani d 1 . .
    H H6'A 1.2218 0.4501 0.262 0.032 Uiso calc 1 . .
    H H6'B 1.2321 0.4028 0.3514 0.032 Uiso calc 1 . .
    C C7' 1.05332(16) 0.43877(11) 0.33368(11) 0.0216(4) Uani d 1 . .
    H H7' 1.0172 0.4405 0.3942 0.026 Uiso calc 1 . .
    C C8' 0.97153(15) 0.50882(11) 0.28678(10) 0.0188(4) Uani d 1 . .
    C C9' 0.83902(16) 0.49154(11) 0.31629(11) 0.0205(4) Uani d 1 . .
    H H9'A 0.8245 0.4886 0.3776 0.025 Uiso calc 1 . .
    H H9'B 0.84 0.4314 0.2995 0.025 Uiso calc 1 . .
    C C10' 0.72291(15) 0.55088(11) 0.29171(11) 0.0193(4) Uani d 1 . .
    H H10' 0.7401 0.5667 0.2309 0.023 Uiso calc 1 . .
    C C11' 0.66133(16) 0.63631(11) 0.33978(10) 0.0189(4) Uani d 1 . .
    H H11' 0.5715 0.6377 0.3454 0.023 Uiso calc 1 . .
    C C12' 0.68111(15) 0.62936(11) 0.42879(11) 0.0191(4) Uani d 1 . .
    C C13' 0.74589(16) 0.68057(11) 0.45440(11) 0.0211(4) Uani d 1 . .
    H H13' 0.7548 0.6732 0.5108 0.025 Uiso calc 1 . .
    C C14' 0.80599(16) 0.74896(12) 0.40147(11) 0.0220(4) Uani d 1 . .
    H H14D 0.8917 0.7418 0.4094 0.026 Uiso calc 1 . .
    H H14E 0.7625 0.8084 0.4191 0.026 Uiso calc 1 . .
    C C15' 0.67950(16) 0.72807(11) 0.29790(11) 0.0199(4) Uani d 1 . .
    C C16' 0.66754(17) 0.73683(12) 0.20653(11) 0.0237(4) Uani d 1 . .
    H H16D 0.7362 0.6974 0.1743 0.036 Uiso calc 1 . .
    H H16E 0.6686 0.798 0.1857 0.036 Uiso calc 1 . .
    H H16F 0.5902 0.7207 0.2012 0.036 Uiso calc 1 . .
    C C17' 0.57506(16) 0.79806(11) 0.34144(12) 0.0237(4) Uani d 1 . .
    H H17D 0.5714 0.7911 0.4015 0.036 Uiso calc 1 . .
    H H17E 0.497 0.7904 0.3288 0.036 Uiso calc 1 . .
    H H17F 0.5903 0.8572 0.3218 0.036 Uiso calc 1 . .
    C C18' 0.61846(17) 0.56509(12) 0.48620(11) 0.0264(4) Uani d 1 . .
    H H18D 0.5294 0.5838 0.4921 0.04 Uiso calc 1 . .
    H H18E 0.6417 0.5631 0.5406 0.04 Uiso calc 1 . .
    H H18F 0.6433 0.5063 0.4635 0.04 Uiso calc 1 . .
    C C19' 1.01302(17) 0.49893(12) 0.19299(11) 0.0237(4) Uani d 1 . .
    H H19D 1.0253 0.4366 0.1806 0.035 Uiso calc 1 . .
    H H19E 1.0902 0.5205 0.1742 0.035 Uiso calc 1 . .
    H H19F 0.9501 0.5335 0.1642 0.035 Uiso calc 1 . .
    O O20' 0.98878(11) 0.72516(7) 0.20899(7) 0.0218(3) Uani d 1 . .
    C C21' 0.93856(16) 0.81059(12) 0.21184(11) 0.0219(4) Uani d 1 . .
    O O22' 0.83303(11) 0.82463(7) 0.26720(7) 0.0230(3) Uani d 1 . .
    O O23' 0.98135(12) 0.86793(8) 0.17053(8) 0.0291(3) Uani d 1 . .
    O O24' 1.05092(11) 0.35259(7) 0.30544(7) 0.0232(3) Uani d 1 . .
    C C25' 1.05285(16) 0.28473(12) 0.36162(11) 0.0230(4) Uani d 1 . .
    O O26' 1.05309(14) 0.29155(9) 0.43359(8) 0.0366(4) Uani d 1 . .
    C C27' 1.05285(16) 0.20029(11) 0.32452(11) 0.0226(4) Uani d 1 . .
    C C28' 1.03407(19) 0.12820(13) 0.37777(13) 0.0328(5) Uani d 1 . .
    H H28' 1.0236 0.1332 0.4359 0.039 Uiso calc 1 . .
    C C29' 1.0305(2) 0.04866(13) 0.34638(14) 0.0403(5) Uani d 1 . .
    H H29' 1.0167 -0.0006 0.3831 0.048 Uiso calc 1 . .
    C C30' 1.04693(18) 0.04084(13) 0.26221(13) 0.0343(5) Uani d 1 . .
    H H30' 1.044 -0.0137 0.2409 0.041 Uiso calc 1 . .
    C C31' 1.06757(16) 0.11189(12) 0.20896(12) 0.0270(4) Uani d 1 . .
    H H31' 1.0804 0.1059 0.1508 0.032 Uiso calc 1 . .
    C C32' 1.06975(15) 0.19203(12) 0.23947(11) 0.0231(4) Uani d 1 . .
    H H32' 1.0828 0.2412 0.2024 0.028 Uiso calc 1 . .
    O O33' 0.62847(11) 0.49828(8) 0.30885(8) 0.0254(3) Uani d 1 . .
    H H33' 0.6435 0.4595 0.2736 0.038 Uiso calc 1 . .
    O O34' 1.09963(11) 0.69699(8) 0.34778(8) 0.0255(3) Uani d 1 . .
    C C35' 1.1978(2) 0.74151(14) 0.32338(13) 0.0370(5) Uani d 1 . .
    H H35D 1.2264 0.7375 0.2628 0.044 Uiso calc 1 . .
    H H35F 1.1685 0.8047 0.335 0.044 Uiso calc 1 . .
    O O36' 1.29654(12) 0.70912(10) 0.36255(10) 0.0446(4) Uani d 1 . .
    C C37' 1.2687(2) 0.72296(17) 0.44817(15) 0.0529(7) Uani d 1 . .
    H H37D 1.3415 0.6998 0.4725 0.079 Uiso calc 1 . .
    H H37E 1.2021 0.6923 0.4747 0.079 Uiso calc 1 . .
    H H37F 1.2432 0.7864 0.4569 0.079 Uiso calc 1 . .
    C C1P 0.2437(5) 0.9991(4) 0.5096(4) 0.0466(14) Uani d 0.5 A -1
    H H1PA 0.2192 1.0095 0.569 0.07 Uiso calc 0.5 A -1
    H H1PB 0.1943 0.9599 0.4945 0.07 Uiso calc 0.5 A -1
    H H1PC 0.2307 1.0555 0.4777 0.07 Uiso calc 0.5 A -1
    C C2P 0.3778(6) 0.9566(6) 0.4905(6) 0.0345(17) Uani d 0.5 A -1
    H H2PA 0.4002 0.942 0.4314 0.041 Uiso calc 0.5 A -1
    H H2PB 0.3906 0.9007 0.5242 0.041 Uiso calc 0.5 A -1
    C C3P 0.4624(5) 1.0156(5) 0.5077(5) 0.036(3) Uani d 0.5 A -1
    H H3PA 0.4536 1.0696 0.471 0.043 Uiso calc 0.5 A -1
    H H3PB 0.4357 1.0338 0.5656 0.043 Uiso calc 0.5 A -1
    C C4P 0.5962(7) 0.9719(8) 0.4947(7) 0.044(2) Uani d 0.5 A -1
    H H4PA 0.6228 0.9528 0.437 0.053 Uiso calc 0.5 A -1
    H H4PB 0.6055 0.9184 0.5322 0.053 Uiso calc 0.5 A -1
    C C5P 0.6788(7) 1.0321(6) 0.5108(6) 0.047(2) Uani d 0.5 A -1
    H H5PA 0.6741 1.0834 0.4715 0.07 Uiso calc 0.5 A -1
    H H5PB 0.7636 0.9998 0.5038 0.07 Uiso calc 0.5 A -1
    H H5PC 0.6521 1.0522 0.5675 0.07 Uiso calc 0.5 A -1
loop_
    _atom_site_aniso_label
    _atom_site_aniso_U_11
    _atom_site_aniso_U_22
    _atom_site_aniso_U_33
    _atom_site_aniso_U_12
    _atom_site_aniso_U_13
    _atom_site_aniso_U_23
    C1 0.0196(9) 0.0124(9) 0.0231(9) -0.0029(7) -0.0042(7) -0.0035(7)
    C2 0.0196(9) 0.0145(9) 0.0193(9) -0.0040(7) -0.0026(7) -0.0005(7)
    C3 0.0138(9) 0.0148(9) 0.0206(9) -0.0020(7) -0.0009(7) -0.0039(7)
    C4 0.0203(10) 0.0151(9) 0.0226(10) -0.0024(7) -0.0008(8) -0.0021(7)
    C5 0.0287(11) 0.0216(10) 0.0192(9) -0.0069(8) -0.0045(8) -0.0011(8)
    C6 0.0247(10) 0.0228(10) 0.0223(10) -0.0053(8) -0.0021(8) -0.0077(8)
    C7 0.0174(9) 0.0146(9) 0.0248(10) -0.0008(7) -0.0030(8) -0.0042(7)
    C8 0.0149(9) 0.0166(9) 0.0186(9) -0.0031(7) -0.0010(7) -0.0029(7)
    C9 0.0190(9) 0.0154(9) 0.0241(10) -0.0014(7) -0.0038(8) -0.0037(7)
    C10 0.0195(9) 0.0159(9) 0.0219(9) -0.0012(7) -0.0034(7) 0.0019(7)
    C11 0.0189(9) 0.0188(9) 0.0163(9) -0.0027(7) -0.0013(7) -0.0010(7)
    C12 0.0188(9) 0.0220(10) 0.0183(9) -0.0031(7) 0.0001(7) -0.0049(8)
    C13 0.0153(9) 0.0255(10) 0.0219(9) -0.0019(7) -0.0030(7) -0.0048(8)
    C14 0.0200(10) 0.0172(9) 0.0211(9) 0.0022(7) -0.0035(8) -0.0035(7)
    C15 0.0185(9) 0.0194(9) 0.0188(9) -0.0027(7) -0.0025(7) -0.0033(7)
    C16 0.0255(10) 0.0225(10) 0.0209(9) -0.0042(8) -0.0070(8) -0.0026(8)
    C17 0.0263(10) 0.0220(10) 0.0220(10) -0.0020(8) -0.0038(8) -0.0044(8)
    C18 0.0232(10) 0.0267(11) 0.0327(11) -0.0050(8) -0.0034(8) -0.0006(9)
    C19 0.0178(9) 0.0188(9) 0.0269(10) -0.0013(7) -0.0025(8) -0.0071(8)
    O20 0.0205(7) 0.0192(7) 0.0249(7) -0.0077(5) 0.0003(5) -0.0052(5)
    C21 0.0230(10) 0.0206(10) 0.0225(10) -0.0041(8) -0.0071(8) -0.0023(8)
    O22 0.0245(7) 0.0153(6) 0.0241(7) -0.0046(5) -0.0015(6) -0.0038(5)
    O23 0.0360(8) 0.0211(7) 0.0353(8) -0.0141(6) -0.0050(6) -0.0013(6)
    O24 0.0193(6) 0.0147(6) 0.0271(7) -0.0027(5) -0.0042(5) -0.0065(5)
    C25 0.0187(10) 0.0205(10) 0.0204(9) -0.0044(8) -0.0021(8) -0.0051(7)
    O26 0.0252(8) 0.0221(7) 0.0403(8) -0.0016(6) -0.0127(6) -0.0069(6)
    C27 0.0233(10) 0.0180(9) 0.0158(9) -0.0026(7) -0.0012(7) -0.0033(7)
    C28 0.0240(10) 0.0229(10) 0.0236(10) -0.0040(8) -0.0059(8) -0.0054(8)
    C29 0.0372(12) 0.0194(10) 0.0271(10) -0.0077(8) -0.0070(9) -0.0044(8)
    C30 0.0347(12) 0.0173(10) 0.0254(10) 0.0029(8) -0.0011(9) -0.0009(8)
    C31 0.0184(10) 0.0287(11) 0.0314(11) 0.0018(8) -0.0019(8) 0.0013(9)
    C32 0.0212(10) 0.0233(10) 0.0233(10) -0.0071(8) -0.0011(8) -0.0018(8)
    O33 0.0342(8) 0.0182(7) 0.0259(7) 0.0014(6) -0.0026(6) 0.0019(6)
    O34 0.0255(7) 0.0151(6) 0.0237(7) -0.0036(5) -0.0030(5) 0.0006(5)
    C35 0.0298(11) 0.0187(10) 0.0274(10) -0.0073(8) -0.0076(8) 0.0029(8)
    O36 0.0321(8) 0.0298(7) 0.0229(7) -0.0051(6) -0.0048(6) 0.0051(6)
    C37 0.0452(14) 0.0441(14) 0.0534(15) -0.0124(11) -0.0287(12) 0.0146(11)
    C1' 0.0211(10) 0.0112(9) 0.0243(10) -0.0038(7) -0.0033(8) 0.0000(7)
    C2' 0.0175(9) 0.0180(9) 0.0209(9) -0.0068(7) -0.0034(7) 0.0008(7)
    C3' 0.0185(9) 0.0171(9) 0.0181(9) -0.0020(7) -0.0031(7) -0.0003(7)
    C4' 0.0204(10) 0.0221(10) 0.0261(10) -0.0044(8) -0.0056(8) -0.0031(8)
    C5' 0.0193(10) 0.0299(11) 0.0341(11) -0.0042(8) -0.0097(8) 0.0017(9)
    C6' 0.0237(10) 0.0219(10) 0.0318(11) 0.0030(8) -0.0085(8) 0.0011(8)
    C7' 0.0242(10) 0.0176(9) 0.0224(10) -0.0009(7) -0.0048(8) -0.0031(7)
    C8' 0.0189(9) 0.0175(9) 0.0199(9) -0.0019(7) -0.0043(7) -0.0022(7)
    C9' 0.0240(10) 0.0144(9) 0.0238(10) -0.0033(7) -0.0053(8) -0.0034(7)
    C10' 0.0207(10) 0.0168(9) 0.0221(9) -0.0063(7) -0.0045(8) -0.0030(7)
    C11' 0.0170(9) 0.0172(9) 0.0231(9) -0.0039(7) -0.0032(7) -0.0038(7)
    C12' 0.0179(9) 0.0163(9) 0.0214(9) -0.0003(7) -0.0010(7) -0.0039(7)
    C13' 0.0213(10) 0.0232(10) 0.0181(9) -0.0021(8) -0.0031(8) -0.0043(8)
    C14' 0.0216(10) 0.0195(10) 0.0260(10) -0.0042(7) -0.0041(8) -0.0067(8)
    C15' 0.0202(10) 0.0153(9) 0.0245(10) -0.0023(7) -0.0047(8) -0.0042(7)
    C16' 0.0235(10) 0.0203(10) 0.0271(10) -0.0014(8) -0.0074(8) 0.0002(8)
    C17' 0.0211(10) 0.0181(10) 0.0319(11) -0.0022(7) -0.0052(8) -0.0039(8)
    C18' 0.0265(11) 0.0252(10) 0.0263(10) -0.0050(8) -0.0014(8) -0.0033(8)
    C19' 0.0258(10) 0.0194(10) 0.0243(10) -0.0001(8) -0.0046(8) -0.0029(8)
    O20' 0.0205(7) 0.0184(7) 0.0248(7) -0.0039(5) -0.0021(5) 0.0033(5)
    C21' 0.0204(10) 0.0216(10) 0.0260(10) -0.0064(8) -0.0079(8) 0.0007(8)
    O22' 0.0226(7) 0.0148(6) 0.0303(7) -0.0043(5) -0.0021(6) 0.0009(5)
    O23' 0.0298(8) 0.0242(7) 0.0345(8) -0.0115(6) -0.0059(6) 0.0067(6)
    O24' 0.0294(7) 0.0154(6) 0.0235(7) 0.0007(5) -0.0069(5) -0.0016(5)
    C25' 0.0204(10) 0.0235(10) 0.0255(11) -0.0023(8) -0.0077(8) 0.0011(8)
    O26' 0.0626(10) 0.0264(8) 0.0268(8) -0.0135(7) -0.0178(7) 0.0013(6)
    C27' 0.0184(10) 0.0195(10) 0.0301(11) -0.0006(7) -0.0075(8) -0.0021(8)
    C28' 0.0420(13) 0.0270(11) 0.0291(11) -0.0067(9) -0.0059(9) -0.0012(9)
    C29' 0.0523(14) 0.0217(11) 0.0457(14) -0.0112(10) -0.0027(11) 0.0000(10)
    C30' 0.0337(12) 0.0260(11) 0.0440(13) -0.0073(9) -0.0034(10) -0.0121(10)
    C31' 0.0191(10) 0.0304(11) 0.0315(11) -0.0022(8) -0.0030(8) -0.0115(9)
    C32' 0.0141(9) 0.0242(10) 0.0305(11) -0.0008(7) -0.0048(8) -0.0029(8)
    O33' 0.0259(7) 0.0194(7) 0.0340(8) -0.0078(5) -0.0057(6) -0.0095(6)
    O34' 0.0230(7) 0.0230(7) 0.0334(7) -0.0082(5) -0.0084(6) -0.0017(6)
    C35' 0.0419(13) 0.0394(13) 0.0365(12) -0.0245(10) -0.0065(10) -0.0009(10)
    O36' 0.0221(8) 0.0521(10) 0.0644(11) -0.0103(7) -0.0081(7) -0.0220(8)
    C37' 0.0500(15) 0.0592(16) 0.0602(17) -0.0112(12) -0.0312(13) -0.0112(13)
    C1P 0.040(3) 0.054(4) 0.045(3) -0.006(3) -0.007(3) -0.007(3)
    C2P 0.047(5) 0.029(3) 0.026(3) -0.002(4) -0.006(4) -0.005(2)
    C3P 0.057(9) 0.022(5) 0.021(3) 0.000(6) 0.008(6) -0.008(3)
    C4P 0.054(7) 0.042(4) 0.031(3) -0.003(5) 0.002(4) -0.004(3)
    C5P 0.047(6) 0.051(5) 0.040(3) -0.011(5) -0.003(5) 0.008(3)
_geom_special_details
;
All e.s.d.'s (except the e.s.d. in the dihedral angle between two l.s. planes)
are estimated using the full covariance matrix. The cell e.s.d.'s are taken
into account individually in the estimation of e.s.d.'s in distances, angles
and torsion angles; correlations between e.s.d.'s in cell parameters are only
used when they are defined by crystal symmetry. An approximate (isotropic)
treatment of cell e.s.d.'s is used for estimating e.s.d.'s involving l.s.
planes.
;
loop_
    _geom_bond_atom_site_label_1
    _geom_bond_atom_site_label_2
    _geom_bond_site_symmetry_2
    _geom_bond_distance
    _geom_bond_publ_flag
    C1 O22 . 1.466(2) ?
    C1 C14 . 1.519(2) ?
    C1 C15 . 1.536(2) ?
    C1 C2 . 1.551(2) ?
    C2 O20 . 1.455(2) ?
    C2 C3 . 1.538(2) ?
    C2 H2 . 1.0 ?
    C3 C4 . 1.531(2) ?
    C3 C8 . 1.560(2) ?
    C3 H3 . 1.0 ?
    C4 O34 . 1.445(2) ?
    C4 C5 . 1.517(2) ?
    C4 H4 . 1.0 ?
    C5 C6 . 1.527(2) ?
    C5 H5A . 0.99 ?
    C5 H5B . 0.99 ?
    C6 C7 . 1.509(2) ?
    C6 H6A . 0.99 ?
    C6 H6B . 0.99 ?
    C7 O24 . 1.470(2) ?
    C7 C8 . 1.544(2) ?
    C7 H7 . 1.0 ?
    C8 C19 . 1.527(2) ?
    C8 C9 . 1.550(2) ?
    C9 C10 . 1.544(2) ?
    C9 H9B . 0.99 ?
    C9 H9A . 0.99 ?
    C10 O33 . 1.429(2) ?
    C10 C11 . 1.567(2) ?
    C10 H10 . 1.0 ?
    C11 C12 . 1.520(2) ?
    C11 C15 . 1.559(2) ?
    C11 H11 . 1.0 ?
    C12 C13 . 1.327(2) ?
    C12 C18 . 1.502(2) ?
    C13 C14 . 1.496(2) ?
    C13 H13 . 0.95 ?
    C14 H14A . 0.99 ?
    C14 H14B . 0.99 ?
    C15 C16 . 1.535(2) ?
    C15 C17 . 1.538(2) ?
    C16 H16A . 0.98 ?
    C16 H16B . 0.98 ?
    C16 H16C . 0.98 ?
    C17 H17B . 0.98 ?
    C17 H17C . 0.98 ?
    C17 H17A . 0.98 ?
    C18 H18A . 0.98 ?
    C18 H18B . 0.98 ?
    C18 H18C . 0.98 ?
    C19 H19C . 0.98 ?
    C19 H19A . 0.98 ?
    C19 H19B . 0.98 ?
    O20 C21 . 1.330(2) ?
    C21 O23 . 1.193(2) ?
    C21 O22 . 1.343(2) ?
    O24 C25 . 1.340(2) ?
    C25 O26 . 1.207(2) ?
    C25 C27 . 1.487(2) ?
    C27 C32 . 1.391(2) ?
    C27 C28 . 1.391(2) ?
    C28 C29 . 1.379(3) ?
    C28 H28 . 0.95 ?
    C29 C30 . 1.379(3) ?
    C29 H29 . 0.95 ?
    C30 C31 . 1.380(3) ?
    C30 H30 . 0.95 ?
    C31 C32 . 1.386(3) ?
    C31 H31 . 0.95 ?
    C32 H32 . 0.95 ?
    O33 H33 . 0.84 ?
    O34 C35 . 1.401(2) ?
    C35 O36 . 1.388(2) ?
    C35 H35A . 0.99 ?
    C35 H35B . 0.99 ?
    O36 C37 . 1.419(2) ?
    C37 H37B . 0.98 ?
    C37 H37C . 0.98 ?
    C37 H37A . 0.98 ?
    C1' O22' . 1.468(2) ?
    C1' C14' . 1.517(2) ?
    C1' C15' . 1.539(2) ?
    C1' C2' . 1.548(2) ?
    C2' O20' . 1.455(2) ?
    C2' C3' . 1.539(2) ?
    C2' H2' . 1.0 ?
    C3' C4' . 1.531(2) ?
    C3' C8' . 1.555(2) ?
    C3' H3' . 1.0 ?
    C4' O34' . 1.438(2) ?
    C4' C5' . 1.516(2) ?
    C4' H4' . 1.0 ?
    C5' C6' . 1.521(3) ?
    C5' H5'A . 0.99 ?
    C5' H5'B . 0.99 ?
    C6' C7' . 1.506(3) ?
    C6' H6'A . 0.99 ?
    C6' H6'B . 0.99 ?
    C7' O24' . 1.456(2) ?
    C7' C8' . 1.542(2) ?
    C7' H7' . 1.0 ?
    C8' C19' . 1.534(2) ?
    C8' C9' . 1.552(2) ?
    C9' C10' . 1.552(2) ?
    C9' H9'A . 0.99 ?
    C9' H9'B . 0.99 ?
    C10' O33' . 1.440(2) ?
    C10' C11' . 1.565(2) ?
    C10' H10' . 1.0 ?
    C11' C12' . 1.520(2) ?
    C11' C15' . 1.557(2) ?
    C11' H11' . 1.0 ?
    C12' C13' . 1.326(2) ?
    C12' C18' . 1.496(2) ?
    C13' C14' . 1.495(2) ?
    C13' H13' . 0.95 ?
    C14' H14D . 0.99 ?
    C14' H14E . 0.99 ?
    C15' C16' . 1.532(2) ?
    C15' C17' . 1.539(2) ?
    C16' H16D . 0.98 ?
    C16' H16E . 0.98 ?
    C16' H16F . 0.98 ?
    C17' H17D . 0.98 ?
    C17' H17E . 0.98 ?
    C17' H17F . 0.98 ?
    C18' H18D . 0.98 ?
    C18' H18E . 0.98 ?
    C18' H18F . 0.98 ?
    C19' H19D . 0.98 ?
    C19' H19E . 0.98 ?
    C19' H19F . 0.98 ?
    O20' C21' . 1.331(2) ?
    C21' O23' . 1.192(2) ?
    C21' O22' . 1.342(2) ?
    O24' C25' . 1.339(2) ?
    C25' O26' . 1.201(2) ?
    C25' C27' . 1.489(3) ?
    C27' C28' . 1.383(3) ?
    C27' C32' . 1.390(3) ?
    C28' C29' . 1.385(3) ?
    C28' H28' . 0.95 ?
    C29' C30' . 1.375(3) ?
    C29' H29' . 0.95 ?
    C30' C31' . 1.374(3) ?
    C30' H30' . 0.95 ?
    C31' C32' . 1.383(3) ?
    C31' H31' . 0.95 ?
    C32' H32' . 0.95 ?
    O33' H33' . 0.84 ?
    O34' C35' . 1.397(2) ?
    C35' O36' . 1.390(3) ?
    C35' H35D . 0.99 ?
    C35' H35F . 0.99 ?
    O36' C37' . 1.408(3) ?
    C37' H37D . 0.98 ?
    C37' H37E . 0.98 ?
    C37' H37F . 0.98 ?
    C1P C2P . 1.512(7) ?
    C1P H1PA . 0.98 ?
    C1P H1PB . 0.98 ?
    C1P H1PC . 0.98 ?
    C2P C3P . 1.527(12) ?
    C2P H2PA . 0.99 ?
    C2P H2PB . 0.99 ?
    C3P C4P . 1.513(9) ?
    C3P H3PA . 0.99 ?
    C3P H3PB . 0.99 ?
    C4P C5P . 1.519(13) ?
    C4P H4PA . 0.99 ?
    C4P H4PB . 0.99 ?
    C5P H5PA . 0.98 ?
    C5P H5PB . 0.98 ?
    C5P H5PC . 0.98 ?
loop_
    _geom_angle_atom_site_label_1
    _geom_angle_atom_site_label_2
    _geom_angle_atom_site_label_3
    _geom_angle_site_symmetry_1
    _geom_angle_site_symmetry_3
    _geom_angle
    _geom_angle_publ_flag
    O22 C1 C14 . . 106.92(13) ?
    O22 C1 C15 . . 109.83(13) ?
    C14 C1 C15 . . 110.95(14) ?
    O22 C1 C2 . . 101.66(13) ?
    C14 C1 C2 . . 115.83(14) ?
    C15 C1 C2 . . 111.06(13) ?
    O20 C2 C3 . . 111.66(13) ?
    O20 C2 C1 . . 104.22(12) ?
    C3 C2 C1 . . 119.74(14) ?
    O20 C2 H2 . . 106.8 ?
    C3 C2 H2 . . 106.8 ?
    C1 C2 H2 . . 106.8 ?
    C4 C3 C2 . . 112.38(14) ?
    C4 C3 C8 . . 114.30(13) ?
    C2 C3 C8 . . 109.19(13) ?
    C4 C3 H3 . . 106.8 ?
    C2 C3 H3 . . 106.8 ?
    C8 C3 H3 . . 106.8 ?
    O34 C4 C5 . . 110.55(14) ?
    O34 C4 C3 . . 105.85(13) ?
    C5 C4 C3 . . 111.33(14) ?
    O34 C4 H4 . . 109.7 ?
    C5 C4 H4 . . 109.7 ?
    C3 C4 H4 . . 109.7 ?
    C4 C5 C6 . . 110.58(14) ?
    C4 C5 H5A . . 109.5 ?
    C6 C5 H5A . . 109.5 ?
    C4 C5 H5B . . 109.5 ?
    C6 C5 H5B . . 109.5 ?
    H5A C5 H5B . . 108.1 ?
    C7 C6 C5 . . 108.84(14) ?
    C7 C6 H6A . . 109.9 ?
    C5 C6 H6A . . 109.9 ?
    C7 C6 H6B . . 109.9 ?
    C5 C6 H6B . . 109.9 ?
    H6A C6 H6B . . 108.3 ?
    O24 C7 C6 . . 110.10(13) ?
    O24 C7 C8 . . 106.75(13) ?
    C6 C7 C8 . . 114.54(14) ?
    O24 C7 H7 . . 108.4 ?
    C6 C7 H7 . . 108.4 ?
    C8 C7 H7 . . 108.4 ?
    C19 C8 C7 . . 109.82(14) ?
    C19 C8 C9 . . 111.08(14) ?
    C7 C8 C9 . . 105.73(13) ?
    C19 C8 C3 . . 112.58(14) ?
    C7 C8 C3 . . 106.92(13) ?
    C9 C8 C3 . . 110.40(13) ?
    C10 C9 C8 . . 122.76(14) ?
    C10 C9 H9B . . 106.6 ?
    C8 C9 H9B . . 106.6 ?
    C10 C9 H9A . . 106.6 ?
    C8 C9 H9A . . 106.6 ?
    H9B C9 H9A . . 106.6 ?
    O33 C10 C9 . . 108.12(14) ?
    O33 C10 C11 . . 103.00(13) ?
    C9 C10 C11 . . 118.56(14) ?
    O33 C10 H10 . . 108.9 ?
    C9 C10 H10 . . 108.9 ?
    C11 C10 H10 . . 108.9 ?
    C12 C11 C15 . . 110.87(14) ?
    C12 C11 C10 . . 113.25(14) ?
    C15 C11 C10 . . 118.18(14) ?
    C12 C11 H11 . . 104.3 ?
    C15 C11 H11 . . 104.3 ?
    C10 C11 H11 . . 104.3 ?
    C13 C12 C18 . . 121.45(16) ?
    C13 C12 C11 . . 121.67(16) ?
    C18 C12 C11 . . 116.82(15) ?
    C12 C13 C14 . . 124.68(16) ?
    C12 C13 H13 . . 117.7 ?
    C14 C13 H13 . . 117.7 ?
    C13 C14 C1 . . 111.73(14) ?
    C13 C14 H14A . . 109.3 ?
    C1 C14 H14A . . 109.3 ?
    C13 C14 H14B . . 109.3 ?
    C1 C14 H14B . . 109.3 ?
    H14A C14 H14B . . 107.9 ?
    C16 C15 C1 . . 112.74(14) ?
    C16 C15 C17 . . 105.90(14) ?
    C1 C15 C17 . . 110.91(14) ?
    C16 C15 C11 . . 112.53(14) ?
    C1 C15 C11 . . 106.34(13) ?
    C17 C15 C11 . . 108.40(14) ?
    C15 C16 H16A . . 109.5 ?
    C15 C16 H16B . . 109.5 ?
    H16A C16 H16B . . 109.5 ?
    C15 C16 H16C . . 109.5 ?
    H16A C16 H16C . . 109.5 ?
    H16B C16 H16C . . 109.5 ?
    C15 C17 H17B . . 109.5 ?
    C15 C17 H17C . . 109.5 ?
    H17B C17 H17C . . 109.5 ?
    C15 C17 H17A . . 109.5 ?
    H17B C17 H17A . . 109.5 ?
    H17C C17 H17A . . 109.5 ?
    C12 C18 H18A . . 109.5 ?
    C12 C18 H18B . . 109.5 ?
    H18A C18 H18B . . 109.5 ?
    C12 C18 H18C . . 109.5 ?
    H18A C18 H18C . . 109.5 ?
    H18B C18 H18C . . 109.5 ?
    C8 C19 H19C . . 109.5 ?
    C8 C19 H19A . . 109.5 ?
    H19C C19 H19A . . 109.5 ?
    C8 C19 H19B . . 109.5 ?
    H19C C19 H19B . . 109.5 ?
    H19A C19 H19B . . 109.5 ?
    C21 O20 C2 . . 110.60(13) ?
    O23 C21 O20 . . 124.81(17) ?
    O23 C21 O22 . . 123.59(16) ?
    O20 C21 O22 . . 111.60(15) ?
    C21 O22 C1 . . 111.40(13) ?
    C25 O24 C7 . . 116.45(13) ?
    O26 C25 O24 . . 123.80(16) ?
    O26 C25 C27 . . 123.31(16) ?
    O24 C25 C27 . . 112.90(15) ?
    C32 C27 C28 . . 119.41(16) ?
    C32 C27 C25 . . 122.92(16) ?
    C28 C27 C25 . . 117.67(16) ?
    C29 C28 C27 . . 120.35(17) ?
    C29 C28 H28 . . 119.8 ?
    C27 C28 H28 . . 119.8 ?
    C28 C29 C30 . . 120.01(18) ?
    C28 C29 H29 . . 120.0 ?
    C30 C29 H29 . . 120.0 ?
    C29 C30 C31 . . 120.18(17) ?
    C29 C30 H30 . . 119.9 ?
    C31 C30 H30 . . 119.9 ?
    C30 C31 C32 . . 120.23(17) ?
    C30 C31 H31 . . 119.9 ?
    C32 C31 H31 . . 119.9 ?
    C31 C32 C27 . . 119.80(17) ?
    C31 C32 H32 . . 120.1 ?
    C27 C32 H32 . . 120.1 ?
    C10 O33 H33 . . 109.5 ?
    C35 O34 C4 . . 115.66(13) ?
    O36 C35 O34 . . 114.13(14) ?
    O36 C35 H35A . . 108.7 ?
    O34 C35 H35A . . 108.7 ?
    O36 C35 H35B . . 108.7 ?
    O34 C35 H35B . . 108.7 ?
    H35A C35 H35B . . 107.6 ?
    C35 O36 C37 . . 112.85(15) ?
    O36 C37 H37B . . 109.5 ?
    O36 C37 H37C . . 109.5 ?
    H37B C37 H37C . . 109.5 ?
    O36 C37 H37A . . 109.5 ?
    H37B C37 H37A . . 109.5 ?
    H37C C37 H37A . . 109.5 ?
    O22' C1' C14' . . 107.45(13) ?
    O22' C1' C15' . . 109.95(13) ?
    C14' C1' C15' . . 111.00(14) ?
    O22' C1' C2' . . 101.43(13) ?
    C14' C1' C2' . . 116.01(14) ?
    C15' C1' C2' . . 110.45(13) ?
    O20' C2' C3' . . 111.74(13) ?
    O20' C2' C1' . . 104.56(13) ?
    C3' C2' C1' . . 119.08(14) ?
    O20' C2' H2' . . 106.9 ?
    C3' C2' H2' . . 106.9 ?
    C1' C2' H2' . . 106.9 ?
    C4' C3' C2' . . 112.31(14) ?
    C4' C3' C8' . . 115.02(14) ?
    C2' C3' C8' . . 108.62(13) ?
    C4' C3' H3' . . 106.8 ?
    C2' C3' H3' . . 106.8 ?
    C8' C3' H3' . . 106.8 ?
    O34' C4' C5' . . 111.30(14) ?
    O34' C4' C3' . . 105.04(13) ?
    C5' C4' C3' . . 111.67(15) ?
    O34' C4' H4' . . 109.6 ?
    C5' C4' H4' . . 109.6 ?
    C3' C4' H4' . . 109.6 ?
    C4' C5' C6' . . 110.44(15) ?
    C4' C5' H5'A . . 109.6 ?
    C6' C5' H5'A . . 109.6 ?
    C4' C5' H5'B . . 109.6 ?
    C6' C5' H5'B . . 109.6 ?
    H5'A C5' H5'B . . 108.1 ?
    C7' C6' C5' . . 108.79(15) ?
    C7' C6' H6'A . . 109.9 ?
    C5' C6' H6'A . . 109.9 ?
    C7' C6' H6'B . . 109.9 ?
    C5' C6' H6'B . . 109.9 ?
    H6'A C6' H6'B . . 108.3 ?
    O24' C7' C6' . . 109.24(14) ?
    O24' C7' C8' . . 107.71(13) ?
    C6' C7' C8' . . 114.27(15) ?
    O24' C7' H7' . . 108.5 ?
    C6' C7' H7' . . 108.5 ?
    C8' C7' H7' . . 108.5 ?
    C19' C8' C7' . . 109.93(14) ?
    C19' C8' C9' . . 111.03(14) ?
    C7' C8' C9' . . 105.96(14) ?
    C19' C8' C3' . . 112.37(14) ?
    C7' C8' C3' . . 106.79(13) ?
    C9' C8' C3' . . 110.48(14) ?
    C8' C9' C10' . . 124.69(14) ?
    C8' C9' H9'A . . 106.2 ?
    C10' C9' H9'A . . 106.2 ?
    C8' C9' H9'B . . 106.2 ?
    C10' C9' H9'B . . 106.2 ?
    H9'A C9' H9'B . . 106.3 ?
    O33' C10' C9' . . 106.31(13) ?
    O33' C10' C11' . . 102.98(13) ?
    C9' C10' C11' . . 119.59(14) ?
    O33' C10' H10' . . 109.1 ?
    C9' C10' H10' . . 109.1 ?
    C11' C10' H10' . . 109.1 ?
    C12' C11' C15' . . 110.97(14) ?
    C12' C11' C10' . . 112.90(14) ?
    C15' C11' C10' . . 119.20(14) ?
    C12' C11' H11' . . 104.0 ?
    C15' C11' H11' . . 104.0 ?
    C10' C11' H11' . . 104.0 ?
    C13' C12' C18' . . 122.25(16) ?
    C13' C12' C11' . . 121.39(16) ?
    C18' C12' C11' . . 116.29(15) ?
    C12' C13' C14' . . 125.10(16) ?
    C12' C13' H13' . . 117.4 ?
    C14' C13' H13' . . 117.4 ?
    C13' C14' C1' . . 111.79(14) ?
    C13' C14' H14D . . 109.3 ?
    C1' C14' H14D . . 109.3 ?
    C13' C14' H14E . . 109.3 ?
    C1' C14' H14E . . 109.3 ?
    H14D C14' H14E . . 107.9 ?
    C16' C15' C1' . . 112.57(14) ?
    C16' C15' C17' . . 105.41(14) ?
    C1' C15' C17' . . 111.34(14) ?
    C16' C15' C11' . . 113.16(14) ?
    C1' C15' C11' . . 106.73(13) ?
    C17' C15' C11' . . 107.59(14) ?
    C15' C16' H16D . . 109.5 ?
    C15' C16' H16E . . 109.5 ?
    H16D C16' H16E . . 109.5 ?
    C15' C16' H16F . . 109.5 ?
    H16D C16' H16F . . 109.5 ?
    H16E C16' H16F . . 109.5 ?
    C15' C17' H17D . . 109.5 ?
    C15' C17' H17E . . 109.5 ?
    H17D C17' H17E . . 109.5 ?
    C15' C17' H17F . . 109.5 ?
    H17D C17' H17F . . 109.5 ?
    H17E C17' H17F . . 109.5 ?
    C12' C18' H18D . . 109.5 ?
    C12' C18' H18E . . 109.5 ?
    H18D C18' H18E . . 109.5 ?
    C12' C18' H18F . . 109.5 ?
    H18D C18' H18F . . 109.5 ?
    H18E C18' H18F . . 109.5 ?
    C8' C19' H19D . . 109.5 ?
    C8' C19' H19E . . 109.5 ?
    H19D C19' H19E . . 109.5 ?
    C8' C19' H19F . . 109.5 ?
    H19D C19' H19F . . 109.5 ?
    H19E C19' H19F . . 109.5 ?
    C21' O20' C2' . . 110.28(13) ?
    O23' C21' O20' . . 124.57(17) ?
    O23' C21' O22' . . 123.78(16) ?
    O20' C21' O22' . . 111.64(15) ?
    C21' O22' C1' . . 111.54(13) ?
    C25' O24' C7' . . 117.38(13) ?
    O26' C25' O24' . . 123.87(17) ?
    O26' C25' C27' . . 124.10(17) ?
    O24' C25' C27' . . 112.03(15) ?
    C28' C27' C32' . . 119.59(17) ?
    C28' C27' C25' . . 117.84(17) ?
    C32' C27' C25' . . 122.57(16) ?
    C27' C28' C29' . . 120.05(19) ?
    C27' C28' H28' . . 120.0 ?
    C29' C28' H28' . . 120.0 ?
    C30' C29' C28' . . 120.18(19) ?
    C30' C29' H29' . . 119.9 ?
    C28' C29' H29' . . 119.9 ?
    C31' C30' C29' . . 120.00(19) ?
    C31' C30' H30' . . 120.0 ?
    C29' C30' H30' . . 120.0 ?
    C30' C31' C32' . . 120.44(18) ?
    C30' C31' H31' . . 119.8 ?
    C32' C31' H31' . . 119.8 ?
    C31' C32' C27' . . 119.73(17) ?
    C31' C32' H32' . . 120.1 ?
    C27' C32' H32' . . 120.1 ?
    C10' O33' H33' . . 109.5 ?
    C35' O34' C4' . . 115.53(14) ?
    O36' C35' O34' . . 114.07(17) ?
    O36' C35' H35D . . 108.7 ?
    O34' C35' H35D . . 108.7 ?
    O36' C35' H35F . . 108.7 ?
    O34' C35' H35F . . 108.7 ?
    H35D C35' H35F . . 107.6 ?
    C35' O36' C37' . . 112.82(17) ?
    O36' C37' H37D . . 109.5 ?
    O36' C37' H37E . . 109.5 ?
    H37D C37' H37E . . 109.5 ?
    O36' C37' H37F . . 109.5 ?
    H37D C37' H37F . . 109.5 ?
    H37E C37' H37F . . 109.5 ?
    C2P C1P H1PA . . 109.5 ?
    C2P C1P H1PB . . 109.5 ?
    H1PA C1P H1PB . . 109.5 ?
    C2P C1P H1PC . . 109.5 ?
    H1PA C1P H1PC . . 109.5 ?
    H1PB C1P H1PC . . 109.5 ?
    C1P C2P C3P . . 113.0(6) ?
    C1P C2P H2PA . . 109.0 ?
    C3P C2P H2PA . . 109.0 ?
    C1P C2P H2PB . . 109.0 ?
    C3P C2P H2PB . . 109.0 ?
    H2PA C2P H2PB . . 107.8 ?
    C4P C3P C2P . . 113.9(5) ?
    C4P C3P H3PA . . 108.8 ?
    C2P C3P H3PA . . 108.8 ?
    C4P C3P H3PB . . 108.8 ?
    C2P C3P H3PB . . 108.8 ?
    H3PA C3P H3PB . . 107.7 ?
    C3P C4P C5P . . 113.0(6) ?
    C3P C4P H4PA . . 109.0 ?
    C5P C4P H4PA . . 109.0 ?
    C3P C4P H4PB . . 109.0 ?
    C5P C4P H4PB . . 109.0 ?
    H4PA C4P H4PB . . 107.8 ?
    C4P C5P H5PA . . 109.5 ?
    C4P C5P H5PB . . 109.5 ?
    H5PA C5P H5PB . . 109.5 ?
    C4P C5P H5PC . . 109.5 ?
    H5PA C5P H5PC . . 109.5 ?
    H5PB C5P H5PC . . 109.5 ?
loop_
    _geom_torsion_atom_site_label_1
    _geom_torsion_atom_site_label_2
    _geom_torsion_atom_site_label_3
    _geom_torsion_atom_site_label_4
    _geom_torsion_site_symmetry_1
    _geom_torsion_site_symmetry_2
    _geom_torsion_site_symmetry_3
    _geom_torsion_site_symmetry_4
    _geom_torsion
    _geom_torsion_publ_flag
    O22 C1 C2 O20 . . . . 6.62(15) ?
    C14 C1 C2 O20 . . . . -108.85(15) ?
    C15 C1 C2 O20 . . . . 123.41(14) ?
    O22 C1 C2 C3 . . . . 132.30(14) ?
    C14 C1 C2 C3 . . . . 16.8(2) ?
    C15 C1 C2 C3 . . . . -110.91(17) ?
    O20 C2 C3 C4 . . . . 11.23(19) ?
    C1 C2 C3 C4 . . . . -110.86(16) ?
    O20 C2 C3 C8 . . . . -116.69(14) ?
    C1 C2 C3 C8 . . . . 121.21(16) ?
    C2 C3 C4 O34 . . . . 61.23(17) ?
    C8 C3 C4 O34 . . . . -173.60(13) ?
    C2 C3 C4 C5 . . . . -178.60(14) ?
    C8 C3 C4 C5 . . . . -53.42(19) ?
    O34 C4 C5 C6 . . . . 173.67(14) ?
    C3 C4 C5 C6 . . . . 56.31(19) ?
    C4 C5 C6 C7 . . . . -59.01(19) ?
    C5 C6 C7 O24 . . . . -179.24(13) ?
    C5 C6 C7 C8 . . . . 60.47(19) ?
    O24 C7 C8 C19 . . . . -54.43(17) ?
    C6 C7 C8 C19 . . . . 67.71(18) ?
    O24 C7 C8 C9 . . . . 65.48(16) ?
    C6 C7 C8 C9 . . . . -172.38(14) ?
    O24 C7 C8 C3 . . . . -176.86(13) ?
    C6 C7 C8 C3 . . . . -54.72(18) ?
    C4 C3 C8 C19 . . . . -70.39(18) ?
    C2 C3 C8 C19 . . . . 56.45(18) ?
    C4 C3 C8 C7 . . . . 50.29(18) ?
    C2 C3 C8 C7 . . . . 177.14(13) ?
    C4 C3 C8 C9 . . . . 164.85(14) ?
    C2 C3 C8 C9 . . . . -68.31(17) ?
    C19 C8 C9 C10 . . . . -64.8(2) ?
    C7 C8 C9 C10 . . . . 176.12(14) ?
    C3 C8 C9 C10 . . . . 60.8(2) ?
    C8 C9 C10 O33 . . . . 155.68(15) ?
    C8 C9 C10 C11 . . . . -87.7(2) ?
    O33 C10 C11 C12 . . . . 95.01(16) ?
    C9 C10 C11 C12 . . . . -24.3(2) ?
    O33 C10 C11 C15 . . . . -132.92(15) ?
    C9 C10 C11 C15 . . . . 107.80(18) ?
    C15 C11 C12 C13 . . . . -22.0(2) ?
    C10 C11 C12 C13 . . . . 113.52(18) ?
    C15 C11 C12 C18 . . . . 155.30(15) ?
    C10 C11 C12 C18 . . . . -69.16(19) ?
    C18 C12 C13 C14 . . . . -177.24(16) ?
    C11 C12 C13 C14 . . . . 0.0(3) ?
    C12 C13 C14 C1 . . . . -11.1(2) ?
    O22 C1 C14 C13 . . . . 164.41(13) ?
    C15 C1 C14 C13 . . . . 44.66(19) ?
    C2 C1 C14 C13 . . . . -83.13(18) ?
    O22 C1 C15 C16 . . . . 52.28(18) ?
    C14 C1 C15 C16 . . . . 170.27(14) ?
    C2 C1 C15 C16 . . . . -59.38(18) ?
    O22 C1 C15 C17 . . . . -66.29(17) ?
    C14 C1 C15 C17 . . . . 51.70(18) ?
    C2 C1 C15 C17 . . . . -177.95(14) ?
    O22 C1 C15 C11 . . . . 176.05(12) ?
    C14 C1 C15 C11 . . . . -65.96(17) ?
    C2 C1 C15 C11 . . . . 64.39(17) ?
    C12 C11 C15 C16 . . . . 176.78(14) ?
    C10 C11 C15 C16 . . . . 43.7(2) ?
    C12 C11 C15 C1 . . . . 52.87(17) ?
    C10 C11 C15 C1 . . . . -80.24(17) ?
    C12 C11 C15 C17 . . . . -66.44(17) ?
    C10 C11 C15 C17 . . . . 160.45(14) ?
    C3 C2 O20 C21 . . . . -135.34(14) ?
    C1 C2 O20 C21 . . . . -4.71(17) ?
    C2 O20 C21 O23 . . . . -179.45(17) ?
    C2 O20 C21 O22 . . . . 0.49(18) ?
    O23 C21 O22 C1 . . . . -175.69(16) ?
    O20 C21 O22 C1 . . . . 4.37(19) ?
    C14 C1 O22 C21 . . . . 115.03(15) ?
    C15 C1 O22 C21 . . . . -124.50(14) ?
    C2 C1 O22 C21 . . . . -6.83(17) ?
    C6 C7 O24 C25 . . . . 88.35(17) ?
    C8 C7 O24 C25 . . . . -146.75(14) ?
    C7 O24 C25 O26 . . . . -5.8(2) ?
    C7 O24 C25 C27 . . . . 173.98(13) ?
    O26 C25 C27 C32 . . . . -171.09(17) ?
    O24 C25 C27 C32 . . . . 9.1(2) ?
    O26 C25 C27 C28 . . . . 9.3(3) ?
    O24 C25 C27 C28 . . . . -170.50(15) ?
    C32 C27 C28 C29 . . . . 0.5(3) ?
    C25 C27 C28 C29 . . . . -179.89(16) ?
    C27 C28 C29 C30 . . . . 0.4(3) ?
    C28 C29 C30 C31 . . . . -0.5(3) ?
    C29 C30 C31 C32 . . . . -0.4(3) ?
    C30 C31 C32 C27 . . . . 1.2(3) ?
    C28 C27 C32 C31 . . . . -1.3(3) ?
    C25 C27 C32 C31 . . . . 179.11(16) ?
    C5 C4 O34 C35 . . . . 99.01(17) ?
    C3 C4 O34 C35 . . . . -140.30(14) ?
    C4 O34 C35 O36 . . . . -79.12(18) ?
    O34 C35 O36 C37 . . . . -71.1(2) ?
    O22' C1' C2' O20' . . . . 7.02(15) ?
    C14' C1' C2' O20' . . . . -109.03(15) ?
    C15' C1' C2' O20' . . . . 123.57(14) ?
    O22' C1' C2' C3' . . . . 132.64(15) ?
    C14' C1' C2' C3' . . . . 16.6(2) ?
    C15' C1' C2' C3' . . . . -110.81(17) ?
    O20' C2' C3' C4' . . . . 13.44(19) ?
    C1' C2' C3' C4' . . . . -108.67(17) ?
    O20' C2' C3' C8' . . . . -114.93(15) ?
    C1' C2' C3' C8' . . . . 122.97(16) ?
    C2' C3' C4' O34' . . . . 62.79(17) ?
    C8' C3' C4' O34' . . . . -172.30(13) ?
    C2' C3' C4' C5' . . . . -176.44(15) ?
    C8' C3' C4' C5' . . . . -51.5(2) ?
    O34' C4' C5' C6' . . . . 172.16(14) ?
    C3' C4' C5' C6' . . . . 55.1(2) ?
    C4' C5' C6' C7' . . . . -59.6(2) ?
    C5' C6' C7' O24' . . . . -177.36(14) ?
    C5' C6' C7' C8' . . . . 61.9(2) ?
    O24' C7' C8' C19' . . . . -54.39(18) ?
    C6' C7' C8' C19' . . . . 67.17(19) ?
    O24' C7' C8' C9' . . . . 65.65(16) ?
    C6' C7' C8' C9' . . . . -172.78(14) ?
    O24' C7' C8' C3' . . . . -176.55(13) ?
    C6' C7' C8' C3' . . . . -54.99(19) ?
    C4' C3' C8' C19' . . . . -71.54(18) ?
    C2' C3' C8' C19' . . . . 55.28(18) ?
    C4' C3' C8' C7' . . . . 49.07(19) ?
    C2' C3' C8' C7' . . . . 175.89(14) ?
    C4' C3' C8' C9' . . . . 163.86(14) ?
    C2' C3' C8' C9' . . . . -69.33(17) ?
    C19' C8' C9' C10' . . . . -66.3(2) ?
    C7' C8' C9' C10' . . . . 174.41(15) ?
    C3' C8' C9' C10' . . . . 59.1(2) ?
    C8' C9' C10' O33' . . . . 161.84(15) ?
    C8' C9' C10' C11' . . . . -82.4(2) ?
    O33' C10' C11' C12' . . . . 89.06(16) ?
    C9' C10' C11' C12' . . . . -28.5(2) ?
    O33' C10' C11' C15' . . . . -138.00(15) ?
    C9' C10' C11' C15' . . . . 104.46(18) ?
    C15' C11' C12' C13' . . . . -21.8(2) ?
    C10' C11' C12' C13' . . . . 115.02(18) ?
    C15' C11' C12' C18' . . . . 155.27(15) ?
    C10' C11' C12' C18' . . . . -67.92(19) ?
    C18' C12' C13' C14' . . . . -177.07(16) ?
    C11' C12' C13' C14' . . . . -0.2(3) ?
    C12' C13' C14' C1' . . . . -10.8(2) ?
    O22' C1' C14' C13' . . . . 164.26(14) ?
    C15' C1' C14' C13' . . . . 44.01(19) ?
    C2' C1' C14' C13' . . . . -83.12(18) ?
    O22' C1' C15' C16' . . . . 51.20(18) ?
    C14' C1' C15' C16' . . . . 169.96(14) ?
    C2' C1' C15' C16' . . . . -59.92(18) ?
    O22' C1' C15' C17' . . . . -66.92(18) ?
    C14' C1' C15' C17' . . . . 51.83(18) ?
    C2' C1' C15' C17' . . . . -178.04(14) ?
    O22' C1' C15' C11' . . . . 175.93(13) ?
    C14' C1' C15' C11' . . . . -65.31(17) ?
    C2' C1' C15' C11' . . . . 64.81(17) ?
    C12' C11' C15' C16' . . . . 176.85(14) ?
    C10' C11' C15' C16' . . . . 43.1(2) ?
    C12' C11' C15' C1' . . . . 52.47(17) ?
    C10' C11' C15' C1' . . . . -81.28(18) ?
    C12' C11' C15' C17' . . . . -67.12(17) ?
    C10' C11' C15' C17' . . . . 159.12(14) ?
    C3' C2' O20' C21' . . . . -136.82(14) ?
    C1' C2' O20' C21' . . . . -6.71(17) ?
    C2' O20' C21' O23' . . . . -176.50(16) ?
    C2' O20' C21' O22' . . . . 3.45(19) ?
    O23' C21' O22' C1' . . . . -178.39(16) ?
    O20' C21' O22' C1' . . . . 1.65(19) ?
    C14' C1' O22' C21' . . . . 116.66(15) ?
    C15' C1' O22' C21' . . . . -122.43(15) ?
    C2' C1' O22' C21' . . . . -5.52(17) ?
    C6' C7' O24' C25' . . . . 91.63(18) ?
    C8' C7' O24' C25' . . . . -143.73(15) ?
    C7' O24' C25' O26' . . . . 2.1(3) ?
    C7' O24' C25' C27' . . . . -178.74(14) ?
    O26' C25' C27' C28' . . . . 9.8(3) ?
    O24' C25' C27' C28' . . . . -169.38(16) ?
    O26' C25' C27' C32' . . . . -170.79(18) ?
    O24' C25' C27' C32' . . . . 10.0(2) ?
    C32' C27' C28' C29' . . . . -0.9(3) ?
    C25' C27' C28' C29' . . . . 178.55(18) ?
    C27' C28' C29' C30' . . . . 0.7(3) ?
    C28' C29' C30' C31' . . . . 0.3(3) ?
    C29' C30' C31' C32' . . . . -1.2(3) ?
    C30' C31' C32' C27' . . . . 1.0(3) ?
    C28' C27' C32' C31' . . . . 0.0(3) ?
    C25' C27' C32' C31' . . . . -179.37(16) ?
    C5' C4' O34' C35' . . . . 83.68(19) ?
    C3' C4' O34' C35' . . . . -155.31(15) ?
    C4' O34' C35' O36' . . . . -79.7(2) ?
    O34' C35' O36' C37' . . . . -66.5(2) ?
    C1P C2P C3P C4P . . . . 175.9(6) ?
    C2P C3P C4P C5P . . . . 179.1(10) ?
loop_
    _geom_hbond_atom_site_label_D
    _geom_hbond_atom_site_label_H
    _geom_hbond_atom_site_label_A
    _geom_hbond_site_symmetry_A
    _geom_hbond_distance_DH
    _geom_hbond_distance_HA
    _geom_hbond_distance_DA
    _geom_hbond_angle_DHA
    _geom_hbond_publ_flag
    C14 H14A O34 . 0.99 2.47 3.320(2) 143 yes
    C14' H14D O34' . 0.99 2.36 3.221(2) 145 yes
    O33 H33 O22' 2_676 0.84 2.05 2.8563(17) 160 yes
    O33' H33' O22 2_666 0.84 2.05 2.8839(16) 169 yes
    C7 H7 O26 2_677 1.00 2.28 3.236(2) 159 yes
    C4' H4' O36 1_654 1.00 2.40 3.311(2) 151 yes
    C17' H17F O33 2_676 0.98 2.48 3.431(2) 164 yes
    C30' H30' O23' 1_545 0.95 2.53 3.453(2) 163 yes
    C3P H3PB O33 . 0.99 2.49 3.369(9) 149 yes
    C4P H4PA O33 2_676 0.99 2.41 3.291(12) 148 yes
    C16' H16D Cg1 2_676 0.98 2.85 3.5315(19) 127 yes
_shelx_res_checksum     71931
_iucr_refine_instructions_details
;
TITL mo_140916Oishi_0m in P-1
CELL 0.71073  11.33430  15.46660  16.48700  85.1124  78.3773  78.5231
ZERR 4 0.00050 0.00070 0.00080 0.0014 0.0014 0.0015
LATT 1
SFAC C  H  O
UNIT 121  164  32
OMIT 1 1 0
OMIT 9 9 11
OMIT 5 13 11
SHEL 0.84 20
L.S. 4
ACTA 50
BOND $H
FMAP 2
PLAN 5
CONF
HTAB C14 O34
HTAB C14' O34'
EQIV $1 x, y-1, z
HTAB O33 O22'_$1
HTAB O33' O22
EQIV $2 -x+1, -y, -z
HTAB C7 O26_$2
HTAB C7' O26'
EQIV $3 -x+2, -y+1, -z
HTAB C4' O36_$3
HTAB C6 O23'_$3
EQIV $4 -x+1, -y+1, -z+1
EQIV $5 x, y+1, z
HTAB C17' O33_$5
HTAB C30' O23'_$1
HTAB C30 O23_$1
HTAB C3p O33_$4
HTAB C4p O33_$5
RTAB d2cg C16  C27' C28' C29' C30' C31' C32'
RTAB d2cg H16A C27' C28' C29' C30' C31' C32'
RTAB d2cg C16' C27_$5 C28_$5 C29_$5 C30_$5 C31_$5 C32_$5
RTAB d2cg H16D C27_$5 C28_$5 C29_$5 C30_$5 C31_$5 C32_$5
MPLA 5 C1 C2 O20 C21 O22
MPLA 4 C14 C13 C12 C11 C15 C1
MPLA 5 C1' C2' O20' C21' O22'
MPLA 3 O20' C21' O22' C1' C2'
MPLA 4 C14' C13' C12' C11' C15' C1'
RTAB dist C2 C10
RTAB dist C2' C10'
RTAB dist H2 H10
RTAB dist H2' H10'
SIZE 0.170 0.210 0.320
TEMP -183.000
WGHT    0.039000    1.425600
FVAR       0.12049
MOLE 1
C1    1    0.608079    0.281168    0.194538    11.00000    0.01957    0.01237 =
         0.02312   -0.00352   -0.00421   -0.00294
C2    1    0.706770    0.232289    0.125814    11.00000    0.01958    0.01454 =
         0.01927   -0.00052   -0.00259   -0.00405
AFIX  13
H2    2    0.763355    0.187743    0.154470    11.00000   -1.20000
AFIX   0
C3    1    0.667626    0.183064    0.061445    11.00000    0.01383    0.01482 =
         0.02056   -0.00393   -0.00089   -0.00195
AFIX  13
H3    2    0.577311    0.185431    0.078822    11.00000   -1.20000
AFIX   0
C4    1    0.688354    0.227941   -0.025337    11.00000    0.02035    0.01514 =
         0.02264   -0.00212   -0.00080   -0.00240
AFIX  13
H4    2    0.776559    0.233008   -0.042847    11.00000   -1.20000
AFIX   0
C5    1    0.651971    0.176888   -0.088030    11.00000    0.02868    0.02156 =
         0.01923   -0.00112   -0.00448   -0.00687
AFIX  23
H5A   2    0.670305    0.205664   -0.143919    11.00000   -1.20000
H5B   2    0.562685    0.177493   -0.073898    11.00000   -1.20000
AFIX   0
C6    1    0.721496    0.081550   -0.088662    11.00000    0.02465    0.02280 =
         0.02228   -0.00769   -0.00214   -0.00529
AFIX  23
H6A   2    0.696494    0.048704   -0.129340    11.00000   -1.20000
H6B   2    0.810750    0.080426   -0.104926    11.00000   -1.20000
AFIX   0
C7    1    0.692869    0.038796   -0.003026    11.00000    0.01737    0.01460 =
         0.02479   -0.00424   -0.00298   -0.00082
AFIX  13
H7    2    0.602654    0.039566    0.011493    11.00000   -1.20000
AFIX   0
C8    1    0.729906    0.083752    0.065655    11.00000    0.01495    0.01664 =
         0.01863   -0.00287   -0.00097   -0.00306
C9    1    0.676626    0.038047    0.148465    11.00000    0.01904    0.01541 =
         0.02405   -0.00365   -0.00380   -0.00142
AFIX  23
H9B   2    0.588350    0.041514    0.148858    11.00000   -1.20000
H9A   2    0.714994   -0.025264    0.145775    11.00000   -1.20000
AFIX   0
C10   1    0.685906    0.067291    0.233844    11.00000    0.01952    0.01588 =
         0.02192    0.00186   -0.00342   -0.00117
AFIX  13
H10   2    0.767379    0.084692    0.229657    11.00000   -1.20000
AFIX   0
C11   1    0.583134    0.141906    0.276402    11.00000    0.01892    0.01881 =
         0.01633   -0.00096   -0.00134   -0.00273
AFIX  13
H11   2    0.565464    0.120479    0.335765    11.00000   -1.20000
AFIX   0
C12   1    0.462155    0.149885    0.247456    11.00000    0.01877    0.02198 =
         0.01829   -0.00488    0.00015   -0.00310
C13   1    0.417048    0.220725    0.204263    11.00000    0.01534    0.02552 =
         0.02191   -0.00482   -0.00297   -0.00186
AFIX  43
H13   2    0.340971    0.221765    0.188005    11.00000   -1.20000
AFIX   0
C14   1    0.477401    0.299081    0.179329    11.00000    0.02004    0.01718 =
         0.02111   -0.00346   -0.00352    0.00220
AFIX  23
H14A  2    0.429391    0.350123    0.211209    11.00000   -1.20000
H14B  2    0.478018    0.314637    0.119760    11.00000   -1.20000
AFIX   0
C15   1    0.615361    0.234723    0.279978    11.00000    0.01852    0.01945 =
         0.01882   -0.00333   -0.00246   -0.00266
C16   1    0.740544    0.229362    0.304262    11.00000    0.02548    0.02248 =
         0.02094   -0.00260   -0.00703   -0.00423
AFIX 137
H16A  2    0.805889    0.208404    0.257714    11.00000   -1.50000
H16B  2    0.747119    0.188222    0.352448    11.00000   -1.50000
H16C  2    0.748537    0.288036    0.318126    11.00000   -1.50000
AFIX   0
C17   1    0.520488    0.285227    0.348345    11.00000    0.02626    0.02202 =
         0.02201   -0.00444   -0.00380   -0.00201
AFIX 137
H17B  2    0.532486    0.258030    0.402692    11.00000   -1.50000
H17C  2    0.437686    0.282927    0.340628    11.00000   -1.50000
H17A  2    0.530826    0.346912    0.345288    11.00000   -1.50000
AFIX   0
C18   1    0.393157    0.075529    0.273332    11.00000    0.02317    0.02675 =
         0.03274   -0.00056   -0.00342   -0.00505
AFIX 137
H18A  2    0.360266    0.076676    0.333026    11.00000   -1.50000
H18B  2    0.448661    0.019091    0.260768    11.00000   -1.50000
H18C  2    0.325527    0.082304    0.243086    11.00000   -1.50000
AFIX   0
C19   1    0.869453    0.070885    0.052835    11.00000    0.01782    0.01878 =
         0.02693   -0.00707   -0.00252   -0.00126
AFIX 137
H19C  2    0.892433    0.099486    0.096611    11.00000   -1.50000
H19A  2    0.901209    0.097295   -0.001318    11.00000   -1.50000
H19B  2    0.904248    0.007620    0.054987    11.00000   -1.50000
AFIX   0
O20   3    0.776001    0.299433    0.086636    11.00000    0.02052    0.01916 =
         0.02493   -0.00522    0.00031   -0.00766
C21   1    0.737603    0.374196    0.126399    11.00000    0.02304    0.02065 =
         0.02248   -0.00230   -0.00715   -0.00407
O22   3    0.645685    0.367018    0.190706    11.00000    0.02454    0.01526 =
         0.02415   -0.00377   -0.00152   -0.00465
O23   3    0.778938    0.439866    0.107921    11.00000    0.03599    0.02108 =
         0.03529   -0.00126   -0.00497   -0.01410
O24   3    0.757282   -0.053556   -0.001964    11.00000    0.01932    0.01465 =
         0.02707   -0.00647   -0.00425   -0.00268
C25   1    0.698477   -0.113597   -0.021526    11.00000    0.01867    0.02051 =
         0.02035   -0.00513   -0.00212   -0.00440
O26   3    0.602265   -0.095111   -0.045461    11.00000    0.02515    0.02208 =
         0.04030   -0.00692   -0.01272   -0.00155
C27   1    0.764020   -0.205887   -0.010398    11.00000    0.02327    0.01803 =
         0.01582   -0.00329   -0.00120   -0.00259
C28   1    0.702721   -0.273791   -0.016767    11.00000    0.02402    0.02291 =
         0.02359   -0.00537   -0.00592   -0.00402
AFIX  43
H28   2    0.621786   -0.260189   -0.027777    11.00000   -1.20000
AFIX   0
C29   1    0.758800   -0.360721   -0.007187    11.00000    0.03724    0.01940 =
         0.02711   -0.00441   -0.00701   -0.00774
AFIX  43
H29   2    0.716324   -0.406820   -0.011267    11.00000   -1.20000
AFIX   0
C30   1    0.876568   -0.380764    0.008320    11.00000    0.03468    0.01729 =
         0.02540   -0.00092   -0.00114    0.00288
AFIX  43
H30   2    0.915302   -0.440701    0.014509    11.00000   -1.20000
AFIX   0
C31   1    0.938270   -0.314009    0.014868    11.00000    0.01844    0.02875 =
         0.03141    0.00127   -0.00194    0.00178
AFIX  43
H31   2    1.019538   -0.328137    0.025245    11.00000   -1.20000
AFIX   0
C32   1    0.882119   -0.226435    0.006363    11.00000    0.02119    0.02334 =
         0.02329   -0.00180   -0.00109   -0.00705
AFIX  43
H32   2    0.924173   -0.180565    0.011965    11.00000   -1.20000
AFIX   0
O33   3    0.677814   -0.006338    0.291951    11.00000    0.03423    0.01817 =
         0.02590    0.00193   -0.00259    0.00144
AFIX 147
H33   2    0.733619   -0.049021    0.275359    11.00000   -1.50000
AFIX   0
O34   3    0.612988    0.315080   -0.018133    11.00000    0.02547    0.01506 =
         0.02375    0.00062   -0.00295   -0.00355
C35   1    0.665606    0.383537   -0.062992    11.00000    0.02985    0.01865 =
         0.02740    0.00294   -0.00761   -0.00727
AFIX  23
H35A  2    0.622585    0.440299   -0.038674    11.00000   -1.20000
H35B  2    0.752296    0.375011   -0.056772    11.00000   -1.20000
AFIX   0
O36   3    0.661334    0.389057   -0.146833    11.00000    0.03210    0.02983 =
         0.02288    0.00512   -0.00483   -0.00507
C37   1    0.541244    0.419901   -0.162724    11.00000    0.04525    0.04408 =
         0.05341    0.01457   -0.02869   -0.01239
AFIX 137
H37B  2    0.486798    0.380688   -0.133477    11.00000   -1.50000
H37C  2    0.542984    0.420470   -0.222436    11.00000   -1.50000
H37A  2    0.510999    0.479852   -0.143237    11.00000   -1.50000
AFIX   0
C1'   1    0.805252    0.741950    0.310379    11.00000    0.02107    0.01123 =
         0.02433   -0.00004   -0.00326   -0.00385
C2'   1    0.909130    0.672892    0.263593    11.00000    0.01754    0.01802 =
         0.02092    0.00081   -0.00337   -0.00678
AFIX  13
H2'   2    0.871123    0.642251    0.227368    11.00000   -1.20000
AFIX   0
C3'   1    0.981953    0.600490    0.313780    11.00000    0.01853    0.01714 =
         0.01813   -0.00032   -0.00311   -0.00202
AFIX  13
H3'   2    0.939680    0.605200    0.373073    11.00000   -1.20000
AFIX   0
C4'   1    1.113101    0.614370    0.309818    11.00000    0.02036    0.02215 =
         0.02609   -0.00308   -0.00560   -0.00439
AFIX  13
H4'   2    1.155115    0.619195    0.250598    11.00000   -1.20000
AFIX   0
C5'   1    1.186055    0.539555    0.355043    11.00000    0.01933    0.02988 =
         0.03411    0.00173   -0.00971   -0.00420
AFIX  23
H5'A  2    1.150546    0.539666    0.415042    11.00000   -1.20000
H5'B  2    1.271795    0.548331    0.347810    11.00000   -1.20000
AFIX   0
C6'   1    1.184242    0.451218    0.321626    11.00000    0.02370    0.02188 =
         0.03180    0.00114   -0.00847    0.00297
AFIX  23
H6'A  2    1.221805    0.450091    0.261972    11.00000   -1.20000
H6'B  2    1.232072    0.402763    0.351442    11.00000   -1.20000
AFIX   0
C7'   1    1.053319    0.438774    0.333675    11.00000    0.02417    0.01758 =
         0.02238   -0.00311   -0.00483   -0.00089
AFIX  13
H7'   2    1.017213    0.440485    0.394214    11.00000   -1.20000
AFIX   0
C8'   1    0.971534    0.508818    0.286776    11.00000    0.01893    0.01747 =
         0.01991   -0.00218   -0.00428   -0.00186
C9'   1    0.839016    0.491540    0.316293    11.00000    0.02399    0.01441 =
         0.02377   -0.00336   -0.00526   -0.00330
AFIX  23
H9'A  2    0.824482    0.488563    0.377637    11.00000   -1.20000
H9'B  2    0.839986    0.431407    0.299521    11.00000   -1.20000
AFIX   0
C10'  1    0.722909    0.550879    0.291705    11.00000    0.02068    0.01679 =
         0.02212   -0.00299   -0.00450   -0.00633
AFIX  13
H10'  2    0.740086    0.566721    0.230946    11.00000   -1.20000
AFIX   0
C11'  1    0.661332    0.636311    0.339784    11.00000    0.01704    0.01718 =
         0.02308   -0.00384   -0.00316   -0.00389
AFIX  13
H11'  2    0.571480    0.637657    0.345420    11.00000   -1.20000
AFIX   0
C12'  1    0.681111    0.629356    0.428790    11.00000    0.01786    0.01627 =
         0.02143   -0.00392   -0.00100   -0.00027
C13'  1    0.745889    0.680571    0.454396    11.00000    0.02128    0.02323 =
         0.01811   -0.00433   -0.00310   -0.00207
AFIX  43
H13'  2    0.754797    0.673226    0.510780    11.00000   -1.20000
AFIX   0
C14'  1    0.805991    0.748960    0.401474    11.00000    0.02165    0.01948 =
         0.02595   -0.00666   -0.00408   -0.00424
AFIX  23
H14D  2    0.891735    0.741848    0.409425    11.00000   -1.20000
H14E  2    0.762518    0.808395    0.419128    11.00000   -1.20000
AFIX   0
C15'  1    0.679502    0.728069    0.297902    11.00000    0.02022    0.01529 =
         0.02452   -0.00424   -0.00468   -0.00235
C16'  1    0.667545    0.736827    0.206535    11.00000    0.02348    0.02032 =
         0.02708    0.00015   -0.00745   -0.00140
AFIX 137
H16D  2    0.736238    0.697384    0.174295    11.00000   -1.50000
H16E  2    0.668561    0.797979    0.185660    11.00000   -1.50000
H16F  2    0.590184    0.720724    0.201191    11.00000   -1.50000
AFIX   0
C17'  1    0.575062    0.798055    0.341443    11.00000    0.02111    0.01811 =
         0.03192   -0.00392   -0.00515   -0.00225
AFIX 137
H17D  2    0.571421    0.791140    0.401487    11.00000   -1.50000
H17E  2    0.496989    0.790429    0.328805    11.00000   -1.50000
H17F  2    0.590269    0.857164    0.321763    11.00000   -1.50000
AFIX   0
C18'  1    0.618464    0.565086    0.486202    11.00000    0.02650    0.02521 =
         0.02634   -0.00331   -0.00141   -0.00498
AFIX 137
H18D  2    0.529435    0.583811    0.492148    11.00000   -1.50000
H18E  2    0.641652    0.563070    0.540569    11.00000   -1.50000
H18F  2    0.643264    0.506275    0.463497    11.00000   -1.50000
AFIX   0
C19'  1    1.013019    0.498933    0.192985    11.00000    0.02583    0.01944 =
         0.02428   -0.00294   -0.00461   -0.00014
AFIX 137
H19D  2    1.025281    0.436561    0.180600    11.00000   -1.50000
H19E  2    1.090170    0.520455    0.174238    11.00000   -1.50000
H19F  2    0.950103    0.533469    0.164214    11.00000   -1.50000
AFIX   0
O20'  3    0.988776    0.725155    0.208989    11.00000    0.02052    0.01841 =
         0.02485    0.00332   -0.00212   -0.00394
C21'  1    0.938565    0.810588    0.211838    11.00000    0.02039    0.02159 =
         0.02595    0.00070   -0.00792   -0.00640
O22'  3    0.833027    0.824628    0.267205    11.00000    0.02259    0.01481 =
         0.03027    0.00088   -0.00210   -0.00429
O23'  3    0.981355    0.867927    0.170533    11.00000    0.02982    0.02418 =
         0.03449    0.00669   -0.00592   -0.01150
O24'  3    1.050916    0.352590    0.305443    11.00000    0.02944    0.01544 =
         0.02346   -0.00163   -0.00692    0.00072
C25'  1    1.052851    0.284734    0.361617    11.00000    0.02036    0.02355 =
         0.02551    0.00109   -0.00771   -0.00233
O26'  3    1.053091    0.291553    0.433588    11.00000    0.06256    0.02636 =
         0.02678    0.00127   -0.01784   -0.01354
C27'  1    1.052849    0.200287    0.324522    11.00000    0.01835    0.01946 =
         0.03013   -0.00208   -0.00749   -0.00063
C28'  1    1.034070    0.128204    0.377772    11.00000    0.04198    0.02703 =
         0.02909   -0.00121   -0.00586   -0.00666
AFIX  43
H28'  2    1.023598    0.133216    0.435926    11.00000   -1.20000
AFIX   0
C29'  1    1.030512    0.048662    0.346384    11.00000    0.05229    0.02170 =
         0.04573    0.00003   -0.00266   -0.01118
AFIX  43
H29'  2    1.016691   -0.000603    0.383114    11.00000   -1.20000
AFIX   0
C30'  1    1.046933    0.040838    0.262208    11.00000    0.03368    0.02600 =
         0.04398   -0.01209   -0.00336   -0.00730
AFIX  43
H30'  2    1.044013   -0.013689    0.240866    11.00000   -1.20000
AFIX   0
C31'  1    1.067565    0.111895    0.208960    11.00000    0.01909    0.03038 =
         0.03148   -0.01151   -0.00296   -0.00221
AFIX  43
H31'  2    1.080415    0.105942    0.150803    11.00000   -1.20000
AFIX   0
C32'  1    1.069750    0.192027    0.239473    11.00000    0.01407    0.02420 =
         0.03047   -0.00287   -0.00481   -0.00081
AFIX  43
H32'  2    1.082750    0.241220    0.202446    11.00000   -1.20000
AFIX   0
O33'  3    0.628469    0.498280    0.308851    11.00000    0.02585    0.01940 =
         0.03401   -0.00955   -0.00566   -0.00783
AFIX 147
H33'  2    0.643496    0.459451    0.273637    11.00000   -1.50000
AFIX   0
O34'  3    1.099628    0.696985    0.347776    11.00000    0.02305    0.02304 =
         0.03338   -0.00168   -0.00845   -0.00825
C35'  1    1.197837    0.741508    0.323385    11.00000    0.04188    0.03938 =
         0.03645   -0.00095   -0.00646   -0.02446
AFIX  23
H35D  2    1.226427    0.737543    0.262751    11.00000   -1.20000
H35F  2    1.168473    0.804720    0.335008    11.00000   -1.20000
AFIX   0
O36'  3    1.296545    0.709118    0.362551    11.00000    0.02214    0.05213 =
         0.06439   -0.02202   -0.00809   -0.01027
C37'  1    1.268734    0.722956    0.448175    11.00000    0.05004    0.05924 =
         0.06018   -0.01119   -0.03118   -0.01120
AFIX 137
H37D  2    1.341518    0.699827    0.472478    11.00000   -1.50000
H37E  2    1.202095    0.692314    0.474704    11.00000   -1.50000
H37F  2    1.243235    0.786355    0.456926    11.00000   -1.50000
AFIX   0
PART -1
MOLE 2
C1P   1    0.243697    0.999136    0.509595    10.50000    0.03988    0.05445 =
         0.04451   -0.00726   -0.00661   -0.00602
AFIX 137
H1PA  2    0.219151    1.009503    0.568962    10.50000   -1.50000
H1PB  2    0.194315    0.959916    0.494480    10.50000   -1.50000
H1PC  2    0.230714    1.055539    0.477746    10.50000   -1.50000
AFIX   0
C2P   1    0.377808    0.956623    0.490456    10.50000    0.04661    0.02872 =
         0.02632   -0.00545   -0.00575   -0.00215
AFIX  23
H2PA  2    0.400212    0.941985    0.431359    10.50000   -1.20000
H2PB  2    0.390634    0.900693    0.524238    10.50000   -1.20000
AFIX   0
C3P   1    0.462368    1.015559    0.507676    10.50000    0.05717    0.02160 =
         0.02071   -0.00756    0.00753   -0.00048
AFIX  23
H3PA  2    0.453585    1.069604    0.470955    10.50000   -1.20000
H3PB  2    0.435734    1.033802    0.565649    10.50000   -1.20000
AFIX   0
C4P   1    0.596153    0.971856    0.494721    10.50000    0.05388    0.04170 =
         0.03068   -0.00426    0.00225   -0.00254
AFIX  23
H4PA  2    0.622784    0.952797    0.437006    10.50000   -1.20000
H4PB  2    0.605488    0.918427    0.532182    10.50000   -1.20000
AFIX   0
C5P   1    0.678808    1.032125    0.510814    10.50000    0.04687    0.05066 =
         0.03954    0.00786   -0.00282   -0.01083
AFIX 137
H5PA  2    0.674143    1.083351    0.471495    10.50000   -1.50000
H5PB  2    0.763552    0.999750    0.503790    10.50000   -1.50000
H5PC  2    0.652062    1.052161    0.567541    10.50000   -1.50000
PART
AFIX   0
HKLF 4
REM  mo_140916Oishi_0m in P-1
REM R1 =  0.0400 for    7339 Fo > 4sig(Fo)  and  0.0636 for all    9735 data
REM    726 parameters refined using      0 restraints
END
WGHT      0.0390      1.3983
REM Highest difference peak  0.272,  deepest hole -0.235,  1-sigma level  0.045
Q1    1   0.4176  0.2031  0.2577  11.00000  0.05    0.27
Q2    1   0.9767  0.5554  0.2987  11.00000  0.05    0.26
Q3    1   0.5813 -0.0962  0.0225  11.00000  0.05    0.26
Q4    1   0.9387  0.6352  0.2929  11.00000  0.05    0.25
Q5    1   0.6559  0.2459  0.1675  11.00000  0.05    0.24
;
data_B
_database_code_depnum_ccdc_archive 'CCDC 1057984'
_chemical_name_systematic
;\
(+-)-(1<i>SR</i>,5<i>SR</i>,6<i>SR</i>,7<i>SR</i>,10<i>SR</i>,11<i>SR</i>,\
13<i>SR</i>,14<i>SR</i>)-13-Hydroxy-7-methoxymethoxy-11,15,18,18-\
tetramethyl-3-oxo-2,4-dioxatetracyclo[12.3.1.0^1,5^.0^6,11^]octadec-15-en-10-yl
benzoate
;
_chemical_name_common     ?
_chemical_formula_moiety     'C29 H38 O8'
_chemical_formula_sum     'C29 H38 O8'
_chemical_formula_iupac     'C29 H38 O8'
_chemical_formula_weight     514.59
_chemical_melting_point     489.2
_space_group_crystal_system     monoclinic
_space_group_name_H-M_alt     'P 1 21/n 1'
_space_group_name_Hall     '-P 2yn'
loop_
    _space_group_symop_operation_xyz
    'x, y, z'
    '-x+1/2, y+1/2, -z+1/2'
    '-x, -y, -z'
    'x-1/2, -y-1/2, z-1/2'
_cell_length_a     9.3612(6)
_cell_length_b     19.6336(15)
_cell_length_c     14.1965(9)
_cell_angle_alpha     90
_cell_angle_beta     101.762(2)
_cell_angle_gamma     90
_cell_volume     2554.4(3)
_cell_formula_units_Z     4
_cell_measurement_reflns_used     4716
_cell_measurement_theta_min     2.40
_cell_measurement_theta_max     23.92
_cell_measurement_temperature     90.0
_exptl_crystal_description     prism
_exptl_crystal_colour     colorless
_exptl_crystal_size_max     0.230
_exptl_crystal_size_mid     0.230
_exptl_crystal_size_min     0.140
_exptl_crystal_density_diffrn     1.338
_exptl_crystal_density_meas     ?
_exptl_crystal_density_method     'not measured'
_exptl_crystal_F_000     1104
_exptl_absorpt_coefficient_mu     0.097
_exptl_absorpt_correction_type     multi-scan
_exptl_absorpt_process_details
;
(<i>SADABS</i>; Bruker, 2014)
;
_exptl_absorpt_correction_T_min     0.98
_exptl_absorpt_correction_T_max     0.99
_exptl_special_details
;
<i>M</i>.p. 488.2--489.2 K (not corrected); IR (film) 3483, 2940, 1799, 1717,
1274, 1099, 1042, 773 cm^-1^; ^1^H NMR (500 MHz, CDCl~3~, at 333 K) <i>\d</i>
(p.p.m.) 8.02 (d, <i>J</i> = 7.7 Hz, 2H), 7.58 (t, <i>J</i> = 7.5 Hz, 1H),
7.46 (t, <i>J</i> = 7.7 Hz, 2H), 5.50 (s, 1H), 4.92 (d, <i>J</i> = 4.3 Hz,
1H), 4.91 (dd <i>J</i> = 11.7, 4.9 Hz, 1H), 4.80 (d, <i>J</i> = 6.9 Hz, 1H),
4.64 (d, <i>J</i> = 6.9 Hz, 1H), 4.31 (d, <i>J</i> = 10.9 Hz, 1H), 3.68 (ddd,
<i>J</i> = 10.9, 10.6, 4.9 Hz, 1H), 3.39 (s, 3H), 3.19 (d, <i>J</i> = 16.9 Hz,
1H), 2.42 (dd, <i>J</i> = 10.9, 4.3 Hz, 1H), 2.33 (s, 1H), 2.33--2.27 (m, 1H),
2.26 (d, <i>J</i> = 16.9 Hz, 1H), 2.02 (dd, <i>J</i> = 16.0, 10.9 Hz, 1H),
1.95--1.87 (m, 1H), 1.88 (s, 3H), 1.82 (dddd, <i>J</i> = 13.6, 13.6, 13.6, 4.6
Hz, 1H), 1.72 (d, <i>J</i> = 16.0 Hz, 1H), 1.49--1.40 (m, 1H), 1.46 (s, 1H),
1.41 (s, 3H), 1.20 (s, 3H), 1.18 (s, 3H); ^13^C NMR (125 MHz, CDCl~3~, at 333
K) <i>\d</i> (p.p.m.) 166.3 (C), 154.4 (C), 136.3 (C), 133.4 (CH), 130.4 (C),
129.8 (CH), 128.7 (CH), 122.3 (CH), 97.7 (CH~2~), 88.5 (C), 79.5 (CH), 75.2
(CH), 74.3 (CH), 70.3 (CH), 60.0 (CH), 56.1 (CH~3~), 44.8 (CH~2~), 44.2 (CH),
42.0 (C), 39.0 (C), 32.0 (CH~2~), 30.7 (CH~2~), 28.6 (CH~3~), 25.6 (CH~2~),
22.9 (CH~3~), 20.8 (CH~3~), 16.1 (CH~3~); LRMS (EI) <i>m/z</i> 514
(<i>M</i>^+^, 3%), 483 (1), 469 (1), 453 (1), 409 (2), 393 (6), 348 (1), 332
(2), 121 (78), 105 (100), 77 (59); HRMS (EI) <i>m/z</i> calcd for
C~29~H~38~O~8~^+^ [<i>M</i>]^+^ 514.2567, found 514.2560.
;
_diffrn_ambient_temperature     90.0
_diffrn_radiation_type     MoK\a
_diffrn_radiation_wavelength     0.71073
_diffrn_radiation_monochromator     'multilayered confocal mirror'
_diffrn_measurement_device_type     'Bruker D8 Venture'
_diffrn_measurement_method     '\f and \w scans'
_diffrn_detector_area_resol_mean     8.333
_diffrn_reflns_number     23252
_diffrn_reflns_av_R_equivalents     0.0579
_diffrn_reflns_av_sigmaI/netI     ?
_diffrn_reflns_theta_min     2.45
_diffrn_reflns_theta_max     25.03
_diffrn_reflns_theta_full     25.03
_diffrn_measured_fraction_theta_max     0.995
_diffrn_measured_fraction_theta_full     0.995
_diffrn_reflns_limit_h_min     -11
_diffrn_reflns_limit_h_max     11
_diffrn_reflns_limit_k_min     -23
_diffrn_reflns_limit_k_max     21
_diffrn_reflns_limit_l_min     -16
_diffrn_reflns_limit_l_max     16
_diffrn_standards_number     0
_diffrn_standards_interval_count     ?
_diffrn_standards_decay_%     ?
_refine_special_details
;
Refinement of <i>F</i>^2^ against ALL reflections. The weighted <i>R</i>-factor
<i>wR</i> and goodness of fit <i>S</i> are based on <i>F</i>^2^, conventional
<i>R</i>-factors <i>R</i> are based on <i>F</i>, with <i>F</i> set to zero for
negative <i>F</i>^2^. The threshold expression of <i>F</i>^2^ >
\s(<i>F</i>^2^) is used only for calculating <i>R</i>-factors(gt) <i>etc</i>.
and is not relevant to the choice of reflections for refinement.
<i>R</i>-factors based on <i>F</i>^2^ are statistically about twice as large
as those based on <i>F</i>, and <i>R</i>- factors based on ALL data will be
even larger.
Problematic one reflection with |<i>I</i>(obs)-<i>I</i>(calc)|/\sW(<i>I</i>)
greater than 10 (-1 0 1) has been omitted in the final refinement.
;
_reflns_number_total     4480
_reflns_number_gt     3212
_reflns_threshold_expression     'I > 2\s(I)'
_refine_ls_structure_factor_coef     Fsqd
_refine_ls_matrix_type     full
_refine_ls_R_factor_all     0.0733
_refine_ls_R_factor_gt     0.0428
_refine_ls_wR_factor_gt     0.0978
_refine_ls_wR_factor_ref     0.1111
_refine_ls_goodness_of_fit_ref     1.020
_refine_ls_restrained_S_all     1.020
_refine_ls_number_reflns     4480
_refine_ls_number_parameters     340
_refine_ls_number_restraints     0
_refine_ls_number_constraints     ?
_refine_ls_hydrogen_treatment     constr
_refine_ls_weighting_scheme     calc
_refine_ls_weighting_details
              'w=1/[\s^2^(Fo^2^)+(0.0540P)^2^+1.0752P] where P=(Fo^2^+2Fc^2^)/3'
_atom_sites_solution_hydrogens     geom
_atom_sites_solution_primary     direct
_atom_sites_solution_secondary     difmap
_refine_ls_shift/su_max     0.001
_refine_ls_shift/su_mean     0.000
_refine_diff_density_max     0.511
_refine_diff_density_min     -0.212
_refine_ls_extinction_method     none
_refine_ls_extinction_coef     ?
loop_
    _atom_type_symbol
    _atom_type_description
    _atom_type_scat_dispersion_real
    _atom_type_scat_dispersion_imag
    _atom_type_scat_source
    C C 0.0033 0.0016 'International Tables Vol C Tables 4.2.6.8 and 6.1.1.4'
    H H 0.0000 0.0000 'International Tables Vol C Tables 4.2.6.8 and 6.1.1.4'
    O O 0.0106 0.0060 'International Tables Vol C Tables 4.2.6.8 and 6.1.1.4'
_computing_data_collection
;
<i>APEX2</i> (Bruker, 2014)
;
_computing_cell_refinement
;
<i>SAINT</i> (Bruker, 2014)
;
_computing_data_reduction
;
<i>SAINT</i> (Bruker, 2014)
;
_computing_structure_solution
;
<i>SHELXS2013</i> (Sheldrick, 2008)
;
_computing_structure_refinement
;
<i>SHELXL2014</i> (Sheldrick, 2015)
;
_computing_molecular_graphics
;
<i>Mercury</i> (Macrae <i>et al.</i>, 2006)
;
_computing_publication_material
;
<i>publCif</i> (Westrip, 2010) and <i>PLATON</i> (Spek, 2009)
;
loop_
    _atom_site_type_symbol
    _atom_site_label
    _atom_site_fract_x
    _atom_site_fract_y
    _atom_site_fract_z
    _atom_site_U_iso_or_equiv
    _atom_site_adp_type
    _atom_site_calc_flag
    _atom_site_occupancy
    _atom_site_disorder_assembly
    _atom_site_disorder_group
    C C1 0.7169(2) 0.18654(10) 0.68618(13) 0.0143(4) Uani d 1 . .
    C C2 0.6544(2) 0.17259(10) 0.77738(14) 0.0136(4) Uani d 1 . .
    H H2 0.6782 0.2123 0.8195 0.016 Uiso calc 1 . .
    C C3 0.7047(2) 0.10935(10) 0.83870(13) 0.0131(4) Uani d 1 . .
    H H3 0.7884 0.0905 0.8158 0.016 Uiso calc 1 . .
    C C4 0.5888(2) 0.05350(10) 0.82692(14) 0.0157(5) Uani d 1 . .
    H H4 0.5005 0.0711 0.8454 0.019 Uiso calc 1 . .
    C C5 0.6453(2) -0.00784(10) 0.88896(14) 0.0181(5) Uani d 1 . .
    H H5A 0.7279 -0.0275 0.8671 0.022 Uiso calc 1 . .
    H H5B 0.5695 -0.0422 0.8827 0.022 Uiso calc 1 . .
    C C6 0.6915(2) 0.01330(11) 0.99391(14) 0.0192(5) Uani d 1 . .
    H H6A 0.6073 0.0301 1.0169 0.023 Uiso calc 1 . .
    H H6B 0.7295 -0.026 1.0325 0.023 Uiso calc 1 . .
    C C7 0.8069(2) 0.06816(10) 1.00523(13) 0.0155(4) Uani d 1 . .
    H H7 0.8952 0.0491 0.9884 0.019 Uiso calc 1 . .
    C C8 0.7615(2) 0.13268(10) 0.94372(14) 0.0135(4) Uani d 1 . .
    C C9 0.9051(2) 0.17425(10) 0.94939(14) 0.0164(5) Uani d 1 . .
    H H9B 0.9393 0.1848 1.017 0.02 Uiso calc 1 . .
    H H9A 0.9752 0.1424 0.9326 0.02 Uiso calc 1 . .
    C C10 0.9238(2) 0.24112(10) 0.89436(14) 0.0166(5) Uani d 1 . .
    H H10 1.0181 0.259 0.9281 0.02 Uiso calc 1 . .
    C C11 0.9370(2) 0.24049(10) 0.78491(14) 0.0172(5) Uani d 1 . .
    H H11 1.0036 0.2782 0.7801 0.021 Uiso calc 1 . .
    C C12 1.0208(2) 0.17776(11) 0.76571(14) 0.0174(5) Uani d 1 . .
    C C13 0.9588(2) 0.12865(10) 0.70699(14) 0.0167(5) Uani d 1 . .
    H H13 1.0156 0.0911 0.6989 0.02 Uiso calc 1 . .
    C C14 0.8037(2) 0.12964(10) 0.65293(14) 0.0154(4) Uani d 1 . .
    H H14A 0.7581 0.0864 0.6617 0.018 Uiso calc 1 . .
    H H14B 0.8021 0.1351 0.5848 0.018 Uiso calc 1 . .
    C C15 0.8037(2) 0.25338(10) 0.69973(14) 0.0154(5) Uani d 1 . .
    C C16 0.7084(2) 0.31455(10) 0.71360(14) 0.0191(5) Uani d 1 . .
    H H16B 0.6447 0.3255 0.6535 0.029 Uiso calc 1 . .
    H H16C 0.7695 0.353 0.7355 0.029 Uiso calc 1 . .
    H H16A 0.6512 0.3035 0.7604 0.029 Uiso calc 1 . .
    C C17 0.8650(2) 0.27030(11) 0.60997(15) 0.0209(5) Uani d 1 . .
    H H17A 0.9377 0.2373 0.6029 0.031 Uiso calc 1 . .
    H H17B 0.908 0.3149 0.6168 0.031 Uiso calc 1 . .
    H H17C 0.7874 0.2693 0.5541 0.031 Uiso calc 1 . .
    C C18 1.1796(2) 0.17407(12) 0.81421(16) 0.0242(5) Uani d 1 . .
    H H18B 1.2193 0.1311 0.7998 0.036 Uiso calc 1 . .
    H H18C 1.1887 0.1783 0.8825 0.036 Uiso calc 1 . .
    H H18A 1.232 0.2104 0.7912 0.036 Uiso calc 1 . .
    C C19 0.6461(2) 0.17224(11) 0.98432(14) 0.0176(5) Uani d 1 . .
    H H19C 0.6149 0.2111 0.9444 0.026 Uiso calc 1 . .
    H H19A 0.6873 0.1871 1.0485 0.026 Uiso calc 1 . .
    H H19B 0.5639 0.1432 0.9854 0.026 Uiso calc 1 . .
    O O20 0.49732(15) 0.17278(7) 0.74303(9) 0.0176(3) Uani d 1 . .
    C C21 0.4646(2) 0.18489(10) 0.64927(15) 0.0178(5) Uani d 1 . .
    O O22 0.58327(14) 0.19463(7) 0.61213(9) 0.0170(3) Uani d 1 . .
    O O23 0.34190(16) 0.18696(8) 0.60281(10) 0.0247(4) Uani d 1 . .
    O O24 0.84116(15) 0.09012(7) 1.10583(9) 0.0168(3) Uani d 1 . .
    C C25 0.9381(2) 0.05274(10) 1.16731(14) 0.0154(4) Uani d 1 . .
    O O26 1.00007(16) 0.00371(7) 1.14311(10) 0.0237(4) Uani d 1 . .
    C C27 0.9612(2) 0.07873(10) 1.26731(14) 0.0153(4) Uani d 1 . .
    C C28 0.8754(2) 0.13006(11) 1.29508(14) 0.0194(5) Uani d 1 . .
    H H28 0.7979 0.1484 1.2508 0.023 Uiso calc 1 . .
    C C29 0.9062(2) 0.15358(12) 1.38896(15) 0.0252(5) Uani d 1 . .
    H H29 0.8491 0.1878 1.4077 0.03 Uiso calc 1 . .
    C C30 1.0214(2) 0.12650(11) 1.45491(15) 0.0231(5) Uani d 1 . .
    H H30 1.0417 0.1428 1.5178 0.028 Uiso calc 1 . .
    C C31 1.1063(2) 0.07552(11) 1.42812(15) 0.0227(5) Uani d 1 . .
    H H31 1.1832 0.0571 1.4728 0.027 Uiso calc 1 . .
    C C32 1.0765(2) 0.05194(10) 1.33430(14) 0.0187(5) Uani d 1 . .
    H H32 1.1342 0.0179 1.316 0.022 Uiso calc 1 . .
    O O33 0.82270(15) 0.29278(7) 0.90665(10) 0.0200(3) Uani d 1 . .
    H H33 0.8271 0.2993 0.9642 0.03 Uiso calc 1 . .
    O O34 0.55698(14) 0.03544(7) 0.72690(9) 0.0188(3) Uani d 1 . .
    C C35 0.4129(2) 0.01081(12) 0.69395(15) 0.0232(5) Uani d 1 . .
    H H35A 0.3957 -0.0281 0.7322 0.028 Uiso calc 1 . .
    H H35B 0.343 0.046 0.7007 0.028 Uiso calc 1 . .
    O O36 0.39527(17) -0.00779(8) 0.59939(11) 0.0289(4) Uani d 1 . .
    C C37 0.4715(3) -0.06965(12) 0.58715(17) 0.0315(6) Uani d 1 . .
    H H37C 0.5739 -0.0637 0.6126 0.047 Uiso calc 1 . .
    H H37A 0.4566 -0.0805 0.5199 0.047 Uiso calc 1 . .
    H H37B 0.4349 -0.1061 0.6207 0.047 Uiso calc 1 . .
loop_
    _atom_site_aniso_label
    _atom_site_aniso_U_11
    _atom_site_aniso_U_22
    _atom_site_aniso_U_33
    _atom_site_aniso_U_12
    _atom_site_aniso_U_13
    _atom_site_aniso_U_23
    C1 0.0139(11) 0.0176(11) 0.0096(10) 0.0000(9) -0.0017(8) 0.0003(8)
    C2 0.0092(10) 0.0182(11) 0.0126(10) 0.0005(8) 0.0003(8) -0.0006(8)
    C3 0.0116(11) 0.0156(10) 0.0126(11) 0.0014(8) 0.0039(8) -0.0003(8)
    C4 0.0154(11) 0.0203(11) 0.0114(11) -0.0014(9) 0.0026(9) -0.0038(8)
    C5 0.0187(11) 0.0147(11) 0.0216(12) -0.0040(9) 0.0060(9) -0.0018(9)
    C6 0.0218(12) 0.0190(11) 0.0174(11) -0.0008(9) 0.0052(9) 0.0041(9)
    C7 0.0192(11) 0.0184(11) 0.0091(10) 0.0018(9) 0.0030(9) -0.0003(8)
    C8 0.0132(11) 0.0142(11) 0.0129(11) 0.0003(8) 0.0025(8) -0.0007(8)
    C9 0.0167(11) 0.0174(11) 0.0133(11) 0.0010(9) -0.0009(9) -0.0013(8)
    C10 0.0154(11) 0.0171(11) 0.0162(11) -0.0002(9) 0.0010(9) -0.0025(8)
    C11 0.0153(11) 0.0185(11) 0.0179(11) -0.0039(9) 0.0039(9) -0.0010(9)
    C12 0.0160(11) 0.0205(11) 0.0170(11) -0.0006(9) 0.0067(9) -0.0004(9)
    C13 0.0176(11) 0.0178(11) 0.0162(11) 0.0030(9) 0.0071(9) 0.0015(9)
    C14 0.0200(11) 0.0156(11) 0.0118(11) 0.0001(9) 0.0059(9) -0.0001(8)
    C15 0.0170(11) 0.0153(11) 0.0141(11) 0.0000(9) 0.0040(9) 0.0005(8)
    C16 0.0217(12) 0.0188(11) 0.0152(11) 0.0028(9) 0.0003(9) 0.0027(8)
    C17 0.0248(12) 0.0187(11) 0.0207(12) -0.0029(9) 0.0079(10) 0.0009(9)
    C18 0.0184(12) 0.0282(13) 0.0263(13) 0.0004(10) 0.0052(10) -0.0049(10)
    C19 0.0199(12) 0.0188(11) 0.0140(11) 0.0016(9) 0.0032(9) 0.0003(8)
    O20 0.0137(8) 0.0265(8) 0.0119(8) 0.0036(6) 0.0011(6) 0.0032(6)
    C21 0.0195(13) 0.0173(11) 0.0167(12) -0.0003(9) 0.0041(10) 0.0018(9)
    O22 0.0152(8) 0.0225(8) 0.0124(7) 0.0000(6) 0.0007(6) 0.0024(6)
    O23 0.0157(9) 0.0375(10) 0.0189(8) 0.0007(7) -0.0014(7) 0.0077(7)
    O24 0.0197(8) 0.0197(8) 0.0101(7) 0.0043(6) 0.0011(6) 0.0004(6)
    C25 0.0159(11) 0.0149(11) 0.0154(11) -0.0005(9) 0.0033(9) 0.0034(8)
    O26 0.0295(9) 0.0225(8) 0.0179(8) 0.0102(7) 0.0023(7) -0.0004(6)
    C27 0.0173(11) 0.0139(10) 0.0152(11) -0.0024(9) 0.0042(9) 0.0024(8)
    C28 0.0175(12) 0.0242(12) 0.0158(12) 0.0022(9) 0.0021(9) 0.0018(9)
    C29 0.0241(13) 0.0317(13) 0.0203(13) 0.0071(10) 0.0060(10) -0.0027(10)
    C30 0.0268(13) 0.0293(13) 0.0135(11) -0.0049(10) 0.0045(10) -0.0027(9)
    C31 0.0227(12) 0.0235(12) 0.0195(12) -0.0011(10) -0.0010(10) 0.0050(9)
    C32 0.0221(12) 0.0155(11) 0.0181(11) 0.0006(9) 0.0031(9) 0.0010(9)
    O33 0.0251(8) 0.0187(8) 0.0162(8) 0.0041(6) 0.0046(7) -0.0028(6)
    O34 0.0166(8) 0.0248(8) 0.0140(8) -0.0046(6) 0.0004(6) -0.0050(6)
    C35 0.0183(12) 0.0304(13) 0.0196(12) -0.0042(10) 0.0007(9) -0.0070(9)
    O36 0.0293(9) 0.0288(9) 0.0249(9) 0.0012(7) -0.0031(7) -0.0049(7)
    C37 0.0328(14) 0.0255(13) 0.0355(14) -0.0026(11) 0.0056(11) -0.0103(11)
_geom_special_details
;
All e.s.d.'s (except the e.s.d. in the dihedral angle between two l.s. planes)
are estimated using the full covariance matrix. The cell e.s.d.'s are taken
into account individually in the estimation of e.s.d.'s in distances, angles
and torsion angles; correlations between e.s.d.'s in cell parameters are only
used when they are defined by crystal symmetry. An approximate (isotropic)
treatment of cell e.s.d.'s is used for estimating e.s.d.'s involving l.s.
planes.
;
loop_
    _geom_bond_atom_site_label_1
    _geom_bond_atom_site_label_2
    _geom_bond_site_symmetry_2
    _geom_bond_distance
    _geom_bond_publ_flag
    C1 O22 . 1.469(2) ?
    C1 C14 . 1.512(3) ?
    C1 C15 . 1.535(3) ?
    C1 C2 . 1.550(3) ?
    C2 O20 . 1.452(2) ?
    C2 C3 . 1.534(3) ?
    C2 H2 . 0.98 ?
    C3 C4 . 1.528(3) ?
    C3 C8 . 1.547(3) ?
    C3 H3 . 0.98 ?
    C4 O34 . 1.435(2) ?
    C4 C5 . 1.522(3) ?
    C4 H4 . 0.98 ?
    C5 C6 . 1.522(3) ?
    C5 H5A . 0.97 ?
    C5 H5B . 0.97 ?
    C6 C7 . 1.511(3) ?
    C6 H6A . 0.97 ?
    C6 H6B . 0.97 ?
    C7 O24 . 1.464(2) ?
    C7 C8 . 1.548(3) ?
    C7 H7 . 0.98 ?
    C8 C19 . 1.535(3) ?
    C8 C9 . 1.561(3) ?
    C9 C10 . 1.556(3) ?
    C9 H9B . 0.97 ?
    C9 H9A . 0.97 ?
    C10 O33 . 1.422(2) ?
    C10 C11 . 1.584(3) ?
    C10 H10 . 0.98 ?
    C11 C12 . 1.515(3) ?
    C11 C15 . 1.571(3) ?
    C11 H11 . 0.98 ?
    C12 C13 . 1.328(3) ?
    C12 C18 . 1.507(3) ?
    C13 C14 . 1.498(3) ?
    C13 H13 . 0.93 ?
    C14 H14A . 0.97 ?
    C14 H14B . 0.97 ?
    C15 C16 . 1.533(3) ?
    C15 C17 . 1.536(3) ?
    C16 H16B . 0.96 ?
    C16 H16C . 0.96 ?
    C16 H16A . 0.96 ?
    C17 H17A . 0.96 ?
    C17 H17B . 0.96 ?
    C17 H17C . 0.96 ?
    C18 H18B . 0.96 ?
    C18 H18C . 0.96 ?
    C18 H18A . 0.96 ?
    C19 H19C . 0.96 ?
    C19 H19A . 0.96 ?
    C19 H19B . 0.96 ?
    O20 C21 . 1.325(2) ?
    C21 O23 . 1.203(2) ?
    C21 O22 . 1.337(2) ?
    O24 C25 . 1.342(2) ?
    C25 O26 . 1.210(2) ?
    C25 C27 . 1.482(3) ?
    C27 C32 . 1.389(3) ?
    C27 C28 . 1.395(3) ?
    C28 C29 . 1.384(3) ?
    C28 H28 . 0.93 ?
    C29 C30 . 1.382(3) ?
    C29 H29 . 0.93 ?
    C30 C31 . 1.379(3) ?
    C30 H30 . 0.93 ?
    C31 C32 . 1.384(3) ?
    C31 H31 . 0.93 ?
    C32 H32 . 0.93 ?
    O33 H33 . 0.82 ?
    O34 C35 . 1.419(2) ?
    C35 O36 . 1.368(2) ?
    C35 H35A . 0.97 ?
    C35 H35B . 0.97 ?
    O36 C37 . 1.437(3) ?
    C37 H37C . 0.96 ?
    C37 H37A . 0.96 ?
    C37 H37B . 0.96 ?
loop_
    _geom_angle_atom_site_label_1
    _geom_angle_atom_site_label_2
    _geom_angle_atom_site_label_3
    _geom_angle_site_symmetry_1
    _geom_angle_site_symmetry_3
    _geom_angle
    _geom_angle_publ_flag
    O22 C1 C14 . . 106.84(15) ?
    O22 C1 C15 . . 110.43(15) ?
    C14 C1 C15 . . 111.48(16) ?
    O22 C1 C2 . . 101.84(15) ?
    C14 C1 C2 . . 116.66(16) ?
    C15 C1 C2 . . 109.08(15) ?
    O20 C2 C3 . . 111.43(15) ?
    O20 C2 C1 . . 104.36(14) ?
    C3 C2 C1 . . 119.49(16) ?
    O20 C2 H2 . . 107.0 ?
    C3 C2 H2 . . 107.0 ?
    C1 C2 H2 . . 107.0 ?
    C4 C3 C2 . . 112.93(16) ?
    C4 C3 C8 . . 114.52(15) ?
    C2 C3 C8 . . 108.22(16) ?
    C4 C3 H3 . . 106.9 ?
    C2 C3 H3 . . 106.9 ?
    C8 C3 H3 . . 106.9 ?
    O34 C4 C5 . . 110.78(16) ?
    O34 C4 C3 . . 106.57(15) ?
    C5 C4 C3 . . 110.44(16) ?
    O34 C4 H4 . . 109.7 ?
    C5 C4 H4 . . 109.7 ?
    C3 C4 H4 . . 109.7 ?
    C4 C5 C6 . . 110.28(17) ?
    C4 C5 H5A . . 109.6 ?
    C6 C5 H5A . . 109.6 ?
    C4 C5 H5B . . 109.6 ?
    C6 C5 H5B . . 109.6 ?
    H5A C5 H5B . . 108.1 ?
    C7 C6 C5 . . 110.65(16) ?
    C7 C6 H6A . . 109.5 ?
    C5 C6 H6A . . 109.5 ?
    C7 C6 H6B . . 109.5 ?
    C5 C6 H6B . . 109.5 ?
    H6A C6 H6B . . 108.1 ?
    O24 C7 C6 . . 108.86(15) ?
    O24 C7 C8 . . 106.83(15) ?
    C6 C7 C8 . . 114.51(17) ?
    O24 C7 H7 . . 108.8 ?
    C6 C7 H7 . . 108.8 ?
    C8 C7 H7 . . 108.8 ?
    C19 C8 C3 . . 112.46(16) ?
    C19 C8 C7 . . 109.62(16) ?
    C3 C8 C7 . . 107.59(15) ?
    C19 C8 C9 . . 112.39(16) ?
    C3 C8 C9 . . 109.13(15) ?
    C7 C8 C9 . . 105.30(16) ?
    C10 C9 C8 . . 126.80(17) ?
    C10 C9 H9B . . 105.6 ?
    C8 C9 H9B . . 105.6 ?
    C10 C9 H9A . . 105.6 ?
    C8 C9 H9A . . 105.6 ?
    H9B C9 H9A . . 106.1 ?
    O33 C10 C9 . . 113.25(16) ?
    O33 C10 C11 . . 108.23(15) ?
    C9 C10 C11 . . 121.68(16) ?
    O33 C10 H10 . . 103.9 ?
    C9 C10 H10 . . 103.9 ?
    C11 C10 H10 . . 103.9 ?
    C12 C11 C15 . . 110.59(16) ?
    C12 C11 C10 . . 109.26(16) ?
    C15 C11 C10 . . 123.08(16) ?
    C12 C11 H11 . . 104.0 ?
    C15 C11 H11 . . 104.0 ?
    C10 C11 H11 . . 104.0 ?
    C13 C12 C18 . . 121.05(19) ?
    C13 C12 C11 . . 121.81(19) ?
    C18 C12 C11 . . 117.12(18) ?
    C12 C13 C14 . . 124.47(19) ?
    C12 C13 H13 . . 117.8 ?
    C14 C13 H13 . . 117.8 ?
    C13 C14 C1 . . 112.09(16) ?
    C13 C14 H14A . . 109.2 ?
    C1 C14 H14A . . 109.2 ?
    C13 C14 H14B . . 109.2 ?
    C1 C14 H14B . . 109.2 ?
    H14A C14 H14B . . 107.9 ?
    C16 C15 C1 . . 112.24(16) ?
    C16 C15 C17 . . 105.23(16) ?
    C1 C15 C17 . . 111.01(16) ?
    C16 C15 C11 . . 114.78(16) ?
    C1 C15 C11 . . 106.00(16) ?
    C17 C15 C11 . . 107.56(16) ?
    C15 C16 H16B . . 109.5 ?
    C15 C16 H16C . . 109.5 ?
    H16B C16 H16C . . 109.5 ?
    C15 C16 H16A . . 109.5 ?
    H16B C16 H16A . . 109.5 ?
    H16C C16 H16A . . 109.5 ?
    C15 C17 H17A . . 109.5 ?
    C15 C17 H17B . . 109.5 ?
    H17A C17 H17B . . 109.5 ?
    C15 C17 H17C . . 109.5 ?
    H17A C17 H17C . . 109.5 ?
    H17B C17 H17C . . 109.5 ?
    C12 C18 H18B . . 109.5 ?
    C12 C18 H18C . . 109.5 ?
    H18B C18 H18C . . 109.5 ?
    C12 C18 H18A . . 109.5 ?
    H18B C18 H18A . . 109.5 ?
    H18C C18 H18A . . 109.5 ?
    C8 C19 H19C . . 109.5 ?
    C8 C19 H19A . . 109.5 ?
    H19C C19 H19A . . 109.5 ?
    C8 C19 H19B . . 109.5 ?
    H19C C19 H19B . . 109.5 ?
    H19A C19 H19B . . 109.5 ?
    C21 O20 C2 . . 110.43(15) ?
    O23 C21 O20 . . 123.82(19) ?
    O23 C21 O22 . . 123.79(18) ?
    O20 C21 O22 . . 112.39(18) ?
    C21 O22 C1 . . 110.93(15) ?
    C25 O24 C7 . . 117.26(15) ?
    O26 C25 O24 . . 123.40(18) ?
    O26 C25 C27 . . 124.13(18) ?
    O24 C25 C27 . . 112.46(17) ?
    C32 C27 C28 . . 119.50(18) ?
    C32 C27 C25 . . 117.84(18) ?
    C28 C27 C25 . . 122.63(18) ?
    C29 C28 C27 . . 119.61(19) ?
    C29 C28 H28 . . 120.2 ?
    C27 C28 H28 . . 120.2 ?
    C30 C29 C28 . . 120.3(2) ?
    C30 C29 H29 . . 119.8 ?
    C28 C29 H29 . . 119.8 ?
    C31 C30 C29 . . 120.4(2) ?
    C31 C30 H30 . . 119.8 ?
    C29 C30 H30 . . 119.8 ?
    C30 C31 C32 . . 119.6(2) ?
    C30 C31 H31 . . 120.2 ?
    C32 C31 H31 . . 120.2 ?
    C31 C32 C27 . . 120.6(2) ?
    C31 C32 H32 . . 119.7 ?
    C27 C32 H32 . . 119.7 ?
    C10 O33 H33 . . 109.5 ?
    C35 O34 C4 . . 113.70(14) ?
    O36 C35 O34 . . 109.31(16) ?
    O36 C35 H35A . . 109.8 ?
    O34 C35 H35A . . 109.8 ?
    O36 C35 H35B . . 109.8 ?
    O34 C35 H35B . . 109.8 ?
    H35A C35 H35B . . 108.3 ?
    C35 O36 C37 . . 112.38(17) ?
    O36 C37 H37C . . 109.5 ?
    O36 C37 H37A . . 109.5 ?
    H37C C37 H37A . . 109.5 ?
    O36 C37 H37B . . 109.5 ?
    H37C C37 H37B . . 109.5 ?
    H37A C37 H37B . . 109.5 ?
loop_
    _geom_torsion_atom_site_label_1
    _geom_torsion_atom_site_label_2
    _geom_torsion_atom_site_label_3
    _geom_torsion_atom_site_label_4
    _geom_torsion_site_symmetry_1
    _geom_torsion_site_symmetry_2
    _geom_torsion_site_symmetry_3
    _geom_torsion_site_symmetry_4
    _geom_torsion
    _geom_torsion_publ_flag
    O22 C1 C2 O20 . . . . 1.49(18) ?
    C14 C1 C2 O20 . . . . -114.39(18) ?
    C15 C1 C2 O20 . . . . 118.23(16) ?
    O22 C1 C2 C3 . . . . 126.81(17) ?
    C14 C1 C2 C3 . . . . 10.9(3) ?
    C15 C1 C2 C3 . . . . -116.45(19) ?
    O20 C2 C3 C4 . . . . 15.6(2) ?
    C1 C2 C3 C4 . . . . -106.25(19) ?
    O20 C2 C3 C8 . . . . -112.22(17) ?
    C1 C2 C3 C8 . . . . 125.90(18) ?
    C2 C3 C4 O34 . . . . 59.3(2) ?
    C8 C3 C4 O34 . . . . -176.20(15) ?
    C2 C3 C4 C5 . . . . 179.71(16) ?
    C8 C3 C4 C5 . . . . -55.8(2) ?
    O34 C4 C5 C6 . . . . 174.93(15) ?
    C3 C4 C5 C6 . . . . 57.1(2) ?
    C4 C5 C6 C7 . . . . -57.8(2) ?
    C5 C6 C7 O24 . . . . 176.31(15) ?
    C5 C6 C7 C8 . . . . 56.8(2) ?
    C4 C3 C8 C19 . . . . -69.6(2) ?
    C2 C3 C8 C19 . . . . 57.3(2) ?
    C4 C3 C8 C7 . . . . 51.2(2) ?
    C2 C3 C8 C7 . . . . 178.13(15) ?
    C4 C3 C8 C9 . . . . 164.96(16) ?
    C2 C3 C8 C9 . . . . -68.11(19) ?
    O24 C7 C8 C19 . . . . -49.8(2) ?
    C6 C7 C8 C19 . . . . 70.8(2) ?
    O24 C7 C8 C3 . . . . -172.37(14) ?
    C6 C7 C8 C3 . . . . -51.8(2) ?
    O24 C7 C8 C9 . . . . 71.32(18) ?
    C6 C7 C8 C9 . . . . -168.07(16) ?
    C19 C8 C9 C10 . . . . -65.5(2) ?
    C3 C8 C9 C10 . . . . 60.0(2) ?
    C7 C8 C9 C10 . . . . 175.21(18) ?
    C8 C9 C10 O33 . . . . 52.8(3) ?
    C8 C9 C10 C11 . . . . -78.9(3) ?
    O33 C10 C11 C12 . . . . -169.30(16) ?
    C9 C10 C11 C12 . . . . -35.5(2) ?
    O33 C10 C11 C15 . . . . -37.1(2) ?
    C9 C10 C11 C15 . . . . 96.7(2) ?
    C15 C11 C12 C13 . . . . -23.7(3) ?
    C10 C11 C12 C13 . . . . 114.8(2) ?
    C15 C11 C12 C18 . . . . 154.73(17) ?
    C10 C11 C12 C18 . . . . -66.8(2) ?
    C18 C12 C13 C14 . . . . -177.43(18) ?
    C11 C12 C13 C14 . . . . 1.0(3) ?
    C12 C13 C14 C1 . . . . -10.5(3) ?
    O22 C1 C14 C13 . . . . 164.37(15) ?
    C15 C1 C14 C13 . . . . 43.6(2) ?
    C2 C1 C14 C13 . . . . -82.6(2) ?
    O22 C1 C15 C16 . . . . 50.0(2) ?
    C14 C1 C15 C16 . . . . 168.56(16) ?
    C2 C1 C15 C16 . . . . -61.2(2) ?
    O22 C1 C15 C17 . . . . -67.5(2) ?
    C14 C1 C15 C17 . . . . 51.1(2) ?
    C2 C1 C15 C17 . . . . -178.64(16) ?
    O22 C1 C15 C11 . . . . 176.00(14) ?
    C14 C1 C15 C11 . . . . -65.40(19) ?
    C2 C1 C15 C11 . . . . 64.86(19) ?
    C12 C11 C15 C16 . . . . 178.07(16) ?
    C10 C11 C15 C16 . . . . 46.4(3) ?
    C12 C11 C15 C1 . . . . 53.6(2) ?
    C10 C11 C15 C1 . . . . -78.1(2) ?
    C12 C11 C15 C17 . . . . -65.2(2) ?
    C10 C11 C15 C17 . . . . 163.09(17) ?
    C3 C2 O20 C21 . . . . -130.71(17) ?
    C1 C2 O20 C21 . . . . -0.4(2) ?
    C2 O20 C21 O23 . . . . 179.11(19) ?
    C2 O20 C21 O22 . . . . -1.0(2) ?
    O23 C21 O22 C1 . . . . -178.01(19) ?
    O20 C21 O22 C1 . . . . 2.1(2) ?
    C14 C1 O22 C21 . . . . 120.70(17) ?
    C15 C1 O22 C21 . . . . -117.90(17) ?
    C2 C1 O22 C21 . . . . -2.14(19) ?
    C6 C7 O24 C25 . . . . 83.5(2) ?
    C8 C7 O24 C25 . . . . -152.31(16) ?
    C7 O24 C25 O26 . . . . 2.0(3) ?
    C7 O24 C25 C27 . . . . -178.54(15) ?
    O26 C25 C27 C32 . . . . 10.3(3) ?
    O24 C25 C27 C32 . . . . -169.09(17) ?
    O26 C25 C27 C28 . . . . -171.9(2) ?
    O24 C25 C27 C28 . . . . 8.7(3) ?
    C32 C27 C28 C29 . . . . 0.0(3) ?
    C25 C27 C28 C29 . . . . -177.76(19) ?
    C27 C28 C29 C30 . . . . 0.1(3) ?
    C28 C29 C30 C31 . . . . -0.4(3) ?
    C29 C30 C31 C32 . . . . 0.6(3) ?
    C30 C31 C32 C27 . . . . -0.6(3) ?
    C28 C27 C32 C31 . . . . 0.3(3) ?
    C25 C27 C32 C31 . . . . 178.12(18) ?
    C5 C4 O34 C35 . . . . 88.2(2) ?
    C3 C4 O34 C35 . . . . -151.61(17) ?
    C4 O34 C35 O36 . . . . -177.35(16) ?
    O34 C35 O36 C37 . . . . 72.7(2) ?
loop_
    _geom_hbond_atom_site_label_D
    _geom_hbond_atom_site_label_H
    _geom_hbond_atom_site_label_A
    _geom_hbond_site_symmetry_A
    _geom_hbond_distance_DH
    _geom_hbond_distance_HA
    _geom_hbond_distance_DA
    _geom_hbond_angle_DHA
    _geom_hbond_publ_flag
    C2 H2 O33 . 0.98 2.27 3.200(2) 157 yes
    C14 H14A O34 . 0.97 2.47 3.293(2) 142 yes
    O33 H33 O23 4_666 0.82 1.96 2.7823(19) 179 yes
    C7 H7 O26 3_757 0.98 2.50 3.353(2) 145 yes
    C16 H16A Cg2 4_454 0.98 2.93 3.594(2) 128 yes
_shelx_res_checksum     15137
_iucr_refine_instructions_details
;
TITL mo_141219Oishi_0ma in P2(1)/n
CELL 0.71073   9.3612  19.6336  14.1965  90.000 101.762  90.000
ZERR 4 0.0006 0.0015 0.0009 0.000 0.002 0.000
LATT 1
SYMM 0.5-X, 0.5+Y, 0.5-Z
SFAC C  H  O
UNIT 116  152  32
OMIT -1 0 1
L.S. 4
ACTA 50
SHEL 20 0.84
BOND $H
FMAP 2
PLAN 5
CONF
HTAB C14 O34
HTAB C2 O33
EQIV $7  x+1/2, -y+1/2, z+1/2
EQIV $8 -x+2,   -y, -z+2
EQIV $9  x-1/2, -y+1/2, z-1/2
HTAB O33 O23_$7
HTAB C7 O26_$8
HTAB C5 O26_$8
RTAB d2cg C16  C27_$9  C28_$9 C29_$9 C30_$9 C31_$9 C32_$9
RTAB d2cg H16A C27_$9  C28_$9 C29_$9 C30_$9 C31_$9 C32_$9
MPLA 5 C1 C2 O20 C21 O22
MPLA 4 C2 O20 C21 O22 C1
MPLA 4 C1 C2 O20 C21 O22
MPLA 4 C14 C13 C12 C11 C15 C1
SIZE 0.140 0.230 0.230
TEMP 23.000
WGHT    0.054000    1.075200
FVAR       0.13796
MOLE 1
C1    1    0.716911    0.186539    0.686185    11.00000    0.01386    0.01763 =
         0.00958    0.00031   -0.00173    0.00003
C2    1    0.654386    0.172594    0.777379    11.00000    0.00923    0.01822 =
         0.01262   -0.00055    0.00030    0.00049
AFIX  13
H2    2    0.678195    0.212282    0.819520    11.00000   -1.20000
AFIX   0
C3    1    0.704711    0.109347    0.838696    11.00000    0.01158    0.01559 =
         0.01261   -0.00028    0.00388    0.00141
AFIX  13
H3    2    0.788405    0.090507    0.815780    11.00000   -1.20000
AFIX   0
C4    1    0.588781    0.053497    0.826915    11.00000    0.01537    0.02035 =
         0.01145   -0.00382    0.00265   -0.00135
AFIX  13
H4    2    0.500490    0.071104    0.845441    11.00000   -1.20000
AFIX   0
C5    1    0.645307   -0.007844    0.888956    11.00000    0.01875    0.01466 =
         0.02157   -0.00181    0.00597   -0.00400
AFIX  23
H5A   2    0.727941   -0.027482    0.867121    11.00000   -1.20000
H5B   2    0.569454   -0.042182    0.882715    11.00000   -1.20000
AFIX   0
C6    1    0.691473    0.013299    0.993914    11.00000    0.02178    0.01905 =
         0.01738    0.00412    0.00517   -0.00082
AFIX  23
H6A   2    0.607313    0.030114    1.016895    11.00000   -1.20000
H6B   2    0.729496   -0.025955    1.032475    11.00000   -1.20000
AFIX   0
C7    1    0.806944    0.068159    1.005231    11.00000    0.01917    0.01840 =
         0.00910   -0.00031    0.00300    0.00179
AFIX  13
H7    2    0.895227    0.049127    0.988384    11.00000   -1.20000
AFIX   0
C8    1    0.761492    0.132681    0.943724    11.00000    0.01322    0.01417 =
         0.01291   -0.00074    0.00251    0.00032
C9    1    0.905146    0.174248    0.949388    11.00000    0.01666    0.01742 =
         0.01334   -0.00125   -0.00094    0.00096
AFIX  23
H9B   2    0.939321    0.184763    1.016993    11.00000   -1.20000
H9A   2    0.975188    0.142437    0.932565    11.00000   -1.20000
AFIX   0
C10   1    0.923783    0.241121    0.894358    11.00000    0.01544    0.01705 =
         0.01622   -0.00246    0.00101   -0.00024
AFIX  13
H10   2    1.018102    0.259045    0.928094    11.00000   -1.20000
AFIX   0
C11   1    0.936958    0.240487    0.784906    11.00000    0.01533    0.01850 =
         0.01792   -0.00104    0.00389   -0.00388
AFIX  13
H11   2    1.003626    0.278213    0.780053    11.00000   -1.20000
AFIX   0
C12   1    1.020806    0.177756    0.765708    11.00000    0.01600    0.02050 =
         0.01699   -0.00043    0.00670   -0.00062
C13   1    0.958826    0.128651    0.706992    11.00000    0.01760    0.01782 =
         0.01619    0.00147    0.00706    0.00304
AFIX  43
H13   2    1.015617    0.091081    0.698887    11.00000   -1.20000
AFIX   0
C14   1    0.803704    0.129641    0.652928    11.00000    0.01997    0.01557 =
         0.01182   -0.00007    0.00588    0.00011
AFIX  23
H14A  2    0.758134    0.086366    0.661678    11.00000   -1.20000
H14B  2    0.802086    0.135141    0.584817    11.00000   -1.20000
AFIX   0
C15   1    0.803744    0.253381    0.699725    11.00000    0.01703    0.01526 =
         0.01413    0.00054    0.00402   -0.00005
C16   1    0.708373    0.314550    0.713596    11.00000    0.02174    0.01879 =
         0.01523    0.00275    0.00026    0.00281
AFIX 137
H16B  2    0.644715    0.325483    0.653509    11.00000   -1.50000
H16C  2    0.769512    0.352996    0.735521    11.00000   -1.50000
H16A  2    0.651166    0.303477    0.760445    11.00000   -1.50000
AFIX   0
C17   1    0.864951    0.270297    0.609966    11.00000    0.02480    0.01866 =
         0.02065    0.00091    0.00793   -0.00295
AFIX 137
H17A  2    0.937723    0.237303    0.602904    11.00000   -1.50000
H17B  2    0.908004    0.314866    0.616784    11.00000   -1.50000
H17C  2    0.787376    0.269293    0.554119    11.00000   -1.50000
AFIX   0
C18   1    1.179626    0.174068    0.814211    11.00000    0.01842    0.02818 =
         0.02625   -0.00485    0.00522    0.00045
AFIX 137
H18B  2    1.219316    0.131131    0.799796    11.00000   -1.50000
H18C  2    1.188707    0.178318    0.882543    11.00000   -1.50000
H18A  2    1.231997    0.210407    0.791184    11.00000   -1.50000
AFIX   0
C19   1    0.646122    0.172238    0.984316    11.00000    0.01993    0.01875 =
         0.01400    0.00031    0.00324    0.00159
AFIX 137
H19C  2    0.614944    0.211120    0.944402    11.00000   -1.50000
H19A  2    0.687313    0.187121    1.048522    11.00000   -1.50000
H19B  2    0.563942    0.143218    0.985415    11.00000   -1.50000
AFIX   0
O20   3    0.497325    0.172778    0.743032    11.00000    0.01369    0.02645 =
         0.01190    0.00318    0.00114    0.00361
C21   1    0.464568    0.184886    0.649271    11.00000    0.01949    0.01734 =
         0.01674    0.00184    0.00411   -0.00030
O22   3    0.583268    0.194625    0.612134    11.00000    0.01516    0.02252 =
         0.01237    0.00237    0.00074    0.00004
O23   3    0.341900    0.186959    0.602806    11.00000    0.01566    0.03753 =
         0.01894    0.00771   -0.00141    0.00075
O24   3    0.841157    0.090124    1.105833    11.00000    0.01974    0.01970 =
         0.01006    0.00042    0.00115    0.00426
C25   1    0.938053    0.052743    1.167311    11.00000    0.01592    0.01494 =
         0.01544    0.00340    0.00334   -0.00050
O26   3    1.000069    0.003706    1.143109    11.00000    0.02951    0.02250 =
         0.01787   -0.00042    0.00226    0.01017
C27   1    0.961190    0.078731    1.267312    11.00000    0.01728    0.01388 =
         0.01518    0.00238    0.00416   -0.00237
C28   1    0.875353    0.130064    1.295082    11.00000    0.01754    0.02418 =
         0.01578    0.00182    0.00210    0.00223
AFIX  43
H28   2    0.797873    0.148376    1.250782    11.00000   -1.20000
AFIX   0
C29   1    0.906181    0.153580    1.388957    11.00000    0.02410    0.03168 =
         0.02032   -0.00270    0.00596    0.00706
AFIX  43
H29   2    0.849130    0.187765    1.407743    11.00000   -1.20000
AFIX   0
C30   1    1.021360    0.126497    1.454912    11.00000    0.02677    0.02931 =
         0.01346   -0.00267    0.00447   -0.00495
AFIX  43
H30   2    1.041700    0.142750    1.517761    11.00000   -1.20000
AFIX   0
C31   1    1.106323    0.075521    1.428116    11.00000    0.02274    0.02350 =
         0.01949    0.00498   -0.00099   -0.00105
AFIX  43
H31   2    1.183170    0.057113    1.472830    11.00000   -1.20000
AFIX   0
C32   1    1.076526    0.051937    1.334304    11.00000    0.02214    0.01555 =
         0.01812    0.00097    0.00315    0.00056
AFIX  43
H32   2    1.134234    0.017851    1.315959    11.00000   -1.20000
AFIX   0
O33   3    0.822697    0.292776    0.906649    11.00000    0.02507    0.01871 =
         0.01625   -0.00283    0.00460    0.00414
AFIX 147
H33   2    0.827121    0.299253    0.964234    11.00000   -1.50000
AFIX   0
O34   3    0.556982    0.035441    0.726901    11.00000    0.01658    0.02483 =
         0.01396   -0.00504    0.00042   -0.00462
C35   1    0.412890    0.010808    0.693948    11.00000    0.01831    0.03042 =
         0.01963   -0.00698    0.00070   -0.00417
AFIX  23
H35A  2    0.395670   -0.028107    0.732235    11.00000   -1.20000
H35B  2    0.343027    0.046026    0.700748    11.00000   -1.20000
AFIX   0
O36   3    0.395271   -0.007789    0.599392    11.00000    0.02925    0.02879 =
         0.02492   -0.00491   -0.00308    0.00120
C37   1    0.471486   -0.069651    0.587149    11.00000    0.03283    0.02549 =
         0.03555   -0.01030    0.00559   -0.00261
AFIX 137
H37C  2    0.573858   -0.063679    0.612617    11.00000   -1.50000
H37A  2    0.456571   -0.080543    0.519928    11.00000   -1.50000
H37B  2    0.434944   -0.106058    0.620722    11.00000   -1.50000
AFIX   0
HKLF 4
REM  mo_141219Oishi_0ma in P2(1)/n
REM R1 =  0.0428 for    3212 Fo > 4sig(Fo)  and  0.0733 for all    4480 data
REM    340 parameters refined using      0 restraints
END
WGHT      0.0435      1.4475
REM Highest difference peak  0.511,  deepest hole -0.212,  1-sigma level  0.050
Q1    1   0.4464 -0.0588  0.6813  11.00000  0.05    0.51
Q2    1   0.7887  0.1047  0.9778  11.00000  0.05    0.28
Q3    1   0.8265  0.1490  0.9387  11.00000  0.05    0.26
Q4    1   0.7278  0.1230  0.8949  11.00000  0.05    0.26
Q5    1   0.7740  0.2185  0.6966  11.00000  0.05    0.24
;
data_C
_database_code_depnum_ccdc_archive 'CCDC 1057985'
_chemical_name_systematic
;\
(+-)-(1<i>SR</i>,5<i>SR</i>,6<i>SR</i>,7<i>SR</i>,10<i>SR</i>,11<i>SR</i>,\
14<i>SR</i>)-7-Methoxymethoxy-11,15,18,18-tetramethyl-3,13-dioxo-2,4-\
dioxatetracyclo[12.3.1.0^1,5^.0^6,11^]octadec-15-en-10-yl benzoate
;
_chemical_name_common     ?
_chemical_formula_moiety     'C29 H36 O8'
_chemical_formula_sum     'C29 H36 O8'
_chemical_formula_iupac     'C29 H36 O8'
_chemical_formula_weight     512.59
_chemical_melting_point     512.2
_space_group_crystal_system     monoclinic
_space_group_name_H-M_alt     'P 1 21/c 1'
_space_group_name_Hall     '-P 2ybc'
loop_
    _space_group_symop_operation_xyz
    'x, y, z'
    '-x, y+1/2, -z+1/2'
    '-x, -y, -z'
    'x, -y-1/2, z-1/2'
_cell_length_a     13.2416(8)
_cell_length_b     13.1779(8)
_cell_length_c     15.2428(8)
_cell_angle_alpha     90
_cell_angle_beta     109.387(2)
_cell_angle_gamma     90
_cell_volume     2509.0(3)
_cell_formula_units_Z     4
_cell_measurement_reflns_used     6186
_cell_measurement_theta_min     2.83
_cell_measurement_theta_max     24.92
_cell_measurement_temperature     90.0
_exptl_crystal_description     plate
_exptl_crystal_colour     colorless
_exptl_crystal_size_max     0.220
_exptl_crystal_size_mid     0.140
_exptl_crystal_size_min     0.090
_exptl_crystal_density_diffrn     1.357
_exptl_crystal_density_meas     ?
_exptl_crystal_density_method     'not measured'
_exptl_crystal_F_000     1096
_exptl_absorpt_coefficient_mu     0.098
_exptl_absorpt_correction_type     multi-scan
_exptl_absorpt_process_details
;
(<i>SADABS</i>; Bruker, 2014)
;
_exptl_absorpt_correction_T_min     0.92
_exptl_absorpt_correction_T_max     0.99
_exptl_special_details
;
<i>M</i>.p. 510.7--512.2 K (not corrected); IR (film) 2934, 1804, 1718, 1689,
1668, 1272, 1230, 1108, 1058, 732, 713 cm^-1^; ^1^H NMR (500 MHz, CDCl~3~)
<i>\d</i> (p.p.m.) 8.05--8.98 (m, 2H), 7.62--7.56 (m, 1H), 7.49--7.43 (m, 2H),
5.73 (bs, 1H), 4.79 (d, <i>J</i> = 6.9 Hz, 1H), 4.76 (dd, <i>J</i> = 11.0, 4.0
Hz, 1H), 4.60 (d, <i>J</i> = 6.9 Hz, 1H), 4.22 (d, <i>J</i> = 3.4 Hz, 1H),
3.62 (ddd, <i>J</i> = 10.6, 10.3, 5.2 Hz, 1H), 3.37 (s, 3H), 3.00 (bd,
<i>J</i> = 17.0 Hz, 1H), 2.61 (d, <i>J</i> = 10.9 Hz, 1H), 2.51 (d, <i>J</i> =
17.0 Hz, 1H), 2.47 (s, 1H), 2.42--2.35 (m, 1H), 2.33 (dd, <i>J</i> = 10.6, 3.4
Hz, 1H), 2.13 (d, <i>J</i> = 10.9 Hz, 1H), 1.95--1.88 (m, 1H), 1.71 (s, 3H),
1.71--1.52 (m, 2H), 1.27 (s, 3H), 1.17 (s, 3H), 1.16 (s, 3H); ^13^C NMR (125
MHz, CDCl~3~) <i>\d</i> (p.p.m.) 211.2 (C), 165.9 (C), 153.7 (C), 135.8 (C),
133.5 (CH), 129.8 (C), 129.7 (CH), 128.7 (CH), 122.6 (CH), 97.8 (CH~2~), 87.0
(C), 79.3 (CH), 79.0 (CH), 74.7 (CH), 65.7 (CH), 56.0 (CH~3~), 51.2 (CH~2~),
48.0 (CH), 47.1 (C), 44.1 (C), 31.9 (CH~2~), 31.2 (CH~2~), 25.1 (CH~3~), 24.6
(CH~3~), 24.6 (CH~2~), 19.3 (CH~3~), 12.3 (CH~3~); LRMS (EI) <i>m/z</i> 512
(<i>M</i>^+^, 5%), 346 (9), 302 (7), 121 (28), 105 (100), 77 (55); HRMS (EI)
<i>m/z</i> calcd for C~29~H~36~O~8~^+^ [<i>M</i>]^+^ 512.2410, found 514.2408.
;
_diffrn_ambient_temperature     90.0
_diffrn_radiation_type     MoK\a
_diffrn_radiation_wavelength     0.71073
_diffrn_radiation_monochromator     'multilayered confocal mirror'
_diffrn_measurement_device_type     'Bruker D8 Venture'
_diffrn_measurement_method     '\f and \w scans'
_diffrn_detector_area_resol_mean     8.333
_diffrn_reflns_number     22512
_diffrn_reflns_av_R_equivalents     0.0627
_diffrn_reflns_av_sigmaI/netI     ?
_diffrn_reflns_theta_min     2.35
_diffrn_reflns_theta_max     25.02
_diffrn_reflns_theta_full     25.02
_diffrn_measured_fraction_theta_max     0.991
_diffrn_measured_fraction_theta_full     0.991
_diffrn_reflns_limit_h_min     -15
_diffrn_reflns_limit_h_max     14
_diffrn_reflns_limit_k_min     -15
_diffrn_reflns_limit_k_max     15
_diffrn_reflns_limit_l_min     -16
_diffrn_reflns_limit_l_max     18
_diffrn_standards_number     0
_diffrn_standards_interval_count     ?
_diffrn_standards_decay_%     ?
_refine_special_details
;
Refinement of <i>F</i>^2^ against ALL reflections. The weighted <i>R</i>-factor
<i>wR</i> and goodness of fit <i>S</i> are based on <i>F</i>^2^, conventional
<i>R</i>-factors <i>R</i> are based on <i>F</i>, with <i>F</i> set to zero for
negative <i>F</i>^2^. The threshold expression of <i>F</i>^2^ >
\s(<i>F</i>^2^) is used only for calculating <i>R</i>-factors(gt) <i>etc</i>.
and is not relevant to the choice of reflections for refinement.
<i>R</i>-factors based on <i>F</i>^2^ are statistically about twice as large
as those based on <i>F</i>, and <i>R</i>- factors based on ALL data will be
even larger.
Problematic two reflections with |<i>I</i>(obs)-<i>I</i>(calc)|/\sW(<i>I</i>)
greater than 10 (1 1 0 and 11 4 3) have been omitted in the final refinement.
;
_reflns_number_total     4395
_reflns_number_gt     3050
_reflns_threshold_expression     'I > 2\s(I)'
_refine_ls_structure_factor_coef     Fsqd
_refine_ls_matrix_type     full
_refine_ls_R_factor_all     0.0832
_refine_ls_R_factor_gt     0.0439
_refine_ls_wR_factor_gt     0.0884
_refine_ls_wR_factor_ref     0.1050
_refine_ls_goodness_of_fit_ref     0.962
_refine_ls_restrained_S_all     0.962
_refine_ls_number_reflns     4395
_refine_ls_number_parameters     339
_refine_ls_number_restraints     0
_refine_ls_number_constraints     ?
_refine_ls_hydrogen_treatment     constr
_refine_ls_weighting_scheme     calc
_refine_ls_weighting_details
              'w=1/[\s^2^(Fo^2^)+(0.0391P)^2^+2.2049P] where P=(Fo^2^+2Fc^2^)/3'
_atom_sites_solution_hydrogens     geom
_atom_sites_solution_primary     direct
_atom_sites_solution_secondary     difmap
_refine_ls_shift/su_max     0.001
_refine_ls_shift/su_mean     0.000
_refine_diff_density_max     0.288
_refine_diff_density_min     -0.245
_refine_ls_extinction_method     none
_refine_ls_extinction_coef     ?
loop_
    _atom_type_symbol
    _atom_type_description
    _atom_type_scat_dispersion_real
    _atom_type_scat_dispersion_imag
    _atom_type_scat_source
    C C 0.0033 0.0016 'International Tables Vol C Tables 4.2.6.8 and 6.1.1.4'
    H H 0.0000 0.0000 'International Tables Vol C Tables 4.2.6.8 and 6.1.1.4'
    O O 0.0106 0.0060 'International Tables Vol C Tables 4.2.6.8 and 6.1.1.4'
_computing_data_collection
;
<i>APEX2</i> (Bruker, 2014)
;
_computing_cell_refinement
;
<i>SAINT</i> (Bruker, 2014)
;
_computing_data_reduction
;
<i>SAINT</i> (Bruker, 2014)
;
_computing_structure_solution
;
<i>SHELXS2013</i> (Sheldrick, 2008)
;
_computing_structure_refinement
;
<i>SHELXL2014</i> (Sheldrick, 2015)
;
_computing_molecular_graphics
;
<i>Mercury</i> (Macrae <i>et al.</i>, 2006)
;
_computing_publication_material
;
<i>publCif</i> (Westrip, 2010) and <i>PLATON</i> (Spek, 2009)
;
loop_
    _atom_site_type_symbol
    _atom_site_label
    _atom_site_fract_x
    _atom_site_fract_y
    _atom_site_fract_z
    _atom_site_U_iso_or_equiv
    _atom_site_adp_type
    _atom_site_calc_flag
    _atom_site_occupancy
    _atom_site_disorder_assembly
    _atom_site_disorder_group
    C C1 0.81842(17) 0.32712(17) 0.49210(14) 0.0156(5) Uani d 1 . .
    C C2 0.83265(18) 0.43504(17) 0.53612(14) 0.0157(5) Uani d 1 . .
    H H2 0.8939 0.4312 0.5959 0.019 Uiso calc 1 . .
    C C3 0.73832(17) 0.48566(16) 0.55835(14) 0.0141(5) Uani d 1 . .
    H H3 0.6787 0.435 0.5422 0.017 Uiso calc 1 . .
    C C4 0.69530(17) 0.58009(17) 0.49830(14) 0.0151(5) Uani d 1 . .
    H H4 0.7551 0.629 0.5048 0.018 Uiso calc 1 . .
    C C5 0.60735(18) 0.63170(17) 0.52421(14) 0.0186(5) Uani d 1 . .
    H H5A 0.543 0.5879 0.5055 0.022 Uiso calc 1 . .
    H H5B 0.5884 0.6962 0.4894 0.022 Uiso calc 1 . .
    C C6 0.63941(18) 0.65384(17) 0.62826(14) 0.0191(5) Uani d 1 . .
    H H6A 0.699 0.7034 0.6466 0.023 Uiso calc 1 . .
    H H6B 0.578 0.6834 0.6427 0.023 Uiso calc 1 . .
    C C7 0.67390(18) 0.55614(17) 0.68165(13) 0.0152(5) Uani d 1 . .
    H H7 0.6122 0.5078 0.6641 0.018 Uiso calc 1 . .
    C C8 0.77033(17) 0.50500(16) 0.66456(14) 0.0144(5) Uani d 1 . .
    C C9 0.78727(18) 0.40213(17) 0.71791(14) 0.0170(5) Uani d 1 . .
    H H9B 0.8022 0.4176 0.7846 0.02 Uiso calc 1 . .
    H H9A 0.7185 0.3648 0.6963 0.02 Uiso calc 1 . .
    C C10 0.87422(19) 0.33035(17) 0.71100(14) 0.0176(5) Uani d 1 . .
    C C11 0.84777(17) 0.23989(17) 0.64233(14) 0.0169(5) Uani d 1 . .
    H H11 0.8853 0.1799 0.6791 0.02 Uiso calc 1 . .
    C C12 0.72983(18) 0.21357(17) 0.60918(15) 0.0170(5) Uani d 1 . .
    C C13 0.66633(18) 0.23789(17) 0.52443(15) 0.0179(5) Uani d 1 . .
    H H13 0.5922 0.2228 0.5084 0.021 Uiso calc 1 . .
    C C14 0.70379(17) 0.28774(17) 0.45229(14) 0.0175(5) Uani d 1 . .
    H H14A 0.6555 0.3451 0.4243 0.021 Uiso calc 1 . .
    H H14B 0.6994 0.2383 0.4023 0.021 Uiso calc 1 . .
    C C15 0.89166(17) 0.24989(17) 0.55936(14) 0.0177(5) Uani d 1 . .
    C C16 1.00975(18) 0.28215(18) 0.59015(16) 0.0209(5) Uani d 1 . .
    H H16A 1.0171 0.3507 0.6165 0.031 Uiso calc 1 . .
    H H16B 1.0346 0.2816 0.5363 0.031 Uiso calc 1 . .
    H H16C 1.0528 0.2347 0.6373 0.031 Uiso calc 1 . .
    C C17 0.88509(19) 0.14530(17) 0.51289(16) 0.0221(6) Uani d 1 . .
    H H17C 0.9039 0.152 0.4562 0.033 Uiso calc 1 . .
    H H17A 0.8121 0.1188 0.497 0.033 Uiso calc 1 . .
    H H17B 0.9351 0.0985 0.5559 0.033 Uiso calc 1 . .
    C C18 0.69208(19) 0.15857(18) 0.67848(15) 0.0222(6) Uani d 1 . .
    H H18B 0.6144 0.1488 0.6528 0.033 Uiso calc 1 . .
    H H18C 0.7096 0.1985 0.7358 0.033 Uiso calc 1 . .
    H H18A 0.7275 0.0924 0.6922 0.033 Uiso calc 1 . .
    C C19 0.87058(18) 0.57156(17) 0.70192(15) 0.0186(5) Uani d 1 . .
    H H19A 0.8809 0.5905 0.7665 0.028 Uiso calc 1 . .
    H H19B 0.8617 0.633 0.6639 0.028 Uiso calc 1 . .
    H H19C 0.9332 0.5337 0.6992 0.028 Uiso calc 1 . .
    O O20 0.86805(11) 0.49630(11) 0.47260(9) 0.0165(4) Uani d 1 . .
    C C21 0.87791(17) 0.43902(18) 0.40303(15) 0.0169(5) Uani d 1 . .
    O O22 0.85523(12) 0.34137(12) 0.41269(10) 0.0187(4) Uani d 1 . .
    O O23 0.90357(12) 0.47131(12) 0.34036(10) 0.0224(4) Uani d 1 . .
    O O24 0.70651(11) 0.57550(11) 0.78110(9) 0.0170(4) Uani d 1 . .
    C C25 0.63110(18) 0.57567(16) 0.82216(15) 0.0146(5) Uani d 1 . .
    O O26 0.53686(12) 0.56418(12) 0.78106(10) 0.0203(4) Uani d 1 . .
    C C27 0.67949(18) 0.58868(16) 0.92408(14) 0.0150(5) Uani d 1 . .
    C C28 0.61586(19) 0.57355(17) 0.97941(15) 0.0212(5) Uani d 1 . .
    H H28 0.5422 0.5574 0.9515 0.025 Uiso calc 1 . .
    C C29 0.6597(2) 0.58201(18) 1.07519(15) 0.0237(6) Uani d 1 . .
    H H29 0.6161 0.5712 1.1128 0.028 Uiso calc 1 . .
    C C30 0.7661(2) 0.60592(18) 1.11608(16) 0.0255(6) Uani d 1 . .
    H H30 0.796 0.6109 1.1818 0.031 Uiso calc 1 . .
    C C31 0.8296(2) 0.62271(18) 1.06145(16) 0.0250(6) Uani d 1 . .
    H H31 0.9028 0.6403 1.0896 0.03 Uiso calc 1 . .
    C C32 0.78646(19) 0.61393(18) 0.96603(15) 0.0215(5) Uani d 1 . .
    H H32 0.8304 0.6253 0.9288 0.026 Uiso calc 1 . .
    O O33 0.96560(13) 0.34029(12) 0.76362(10) 0.0236(4) Uani d 1 . .
    O O34 0.65380(12) 0.54447(11) 0.40409(9) 0.0182(4) Uani d 1 . .
    C C35 0.67590(19) 0.60542(18) 0.33721(15) 0.0214(6) Uani d 1 . .
    H H35A 0.7532 0.6218 0.3592 0.026 Uiso calc 1 . .
    H H35B 0.6603 0.566 0.2789 0.026 Uiso calc 1 . .
    O O36 0.61766(12) 0.69614(11) 0.31770(10) 0.0200(4) Uani d 1 . .
    C C37 0.50654(18) 0.68122(18) 0.27053(16) 0.0243(6) Uani d 1 . .
    H H37B 0.4746 0.647 0.312 0.036 Uiso calc 1 . .
    H H37C 0.4967 0.6393 0.2152 0.036 Uiso calc 1 . .
    H H37A 0.4717 0.7471 0.2518 0.036 Uiso calc 1 . .
loop_
    _atom_site_aniso_label
    _atom_site_aniso_U_11
    _atom_site_aniso_U_22
    _atom_site_aniso_U_33
    _atom_site_aniso_U_12
    _atom_site_aniso_U_13
    _atom_site_aniso_U_23
    C1 0.0189(13) 0.0175(13) 0.0133(11) 0.0015(10) 0.0092(10) -0.0016(9)
    C2 0.0189(13) 0.0148(13) 0.0149(11) -0.0009(10) 0.0079(10) 0.0026(9)
    C3 0.0149(12) 0.0126(12) 0.0152(11) -0.0002(10) 0.0056(9) -0.0016(9)
    C4 0.0166(12) 0.0147(13) 0.0130(11) -0.0004(10) 0.0037(10) -0.0012(9)
    C5 0.0216(13) 0.0163(13) 0.0183(11) 0.0057(10) 0.0071(10) 0.0028(10)
    C6 0.0228(13) 0.0159(13) 0.0212(12) 0.0041(10) 0.0109(10) -0.0006(10)
    C7 0.0192(12) 0.0160(13) 0.0112(11) -0.0035(10) 0.0061(10) -0.0036(9)
    C8 0.0154(12) 0.0156(13) 0.0129(11) -0.0015(10) 0.0058(9) -0.0010(9)
    C9 0.0199(13) 0.0170(13) 0.0150(11) 0.0001(10) 0.0070(10) -0.0003(9)
    C10 0.0209(14) 0.0182(13) 0.0137(11) -0.0007(11) 0.0055(11) 0.0052(10)
    C11 0.0187(13) 0.0134(13) 0.0178(11) 0.0010(10) 0.0049(10) 0.0024(9)
    C12 0.0197(13) 0.0128(13) 0.0201(12) -0.0010(10) 0.0089(10) -0.0034(10)
    C13 0.0180(13) 0.0132(13) 0.0226(12) -0.0012(10) 0.0070(10) -0.0040(10)
    C14 0.0192(13) 0.0151(13) 0.0154(11) 0.0009(10) 0.0021(10) -0.0013(9)
    C15 0.0191(13) 0.0144(13) 0.0197(12) 0.0023(10) 0.0066(10) -0.0003(10)
    C16 0.0204(13) 0.0179(14) 0.0257(12) 0.0051(10) 0.0094(10) 0.0026(10)
    C17 0.0260(14) 0.0167(14) 0.0252(12) 0.0024(11) 0.0106(11) -0.0014(10)
    C18 0.0242(14) 0.0209(14) 0.0229(12) -0.0011(11) 0.0096(11) -0.0002(10)
    C19 0.0205(13) 0.0180(13) 0.0181(11) -0.0001(10) 0.0074(10) -0.0028(10)
    O20 0.0199(9) 0.0152(9) 0.0177(8) -0.0015(7) 0.0109(7) -0.0013(7)
    C21 0.0127(12) 0.0184(14) 0.0175(12) 0.0024(10) 0.0022(10) -0.0007(10)
    O22 0.0258(9) 0.0165(9) 0.0177(8) -0.0001(7) 0.0122(7) -0.0014(7)
    O23 0.0254(9) 0.0267(10) 0.0201(8) -0.0039(8) 0.0139(7) 0.0004(7)
    O24 0.0194(9) 0.0194(9) 0.0139(7) -0.0010(7) 0.0079(7) -0.0032(6)
    C25 0.0171(13) 0.0079(12) 0.0222(12) 0.0014(10) 0.0109(11) 0.0004(9)
    O26 0.0175(10) 0.0225(10) 0.0211(8) -0.0019(7) 0.0066(7) -0.0029(7)
    C27 0.0199(13) 0.0108(12) 0.0146(11) 0.0022(10) 0.0061(10) 0.0003(9)
    C28 0.0256(14) 0.0157(13) 0.0235(12) 0.0022(11) 0.0098(11) 0.0009(10)
    C29 0.0333(16) 0.0241(15) 0.0172(12) 0.0041(12) 0.0129(12) 0.0027(10)
    C30 0.0390(16) 0.0196(14) 0.0150(12) 0.0049(12) 0.0052(12) 0.0012(10)
    C31 0.0263(14) 0.0230(15) 0.0220(13) -0.0033(11) 0.0029(11) -0.0035(10)
    C32 0.0243(14) 0.0214(14) 0.0212(12) -0.0008(11) 0.0106(11) -0.0026(10)
    O33 0.0205(10) 0.0264(10) 0.0200(8) 0.0017(8) 0.0016(8) -0.0005(7)
    O34 0.0248(9) 0.0179(9) 0.0124(7) 0.0017(7) 0.0068(7) 0.0018(6)
    C35 0.0241(14) 0.0254(15) 0.0162(12) 0.0067(11) 0.0087(11) 0.0051(10)
    O36 0.0203(9) 0.0162(9) 0.0221(8) -0.0005(7) 0.0052(7) 0.0047(7)
    C37 0.0200(14) 0.0243(15) 0.0275(13) 0.0014(11) 0.0065(11) 0.0056(11)
_geom_special_details
;
All e.s.d.'s (except the e.s.d. in the dihedral angle between two l.s. planes)
are estimated using the full covariance matrix. The cell e.s.d.'s are taken
into account individually in the estimation of e.s.d.'s in distances, angles
and torsion angles; correlations between e.s.d.'s in cell parameters are only
used when they are defined by crystal symmetry. An approximate (isotropic)
treatment of cell e.s.d.'s is used for estimating e.s.d.'s involving l.s.
planes.
;
loop_
    _geom_bond_atom_site_label_1
    _geom_bond_atom_site_label_2
    _geom_bond_site_symmetry_2
    _geom_bond_distance
    _geom_bond_publ_flag
    C1 O22 . 1.459(2) ?
    C1 C14 . 1.526(3) ?
    C1 C15 . 1.539(3) ?
    C1 C2 . 1.557(3) ?
    C2 O20 . 1.453(2) ?
    C2 C3 . 1.550(3) ?
    C2 H2 . 1.0 ?
    C3 C4 . 1.538(3) ?
    C3 C8 . 1.552(3) ?
    C3 H3 . 1.0 ?
    C4 O34 . 1.435(2) ?
    C4 C5 . 1.510(3) ?
    C4 H4 . 1.0 ?
    C5 C6 . 1.528(3) ?
    C5 H5A . 0.99 ?
    C5 H5B . 0.99 ?
    C6 C7 . 1.510(3) ?
    C6 H6A . 0.99 ?
    C6 H6B . 0.99 ?
    C7 O24 . 1.454(2) ?
    C7 C8 . 1.540(3) ?
    C7 H7 . 1.0 ?
    C8 C19 . 1.534(3) ?
    C8 C9 . 1.558(3) ?
    C9 C10 . 1.521(3) ?
    C9 H9B . 0.99 ?
    C9 H9A . 0.99 ?
    C10 O33 . 1.217(3) ?
    C10 C11 . 1.548(3) ?
    C11 C12 . 1.514(3) ?
    C11 C15 . 1.563(3) ?
    C11 H11 . 1.0 ?
    C12 C13 . 1.326(3) ?
    C12 C18 . 1.497(3) ?
    C13 C14 . 1.500(3) ?
    C13 H13 . 0.95 ?
    C14 H14A . 0.99 ?
    C14 H14B . 0.99 ?
    C15 C16 . 1.536(3) ?
    C15 C17 . 1.539(3) ?
    C16 H16A . 0.98 ?
    C16 H16B . 0.98 ?
    C16 H16C . 0.98 ?
    C17 H17C . 0.98 ?
    C17 H17A . 0.98 ?
    C17 H17B . 0.98 ?
    C18 H18B . 0.98 ?
    C18 H18C . 0.98 ?
    C18 H18A . 0.98 ?
    C19 H19A . 0.98 ?
    C19 H19B . 0.98 ?
    C19 H19C . 0.98 ?
    O20 C21 . 1.343(3) ?
    C21 O23 . 1.193(2) ?
    C21 O22 . 1.341(3) ?
    O24 C25 . 1.343(2) ?
    C25 O26 . 1.206(3) ?
    C25 C27 . 1.481(3) ?
    C27 C32 . 1.387(3) ?
    C27 C28 . 1.390(3) ?
    C28 C29 . 1.385(3) ?
    C28 H28 . 0.95 ?
    C29 C30 . 1.374(3) ?
    C29 H29 . 0.95 ?
    C30 C31 . 1.384(3) ?
    C30 H30 . 0.95 ?
    C31 C32 . 1.380(3) ?
    C31 H31 . 0.95 ?
    C32 H32 . 0.95 ?
    O34 C35 . 1.403(3) ?
    C35 O36 . 1.400(3) ?
    C35 H35A . 0.99 ?
    C35 H35B . 0.99 ?
    O36 C37 . 1.421(3) ?
    C37 H37B . 0.98 ?
    C37 H37C . 0.98 ?
    C37 H37A . 0.98 ?
loop_
    _geom_angle_atom_site_label_1
    _geom_angle_atom_site_label_2
    _geom_angle_atom_site_label_3
    _geom_angle_site_symmetry_1
    _geom_angle_site_symmetry_3
    _geom_angle
    _geom_angle_publ_flag
    O22 C1 C14 . . 106.01(16) ?
    O22 C1 C15 . . 109.12(17) ?
    C14 C1 C15 . . 111.33(18) ?
    O22 C1 C2 . . 102.36(16) ?
    C14 C1 C2 . . 116.36(18) ?
    C15 C1 C2 . . 110.96(17) ?
    O20 C2 C3 . . 111.62(17) ?
    O20 C2 C1 . . 103.89(15) ?
    C3 C2 C1 . . 119.76(18) ?
    O20 C2 H2 . . 107.0 ?
    C3 C2 H2 . . 107.0 ?
    C1 C2 H2 . . 107.0 ?
    C4 C3 C2 . . 112.61(17) ?
    C4 C3 C8 . . 114.01(17) ?
    C2 C3 C8 . . 109.74(17) ?
    C4 C3 H3 . . 106.7 ?
    C2 C3 H3 . . 106.7 ?
    C8 C3 H3 . . 106.7 ?
    O34 C4 C5 . . 109.67(17) ?
    O34 C4 C3 . . 105.90(17) ?
    C5 C4 C3 . . 111.98(17) ?
    O34 C4 H4 . . 109.7 ?
    C5 C4 H4 . . 109.7 ?
    C3 C4 H4 . . 109.7 ?
    C4 C5 C6 . . 112.64(18) ?
    C4 C5 H5A . . 109.1 ?
    C6 C5 H5A . . 109.1 ?
    C4 C5 H5B . . 109.1 ?
    C6 C5 H5B . . 109.1 ?
    H5A C5 H5B . . 107.8 ?
    C7 C6 C5 . . 109.07(18) ?
    C7 C6 H6A . . 109.9 ?
    C5 C6 H6A . . 109.9 ?
    C7 C6 H6B . . 109.9 ?
    C5 C6 H6B . . 109.9 ?
    H6A C6 H6B . . 108.3 ?
    O24 C7 C6 . . 110.13(17) ?
    O24 C7 C8 . . 106.08(16) ?
    C6 C7 C8 . . 113.65(17) ?
    O24 C7 H7 . . 109.0 ?
    C6 C7 H7 . . 109.0 ?
    C8 C7 H7 . . 109.0 ?
    C19 C8 C7 . . 110.53(18) ?
    C19 C8 C3 . . 112.58(17) ?
    C7 C8 C3 . . 107.06(16) ?
    C19 C8 C9 . . 110.29(17) ?
    C7 C8 C9 . . 106.03(17) ?
    C3 C8 C9 . . 110.09(17) ?
    C10 C9 C8 . . 119.09(18) ?
    C10 C9 H9B . . 107.5 ?
    C8 C9 H9B . . 107.5 ?
    C10 C9 H9A . . 107.5 ?
    C8 C9 H9A . . 107.5 ?
    H9B C9 H9A . . 107.0 ?
    O33 C10 C9 . . 119.8(2) ?
    O33 C10 C11 . . 118.8(2) ?
    C9 C10 C11 . . 121.29(19) ?
    C12 C11 C10 . . 112.27(18) ?
    C12 C11 C15 . . 111.64(17) ?
    C10 C11 C15 . . 114.89(18) ?
    C12 C11 H11 . . 105.7 ?
    C10 C11 H11 . . 105.7 ?
    C15 C11 H11 . . 105.7 ?
    C13 C12 C18 . . 123.5(2) ?
    C13 C12 C11 . . 121.4(2) ?
    C18 C12 C11 . . 115.12(18) ?
    C12 C13 C14 . . 124.3(2) ?
    C12 C13 H13 . . 117.9 ?
    C14 C13 H13 . . 117.9 ?
    C13 C14 C1 . . 112.63(17) ?
    C13 C14 H14A . . 109.1 ?
    C1 C14 H14A . . 109.1 ?
    C13 C14 H14B . . 109.1 ?
    C1 C14 H14B . . 109.1 ?
    H14A C14 H14B . . 107.8 ?
    C16 C15 C1 . . 111.91(18) ?
    C16 C15 C17 . . 106.55(18) ?
    C1 C15 C17 . . 111.04(18) ?
    C16 C15 C11 . . 112.98(17) ?
    C1 C15 C11 . . 105.87(17) ?
    C17 C15 C11 . . 108.51(18) ?
    C15 C16 H16A . . 109.5 ?
    C15 C16 H16B . . 109.5 ?
    H16A C16 H16B . . 109.5 ?
    C15 C16 H16C . . 109.5 ?
    H16A C16 H16C . . 109.5 ?
    H16B C16 H16C . . 109.5 ?
    C15 C17 H17C . . 109.5 ?
    C15 C17 H17A . . 109.5 ?
    H17C C17 H17A . . 109.5 ?
    C15 C17 H17B . . 109.5 ?
    H17C C17 H17B . . 109.5 ?
    H17A C17 H17B . . 109.5 ?
    C12 C18 H18B . . 109.5 ?
    C12 C18 H18C . . 109.5 ?
    H18B C18 H18C . . 109.5 ?
    C12 C18 H18A . . 109.5 ?
    H18B C18 H18A . . 109.5 ?
    H18C C18 H18A . . 109.5 ?
    C8 C19 H19A . . 109.5 ?
    C8 C19 H19B . . 109.5 ?
    H19A C19 H19B . . 109.5 ?
    C8 C19 H19C . . 109.5 ?
    H19A C19 H19C . . 109.5 ?
    H19B C19 H19C . . 109.5 ?
    C21 O20 C2 . . 110.57(17) ?
    O23 C21 O22 . . 124.3(2) ?
    O23 C21 O20 . . 124.0(2) ?
    O22 C21 O20 . . 111.64(18) ?
    C21 O22 C1 . . 111.30(16) ?
    C25 O24 C7 . . 118.46(17) ?
    O26 C25 O24 . . 123.99(19) ?
    O26 C25 C27 . . 124.93(19) ?
    O24 C25 C27 . . 111.07(19) ?
    C32 C27 C28 . . 119.1(2) ?
    C32 C27 C25 . . 122.10(19) ?
    C28 C27 C25 . . 118.8(2) ?
    C29 C28 C27 . . 120.1(2) ?
    C29 C28 H28 . . 120.0 ?
    C27 C28 H28 . . 120.0 ?
    C30 C29 C28 . . 120.3(2) ?
    C30 C29 H29 . . 119.8 ?
    C28 C29 H29 . . 119.8 ?
    C29 C30 C31 . . 120.0(2) ?
    C29 C30 H30 . . 120.0 ?
    C31 C30 H30 . . 120.0 ?
    C32 C31 C30 . . 120.0(2) ?
    C32 C31 H31 . . 120.0 ?
    C30 C31 H31 . . 120.0 ?
    C31 C32 C27 . . 120.5(2) ?
    C31 C32 H32 . . 119.7 ?
    C27 C32 H32 . . 119.7 ?
    C35 O34 C4 . . 115.90(17) ?
    O36 C35 O34 . . 114.22(17) ?
    O36 C35 H35A . . 108.7 ?
    O34 C35 H35A . . 108.7 ?
    O36 C35 H35B . . 108.7 ?
    O34 C35 H35B . . 108.7 ?
    H35A C35 H35B . . 107.6 ?
    C35 O36 C37 . . 113.22(18) ?
    O36 C37 H37B . . 109.5 ?
    O36 C37 H37C . . 109.5 ?
    H37B C37 H37C . . 109.5 ?
    O36 C37 H37A . . 109.5 ?
    H37B C37 H37A . . 109.5 ?
    H37C C37 H37A . . 109.5 ?
loop_
    _geom_torsion_atom_site_label_1
    _geom_torsion_atom_site_label_2
    _geom_torsion_atom_site_label_3
    _geom_torsion_atom_site_label_4
    _geom_torsion_site_symmetry_1
    _geom_torsion_site_symmetry_2
    _geom_torsion_site_symmetry_3
    _geom_torsion_site_symmetry_4
    _geom_torsion
    _geom_torsion_publ_flag
    O22 C1 C2 O20 . . . . 3.79(19) ?
    C14 C1 C2 O20 . . . . -111.28(19) ?
    C15 C1 C2 O20 . . . . 120.08(18) ?
    O22 C1 C2 C3 . . . . 129.13(18) ?
    C14 C1 C2 C3 . . . . 14.1(3) ?
    C15 C1 C2 C3 . . . . -114.6(2) ?
    O20 C2 C3 C4 . . . . 7.8(2) ?
    C1 C2 C3 C4 . . . . -113.8(2) ?
    O20 C2 C3 C8 . . . . -120.39(18) ?
    C1 C2 C3 C8 . . . . 118.0(2) ?
    C2 C3 C4 O34 . . . . 63.5(2) ?
    C8 C3 C4 O34 . . . . -170.62(16) ?
    C2 C3 C4 C5 . . . . -177.00(18) ?
    C8 C3 C4 C5 . . . . -51.1(2) ?
    O34 C4 C5 C6 . . . . 169.18(18) ?
    C3 C4 C5 C6 . . . . 51.9(3) ?
    C4 C5 C6 C7 . . . . -55.8(2) ?
    C5 C6 C7 O24 . . . . 179.09(17) ?
    C5 C6 C7 C8 . . . . 60.2(2) ?
    O24 C7 C8 C19 . . . . -55.8(2) ?
    C6 C7 C8 C19 . . . . 65.3(2) ?
    O24 C7 C8 C3 . . . . -178.79(16) ?
    C6 C7 C8 C3 . . . . -57.6(2) ?
    O24 C7 C8 C9 . . . . 63.7(2) ?
    C6 C7 C8 C9 . . . . -175.17(17) ?
    C4 C3 C8 C19 . . . . -69.6(2) ?
    C2 C3 C8 C19 . . . . 57.8(2) ?
    C4 C3 C8 C7 . . . . 52.1(2) ?
    C2 C3 C8 C7 . . . . 179.44(17) ?
    C4 C3 C8 C9 . . . . 166.90(18) ?
    C2 C3 C8 C9 . . . . -65.7(2) ?
    C19 C8 C9 C10 . . . . -63.2(2) ?
    C7 C8 C9 C10 . . . . 177.06(18) ?
    C3 C8 C9 C10 . . . . 61.6(2) ?
    C8 C9 C10 O33 . . . . 86.1(2) ?
    C8 C9 C10 C11 . . . . -98.0(2) ?
    O33 C10 C11 C12 . . . . 158.08(19) ?
    C9 C10 C11 C12 . . . . -17.9(3) ?
    O33 C10 C11 C15 . . . . -72.9(3) ?
    C9 C10 C11 C15 . . . . 111.1(2) ?
    C10 C11 C12 C13 . . . . 104.9(2) ?
    C15 C11 C12 C13 . . . . -25.8(3) ?
    C10 C11 C12 C18 . . . . -75.4(2) ?
    C15 C11 C12 C18 . . . . 153.96(19) ?
    C18 C12 C13 C14 . . . . -176.4(2) ?
    C11 C12 C13 C14 . . . . 3.3(3) ?
    C12 C13 C14 C1 . . . . -11.5(3) ?
    O22 C1 C14 C13 . . . . 161.48(17) ?
    C15 C1 C14 C13 . . . . 42.9(2) ?
    C2 C1 C14 C13 . . . . -85.5(2) ?
    O22 C1 C15 C16 . . . . 55.9(2) ?
    C14 C1 C15 C16 . . . . 172.61(17) ?
    C2 C1 C15 C16 . . . . -56.1(2) ?
    O22 C1 C15 C17 . . . . -63.0(2) ?
    C14 C1 C15 C17 . . . . 53.7(2) ?
    C2 C1 C15 C17 . . . . -175.02(17) ?
    O22 C1 C15 C11 . . . . 179.44(16) ?
    C14 C1 C15 C11 . . . . -63.9(2) ?
    C2 C1 C15 C11 . . . . 67.4(2) ?
    C12 C11 C15 C16 . . . . 176.93(18) ?
    C10 C11 C15 C16 . . . . 47.6(3) ?
    C12 C11 C15 C1 . . . . 54.1(2) ?
    C10 C11 C15 C1 . . . . -75.2(2) ?
    C12 C11 C15 C17 . . . . -65.1(2) ?
    C10 C11 C15 C17 . . . . 165.54(18) ?
    C3 C2 O20 C21 . . . . -131.96(18) ?
    C1 C2 O20 C21 . . . . -1.6(2) ?
    C2 O20 C21 O23 . . . . 178.3(2) ?
    C2 O20 C21 O22 . . . . -1.6(2) ?
    O23 C21 O22 C1 . . . . -175.5(2) ?
    O20 C21 O22 C1 . . . . 4.4(2) ?
    C14 C1 O22 C21 . . . . 117.38(19) ?
    C15 C1 O22 C21 . . . . -122.62(19) ?
    C2 C1 O22 C21 . . . . -5.0(2) ?
    C6 C7 O24 C25 . . . . 86.3(2) ?
    C8 C7 O24 C25 . . . . -150.29(18) ?
    C7 O24 C25 O26 . . . . -2.7(3) ?
    C7 O24 C25 C27 . . . . 175.64(17) ?
    O26 C25 C27 C32 . . . . -171.9(2) ?
    O24 C25 C27 C32 . . . . 9.8(3) ?
    O26 C25 C27 C28 . . . . 9.1(3) ?
    O24 C25 C27 C28 . . . . -169.24(19) ?
    C32 C27 C28 C29 . . . . -1.1(3) ?
    C25 C27 C28 C29 . . . . 177.9(2) ?
    C27 C28 C29 C30 . . . . 0.4(3) ?
    C28 C29 C30 C31 . . . . 0.7(4) ?
    C29 C30 C31 C32 . . . . -1.0(4) ?
    C30 C31 C32 C27 . . . . 0.2(4) ?
    C28 C27 C32 C31 . . . . 0.8(3) ?
    C25 C27 C32 C31 . . . . -178.2(2) ?
    C5 C4 O34 C35 . . . . 100.2(2) ?
    C3 C4 O34 C35 . . . . -138.79(18) ?
    C4 O34 C35 O36 . . . . -72.6(2) ?
    O34 C35 O36 C37 . . . . -68.7(2) ?
loop_
    _geom_hbond_atom_site_label_D
    _geom_hbond_atom_site_label_H
    _geom_hbond_atom_site_label_A
    _geom_hbond_site_symmetry_A
    _geom_hbond_distance_DH
    _geom_hbond_distance_HA
    _geom_hbond_distance_DA
    _geom_hbond_angle_DHA
    _geom_hbond_publ_flag
    C14 H14A O34 . 0.99 2.65 3.479(3) 141.9 no
    C31 H31 O33 3_767 0.95 2.35 3.147(3) 141 yes
    C19 H19C O23 3_766 0.98 2.43 3.310(3) 149 yes
    C16 H16A O23 3_766 0.98 2.56 3.491(3) 158 yes
_shelx_res_checksum     45243
_iucr_refine_instructions_details
;
TITL mo_141219Oishi_2_0m in P2(1)/c
CELL 0.71073  13.2416  13.1779  15.2428  90.000 109.387  90.000
ZERR    4.00   0.0008   0.0008   0.0008   0.000   0.002   0.000
LATT 1
SYMM -X, 0.5+Y, 0.5-Z
SFAC C  H  O
UNIT 116  144  32
L.S. 4
OMIT 1 1 0
OMIT 11 4 3
ACTA 50
SHEL 20 0.84
BOND $H
FMAP 2
PLAN 5
HTAB C14 O34
EQIV $10 2-x, 1-y, 2-z
EQIV $11 2-x, 1-y, 1-z
EQIV $12 x, 3/2-y, -1/2+z
HTAB C31 O33_$10
HTAB C16 O23_$11
HTAB C19 O23_$11
MPLA 5 O20 C2 C1 O22 C21
MPLA 4 C1 C2 O20 C21 O22
MPLA 4 C14 C13 C12 C11 C15 C1
RTAB dist H2 H16A
RTAB dist C2 C16
RTAB dist O36 C25_$12
SIZE 0.90 0.14 0.22
TEMP -183.000
WGHT    0.037300    2.230700
FVAR       0.13067
MOLE 1
C1    1    0.818415    0.327121    0.492108    11.00000    0.01889    0.01747 =
         0.01331   -0.00159    0.00917    0.00146
C2    1    0.832651    0.435043    0.536126    11.00000    0.01889    0.01484 =
         0.01491    0.00256    0.00786   -0.00095
AFIX  13
H2    2    0.893916    0.431191    0.595893    11.00000   -1.20000
AFIX   0
C3    1    0.738318    0.485665    0.558348    11.00000    0.01494    0.01255 =
         0.01519   -0.00157    0.00562   -0.00017
AFIX  13
H3    2    0.678683    0.435048    0.542158    11.00000   -1.20000
AFIX   0
C4    1    0.695300    0.580091    0.498299    11.00000    0.01660    0.01471 =
         0.01298   -0.00118    0.00372   -0.00037
AFIX  13
H4    2    0.755099    0.628998    0.504819    11.00000   -1.20000
AFIX   0
C5    1    0.607346    0.631702    0.524208    11.00000    0.02162    0.01630 =
         0.01836    0.00279    0.00711    0.00572
AFIX  23
H5A   2    0.542984    0.587860    0.505488    11.00000   -1.20000
H5B   2    0.588395    0.696243    0.489352    11.00000   -1.20000
AFIX   0
C6    1    0.639408    0.653843    0.628261    11.00000    0.02277    0.01590 =
         0.02126   -0.00061    0.01089    0.00409
AFIX  23
H6A   2    0.698976    0.703383    0.646599    11.00000   -1.20000
H6B   2    0.577996    0.683427    0.642670    11.00000   -1.20000
AFIX   0
C7    1    0.673898    0.556144    0.681643    11.00000    0.01919    0.01596 =
         0.01122   -0.00355    0.00609   -0.00349
AFIX  13
H7    2    0.612214    0.507770    0.664046    11.00000   -1.20000
AFIX   0
C8    1    0.770329    0.505005    0.664564    11.00000    0.01539    0.01564 =
         0.01289   -0.00098    0.00576   -0.00156
C9    1    0.787271    0.402132    0.717912    11.00000    0.01989    0.01703 =
         0.01497   -0.00026    0.00697    0.00010
AFIX  23
H9A   2    0.802215    0.417619    0.784584    11.00000   -1.20000
H9B   2    0.718528    0.364796    0.696290    11.00000   -1.20000
AFIX   0
C10   1    0.874223    0.330347    0.711000    11.00000    0.02087    0.01821 =
         0.01371    0.00521    0.00555   -0.00071
C11   1    0.847776    0.239893    0.642330    11.00000    0.01864    0.01343 =
         0.01786    0.00238    0.00487    0.00102
AFIX  13
H11   2    0.885253    0.179918    0.679068    11.00000   -1.20000
AFIX   0
C12   1    0.729832    0.213570    0.609171    11.00000    0.01972    0.01284 =
         0.02012   -0.00341    0.00893   -0.00104
C13   1    0.666331    0.237892    0.524435    11.00000    0.01798    0.01325 =
         0.02263   -0.00403    0.00696   -0.00117
AFIX  43
H13   2    0.592250    0.222755    0.508354    11.00000   -1.20000
AFIX   0
C14   1    0.703794    0.287746    0.452288    11.00000    0.01915    0.01507 =
         0.01543   -0.00134    0.00209    0.00094
AFIX  23
H14A  2    0.655510    0.345057    0.424296    11.00000   -1.20000
H14B  2    0.699391    0.238261    0.402284    11.00000   -1.20000
AFIX   0
C15   1    0.891660    0.249897    0.559356    11.00000    0.01902    0.01446 =
         0.01968   -0.00028    0.00654    0.00229
C16   1    1.009753    0.282150    0.590147    11.00000    0.02036    0.01789 =
         0.02567    0.00259    0.00943    0.00508
AFIX 137
H16A  2    1.034637    0.281618    0.536350    11.00000   -1.50000
H16B  2    1.052835    0.234710    0.637284    11.00000   -1.50000
H16C  2    1.017140    0.350703    0.616452    11.00000   -1.50000
AFIX   0
C17   1    0.885091    0.145297    0.512885    11.00000    0.02599    0.01672 =
         0.02517   -0.00135    0.01060    0.00244
AFIX 137
H17A  2    0.812071    0.118770    0.497037    11.00000   -1.50000
H17B  2    0.935142    0.098514    0.555875    11.00000   -1.50000
H17C  2    0.903878    0.151999    0.456150    11.00000   -1.50000
AFIX   0
C18   1    0.692080    0.158573    0.678476    11.00000    0.02426    0.02094 =
         0.02286   -0.00026    0.00962   -0.00107
AFIX 137
H18A  2    0.614402    0.148832    0.652778    11.00000   -1.50000
H18B  2    0.709610    0.198542    0.735811    11.00000   -1.50000
H18C  2    0.727517    0.092349    0.692203    11.00000   -1.50000
AFIX   0
C19   1    0.870578    0.571561    0.701921    11.00000    0.02047    0.01798 =
         0.01806   -0.00282    0.00738   -0.00013
AFIX 137
H19A  2    0.861666    0.633008    0.663879    11.00000   -1.50000
H19B  2    0.933194    0.533708    0.699246    11.00000   -1.50000
H19C  2    0.880910    0.590481    0.766498    11.00000   -1.50000
AFIX   0
O20   3    0.868052    0.496304    0.472598    11.00000    0.01994    0.01524 =
         0.01775   -0.00135    0.01088   -0.00154
O22   3    0.855231    0.341365    0.412685    11.00000    0.02579    0.01646 =
         0.01769   -0.00144    0.01221   -0.00015
O23   3    0.903566    0.471311    0.340358    11.00000    0.02538    0.02664 =
         0.02005    0.00038    0.01394   -0.00389
O24   3    0.706512    0.575498    0.781100    11.00000    0.01935    0.01939 =
         0.01390   -0.00318    0.00791   -0.00101
O26   3    0.536858    0.564178    0.781056    11.00000    0.01753    0.02253 =
         0.02110   -0.00295    0.00662   -0.00190
O33   3    0.965599    0.340296    0.763624    11.00000    0.02047    0.02644 =
         0.02003   -0.00047    0.00164    0.00176
O34   3    0.653803    0.544466    0.404087    11.00000    0.02484    0.01789 =
         0.01244    0.00183    0.00685    0.00172
O36   3    0.617655    0.696142    0.317699    11.00000    0.02026    0.01619 =
         0.02206    0.00468    0.00521   -0.00044
C37   1    0.506541    0.681218    0.270535    11.00000    0.02004    0.02429 =
         0.02755    0.00556    0.00656    0.00140
AFIX 137
H37A  2    0.496677    0.639310    0.215197    11.00000   -1.50000
H37B  2    0.471680    0.747084    0.251827    11.00000   -1.50000
H37C  2    0.474614    0.646965    0.312044    11.00000   -1.50000
AFIX   0
C35   1    0.675904    0.605415    0.337208    11.00000    0.02408    0.02548 =
         0.01623    0.00510    0.00866    0.00665
AFIX  23
H35A  2    0.753252    0.621805    0.359209    11.00000   -1.20000
H35B  2    0.660289    0.566043    0.278890    11.00000   -1.20000
AFIX   0
C32   1    0.786457    0.613924    0.966035    11.00000    0.02433    0.02136 =
         0.02123   -0.00252    0.01065   -0.00074
AFIX  43
H32   2    0.830373    0.625253    0.928765    11.00000   -1.20000
AFIX   0
C31   1    0.829566    0.622706    1.061450    11.00000    0.02631    0.02300 =
         0.02200   -0.00348    0.00291   -0.00331
AFIX  43
H31   2    0.902825    0.640274    1.089630    11.00000   -1.20000
AFIX   0
C30   1    0.766061    0.605919    1.116086    11.00000    0.03906    0.01962 =
         0.01500    0.00121    0.00523    0.00491
AFIX  43
H30   2    0.795974    0.610923    1.181850    11.00000   -1.20000
AFIX   0
C29   1    0.659735    0.582011    1.075194    11.00000    0.03331    0.02408 =
         0.01718    0.00268    0.01285    0.00410
AFIX  43
H29   2    0.616092    0.571231    1.112792    11.00000   -1.20000
AFIX   0
C28   1    0.615868    0.573550    0.979410    11.00000    0.02559    0.01568 =
         0.02352    0.00095    0.00981    0.00219
AFIX  43
H28   2    0.542198    0.557385    0.951485    11.00000   -1.20000
AFIX   0
C27   1    0.679492    0.588680    0.924082    11.00000    0.01989    0.01079 =
         0.01456    0.00027    0.00609    0.00217
C25   1    0.631104    0.575668    0.822161    11.00000    0.01708    0.00793 =
         0.02218    0.00040    0.01086    0.00134
C21   1    0.877904    0.439023    0.403022    11.00000    0.01266    0.01841 =
         0.01756   -0.00075    0.00222    0.00239
HKLF 4
REM  mo_141219Oishi_2_0m in P2(1)/c
REM R1 =  0.0439 for    3050 Fo > 4sig(Fo)  and  0.0832 for all    4395 data
REM    339 parameters refined using      0 restraints
END
WGHT      0.0364      1.5003
REM Highest difference peak  0.287,  deepest hole -0.245,  1-sigma level  0.053
Q1    1   0.6934  0.2630  0.5930  11.00000  0.05    0.29
Q2    1   0.7381  0.5677  0.9504  11.00000  0.05    0.25
Q3    1   0.6591  0.3471  0.3922  11.00000  0.05    0.25
Q4    1   0.7199  0.5350  0.5302  11.00000  0.05    0.23
Q5    1   0.6463  0.5432  0.9337  11.00000  0.05    0.22
;
