# Supplementary material for: Crystal structures of (±)-(1SR,5SR,6SR,7SR,10SR,11SR,13RS,14SR)-13-hy­droxy-7-meth­oxy­meth­oxy-11,15,18,18-tetra­methyl-3-oxo-2,4-dioxa­tetra­cyclo­[12.3.1.01,5.06,11]octa­dec-15-en-10-yl benzoate, its 13-epimer and 13-one derivative
Source: Acta Crystallogr E Crystallogr Commun. 2015 Apr 9;71(Pt 5):466–72. doi: 10.1107/S2056989015006854 (PMC4420046; doi:10.1107/S2056989015006854)
Supplement: Supplementary file 2 [file e-71-00466-Asup2.hkl]

#
# h,k,l, Fc-squared, Fo-squared, sigma(Fo-squared), status flag
#
data_A
_shelx_title ' mo_140916Oishi_0m in P-1'
_shelx_refln_list_code          4
_shelx_F_calc_maximum      259.99
_exptl_crystal_F_000      1146.00
_reflns_d_resolution_high  0.8400

loop_
 _space_group_symop_operation_xyz
 'x, y, z'
 '-x, -y, -z'

_cell_length_a    11.3343
_cell_length_b    15.4666
_cell_length_c    16.4870
_cell_angle_alpha  85.112
_cell_angle_beta   78.377
_cell_angle_gamma  78.523

_shelx_F_squared_multiplier     1.000

loop_
 _refln_index_h
 _refln_index_k
 _refln_index_l
 _refln_F_squared_calc
 _refln_F_squared_meas
 _refln_F_squared_sigma
 _refln_observed_status
   2   0   0       4998.77       4814.56        42.80 o
   3   0   0      37059.07      38031.98       534.71 o
   4   0   0        580.08        617.05        10.26 o
   5   0   0          0.14          7.12         2.02 o
   6   0   0          2.90         17.56         2.65 o
   7   0   0        332.89        334.58        11.05 o
   8   0   0        383.83        482.58        14.56 o
   9   0   0         68.45         92.83        12.99 o
  10   0   0          5.41         -1.68        10.47 o
  11   0   0        329.73        312.42        43.25 o
  12   0   0          2.78        -16.98        16.98 o
 -12   1   0         18.05        -12.53        20.75 o
 -11   1   0       1207.50       1291.60        45.34 o
 -10   1   0        126.82        117.11        50.33 o
  -9   1   0         19.96         10.12         8.83 o
  -8   1   0          0.13          7.65         6.50 o
  -7   1   0       5016.41       5198.31        60.67 o
  -6   1   0        275.29        228.49         4.85 o
  -5   1   0       2405.34       2627.98        26.61 o
  -4   1   0       1463.77       1445.04        15.57 o
  -3   1   0      18733.14      19602.88       170.02 o
  -2   1   0      12334.79      13085.98       113.65 o
  -1   1   0       2968.77       2843.76        36.24 o
   2   1   0      15025.24      14619.90       126.56 o
   3   1   0       4795.91       4982.21        48.40 o
   4   1   0        903.64        917.45        11.02 o
   5   1   0       9142.56       9888.92        88.68 o
   6   1   0       4078.32       4460.26        43.07 o
   7   1   0        143.00        159.71         5.21 o
   8   1   0       1520.93       1624.31        26.16 o
   9   1   0          8.31         15.07         7.95 o
  10   1   0          0.10          0.31        10.62 o
  11   1   0         49.02         40.13        20.34 o
  12   1   0        161.55        144.78        20.71 o
  13   1   0         47.15          5.77        25.22 o
 -12   2   0         47.60         43.35        18.30 o
 -11   2   0         56.22         25.32        20.66 o
  -9   2   0         23.69         34.23         9.52 o
  -8   2   0         68.29         82.70         8.27 o
  -7   2   0         24.24         19.19         6.06 o
  -6   2   0       2761.89       2922.93        30.20 o
  -5   2   0        574.99        661.90        10.84 o
  -4   2   0       2601.74       2826.46        27.94 o
  -3   2   0       2612.62       2561.88        30.56 o
  -2   2   0         36.66         30.73         1.86 o
  -1   2   0        125.09        118.89         3.07 o
   0   2   0       9795.18       9580.87       245.24 o
   1   2   0         92.62         94.50         2.15 o
   2   2   0          2.27          2.62         1.63 o
   3   2   0        484.81        564.80         8.78 o
   4   2   0       1193.20       1321.13        14.87 o
   5   2   0        360.94        391.11         7.22 o
   6   2   0          1.42          3.22         3.11 o
   7   2   0        634.99        689.88        11.17 o
   8   2   0        658.64        638.84        11.05 o
   9   2   0         26.55         34.46         3.68 o
  10   2   0         14.58        -15.27        15.27 o
  11   2   0          1.88        -17.22        24.11 o
  12   2   0          0.20         15.21        17.75 o
  13   2   0          1.55         13.45        20.08 o
 -12   3   0        105.87        118.44        30.20 o
 -11   3   0         26.11         13.25        15.89 o
 -10   3   0         62.17         44.89        87.13 o
  -9   3   0        665.96        728.23        29.13 o
  -8   3   0       1094.19       1124.07        22.22 o
  -7   3   0       1632.21       1675.78        20.34 o
  -6   3   0        194.89        215.04         7.64 o
  -5   3   0        874.75        905.26        13.15 o
  -4   3   0        177.17        161.43         5.25 o
  -3   3   0       2242.10       2434.55        26.46 o
  -2   3   0       4064.35       4027.83        37.50 o
  -1   3   0       1652.54       1617.53        16.28 o
   0   3   0       5370.34       5339.29        82.86 o
   1   3   0        309.70        232.42         3.83 o
   2   3   0        599.57        557.66         7.22 o
   3   3   0       2623.32       2483.96        26.26 o
   4   3   0         78.04         71.64         3.40 o
   5   3   0      10448.17      11287.97       108.88 o
   6   3   0       1790.34       1871.83        30.18 o
   7   3   0         26.78         22.10         3.97 o
   8   3   0        277.59        267.94         8.45 o
   9   3   0         72.58         71.59         6.18 o
  10   3   0        323.33        322.25        17.30 o
  11   3   0       1122.29       1106.14        59.23 o
  12   3   0        101.45         85.83        17.61 o
  13   3   0          2.56        -15.43        27.50 o
 -12   4   0         43.95         79.75        33.15 o
 -11   4   0        143.88        173.43        19.96 o
  -9   4   0          0.01          1.13        16.01 o
  -8   4   0        787.07        760.56        14.18 o
  -7   4   0        136.11        140.33         7.46 o
  -6   4   0        932.68        943.00        14.06 o
  -5   4   0        763.37        753.11        11.63 o
  -4   4   0        677.38        662.53        10.95 o
  -3   4   0        112.86         97.86         4.19 o
  -2   4   0       3280.54       3263.64        33.60 o
  -1   4   0        627.82        650.66         9.75 o
   0   4   0       6085.07       6213.90        55.66 o
   1   4   0        538.59        542.09         7.56 o
   2   4   0        996.67        998.34        11.54 o
   3   4   0          3.34          0.25         1.87 o
   4   4   0        674.97        615.88         9.23 o
   5   4   0         49.24         78.39         4.26 o
   6   4   0         62.97         51.11         4.14 o
   7   4   0        163.36        159.40         6.66 o
   8   4   0         10.02         13.28         4.53 o
   9   4   0        512.04        481.59        11.83 o
  10   4   0        217.61        198.16        10.93 o
  11   4   0        113.07        184.59        29.62 o
  12   4   0         65.93         72.18        17.60 o
  13   4   0          6.92        -19.61        19.61 o
 -11   5   0        186.26        201.55        24.94 o
 -10   5   0        281.26        186.35        97.80 o
  -9   5   0        949.74        924.89        23.87 o
  -8   5   0        303.75        287.37        10.29 o
  -7   5   0        371.62        353.86         9.94 o
  -6   5   0       1690.44       1676.70        21.15 o
  -5   5   0        814.99        764.54        13.28 o
  -4   5   0       1063.35       1080.61        15.74 o
  -3   5   0        442.96        423.02         7.95 o
  -2   5   0       3190.16       3248.47        31.93 o
  -1   5   0       3240.59       3453.02        37.52 o
   0   5   0       1081.72       1139.39        12.75 o
   1   5   0         53.09         45.56         2.55 o
   2   5   0         95.73         82.65         3.54 o
   3   5   0       1326.13       1332.14        15.36 o
   4   5   0        308.56        308.23         6.73 o
   5   5   0        118.19        101.84         5.24 o
   6   5   0        177.68        182.32         8.12 o
   7   5   0         48.26         58.96         5.00 o
   8   5   0        433.60        455.07        11.25 o
   9   5   0        770.22        719.26        14.42 o
  10   5   0       1300.00       1358.03        22.83 o
  11   5   0         29.43         66.79        12.23 o
  12   5   0          0.71          9.77        24.22 o
  13   5   0        189.62        299.12        25.51 o
 -11   6   0         14.80         28.52        23.61 o
 -10   6   0        242.21        284.98        50.97 o
  -9   6   0          0.82         -1.52         6.63 o
  -8   6   0         40.86         47.97         7.62 o
  -7   6   0       2670.18       2678.72        31.51 o
  -6   6   0        275.49        282.96        10.56 o
  -5   6   0        734.90        729.28        13.49 o
  -4   6   0       5295.58       5635.94        54.38 o
  -3   6   0         25.68         26.91         3.34 o
  -2   6   0       8185.86       8853.57        80.45 o
  -1   6   0        219.99        219.81         6.00 o
   0   6   0        737.16        755.04         9.77 o
   1   6   0        969.63        920.42        11.45 o
   2   6   0         79.03        112.47         5.71 o
   3   6   0         31.76         46.54         3.16 o
   4   6   0       3832.54       3852.10        38.09 o
   5   6   0        931.46        971.81        13.94 o
   6   6   0         16.98         30.80         4.34 o
   7   6   0        459.45        468.61        10.90 o
   8   6   0          2.51         -0.81         5.11 o
   9   6   0         79.91         78.39         7.42 o
  10   6   0       1361.43       1317.34        23.29 o
  11   6   0         64.59         78.79        14.12 o
  12   6   0        637.51        723.12        32.51 o
  13   6   0         51.33         29.71        21.57 o
 -11   7   0        121.00        141.87        26.30 o
 -10   7   0         65.62         50.74        21.65 o
  -9   7   0        303.85        334.63        18.95 o
  -8   7   0         59.75         79.42         8.73 o
  -7   7   0        191.69        175.16        10.01 o
  -6   7   0         67.08         61.49         6.18 o
  -5   7   0       1978.59       1985.89        24.47 o
  -4   7   0       1730.28       1725.10        21.33 o
  -3   7   0        418.59        373.99         8.52 o
  -2   7   0       3594.90       3828.30        38.04 o
  -1   7   0         22.30         17.65         2.52 o
   0   7   0         54.03         88.13         6.79 o
   1   7   0         33.58         45.65         2.99 o
   2   7   0        105.23        114.39         5.11 o
   3   7   0        324.11        316.75         7.13 o
   4   7   0       1556.35       1585.22        19.44 o
   5   7   0       1910.37       1921.41        22.59 o
   6   7   0        323.91        254.80         8.71 o
   7   7   0         12.42         26.30         5.33 o
   8   7   0        694.32        693.58        14.44 o
   9   7   0        279.52        276.47        12.04 o
  10   7   0       2046.60       1969.94        30.61 o
  11   7   0        747.21        719.46        29.77 o
  12   7   0        193.58        213.73        21.36 o
 -10   8   0          1.11         -8.93        19.32 o
  -9   8   0       1242.55       1280.56        31.09 o
  -8   8   0        178.75        183.53        12.15 o
  -7   8   0       1293.81       1265.18        25.15 o
  -6   8   0       1462.62       1438.32        23.62 o
  -5   8   0         18.35         27.82         5.77 o
  -4   8   0         30.25         28.02         4.83 o
  -3   8   0        121.22         81.32         5.80 o
  -2   8   0        571.47        582.49        10.18 o
  -1   8   0        390.95        410.80         7.78 o
   0   8   0        109.40        133.85         5.39 o
   1   8   0         78.75         65.09         3.64 o
   2   8   0        486.58        377.91         7.97 o
   3   8   0       3966.20       4198.28        41.67 o
   4   8   0        258.00        278.70         7.89 o
   5   8   0          0.61          6.33         4.02 o
   6   8   0       2938.38       2950.77        32.87 o
   7   8   0         55.20         63.37         6.32 o
   8   8   0        167.71        177.35         8.91 o
   9   8   0         23.58         28.10         7.72 o
  10   8   0        382.45        394.20        16.18 o
  11   8   0          2.46          5.86        11.68 o
  12   8   0         73.19         54.60        21.22 o
 -10   9   0        381.63        376.97        94.01 o
  -9   9   0         73.06         77.02        15.75 o
  -8   9   0        368.14        390.27        16.61 o
  -7   9   0         62.27         43.06         9.66 o
  -6   9   0       2597.76       2580.12        35.94 o
  -5   9   0          1.05          3.36         6.34 o
  -4   9   0         66.91         61.30         6.71 o
  -3   9   0       1715.33       1681.13        21.19 o
  -2   9   0         18.67         24.33         3.73 o
  -1   9   0        136.53        155.29         6.15 o
   0   9   0       2277.54       2327.23        25.41 o
   1   9   0        359.83        407.74         8.59 o
   2   9   0        147.40        151.47         6.25 o
   3   9   0         40.78         41.99         4.28 o
   4   9   0          4.96          8.57         3.93 o
   5   9   0         13.12          9.28         4.49 o
   6   9   0       1210.81       1182.17        17.98 o
   7   9   0        226.54        211.91         9.29 o
   8   9   0         26.46         34.73         7.11 o
   9   9   0        621.36        606.17        16.83 o
  10   9   0         82.81         82.65        12.47 o
  11   9   0        221.92        254.54        47.82 o
  12   9   0        292.63        335.08        31.09 o
  -9  10   0         72.48         61.54        22.55 o
  -8  10   0         35.06         53.94        11.72 o
  -7  10   0        114.82         94.42        11.38 o
  -6  10   0        232.22        230.06        12.93 o
  -5  10   0         53.06         59.77        10.19 o
  -4  10   0          4.06          3.91         6.87 o
  -3  10   0        211.28        211.34         8.66 o
  -2  10   0        995.49        978.38        16.27 o
  -1  10   0        121.23        116.20         5.68 o
   0  10   0        585.14        564.94         9.93 o
   1  10   0         53.96         55.76         4.30 o
   2  10   0        767.90        762.21        12.46 o
   3  10   0        102.78        116.65         6.02 o
   4  10   0        563.85        549.24        11.67 o
   5  10   0        457.68        458.38        11.45 o
   6  10   0         41.07         52.57         6.27 o
   7  10   0         99.81        114.00         8.21 o
   8  10   0        272.38        259.64        11.38 o
   9  10   0        344.02        366.71        15.49 o
  10  10   0          7.60          2.50        11.14 o
  11  10   0          0.36          1.45        14.70 o
  12  10   0        140.14        135.15        21.87 o
  -8  11   0         12.31         -4.88        14.02 o
  -7  11   0         55.34         55.57        10.84 o
  -6  11   0         71.65         60.61        12.88 o
  -5  11   0        153.61        161.64        11.80 o
  -4  11   0         10.26         11.61         6.16 o
  -3  11   0        167.34        156.64         7.94 o
  -2  11   0        730.14        680.90        12.72 o
  -1  11   0        395.41        363.26        17.18 o
   0  11   0        376.05        405.70        20.64 o
   1  11   0         68.26         79.06         5.16 o
   2  11   0       1669.48       1619.89        20.83 o
   3  11   0        153.36        145.52         7.14 o
   4  11   0        210.43        203.28         8.70 o
   5  11   0       1624.98       1589.34        22.22 o
   6  11   0        276.46        246.59        10.27 o
   7  11   0        655.97        637.06        15.95 o
   8  11   0       1399.31       1362.50        23.42 o
   9  11   0         54.28         48.02        11.15 o
  10  11   0        294.00        312.20        21.71 o
  11  11   0         19.98         29.98        15.00 o
  -8  12   0        315.99        315.96        26.50 o
  -7  12   0        205.64        214.43        15.02 o
  -6  12   0         81.50         62.27        10.34 o
  -5  12   0         35.57         36.44        13.52 o
  -4  12   0         87.32         91.39         9.62 o
  -3  12   0         11.47         23.83         5.97 o
  -2  12   0        140.61        134.83        13.10 o
  -1  12   0        843.24        807.04        22.02 o
   0  12   0       1583.61       1607.65        27.42 o
   1  12   0       2449.91       2544.55        32.13 o
   2  12   0         23.69         30.00         4.80 o
   3  12   0       1315.57       1303.83        19.22 o
   4  12   0       2046.92       2043.85        26.13 o
   5  12   0        738.44        690.52        15.20 o
   6  12   0         65.29         53.26         7.83 o
   7  12   0          8.78         26.24         8.59 o
   8  12   0         23.18         -7.36         9.83 o
   9  12   0        208.24        191.10        16.46 o
  10  12   0        125.60        118.58        23.36 o
  11  12   0        677.32        802.85        37.53 o
  -7  13   0         18.16          5.52        18.01 o
  -6  13   0        236.65        280.37        20.78 o
  -5  13   0        586.16        564.05        20.73 o
  -4  13   0        633.67        476.22        23.79 o
  -3  13   0        716.94        737.31        19.76 o
  -2  13   0        489.90        553.81        27.77 o
  -1  13   0        370.77        317.38        21.42 o
   0  13   0          4.14          9.25         9.68 o
   1  13   0        370.57        386.70        18.86 o
   2  13   0        744.30        728.72        17.15 o
   3  13   0        200.85        172.32         8.96 o
   4  13   0         21.54         36.37         6.97 o
   5  13   0         30.98         44.32         7.86 o
   6  13   0         44.91         20.23         8.84 o
   7  13   0        469.02        449.74        19.64 o
   8  13   0        803.35        846.20        26.01 o
   9  13   0        424.37        330.12        57.09 o
  10  13   0        266.65        249.57        30.85 o
  -6  14   0        331.03        347.24        25.65 o
  -5  14   0        213.79        196.61        20.97 o
  -4  14   0        100.39         80.68        10.18 o
  -3  14   0        381.52        316.83        42.01 o
  -2  14   0        108.61         43.15        31.68 o
  -1  14   0       1122.40       1062.75        35.07 o
   0  14   0        402.71        453.31        21.92 o
   1  14   0        297.59        285.35        17.09 o
   2  14   0        439.33        436.58        19.09 o
   3  14   0          2.68          9.97         7.95 o
   4  14   0       2186.69       2233.79        34.88 o
   5  14   0        833.36        799.23        21.18 o
   6  14   0         39.98         38.70        10.46 o
   7  14   0         96.65        112.97        13.21 o
   8  14   0        329.54        340.59        20.47 o
   9  14   0          6.91          2.65        15.91 o
  10  14   0         13.13         17.42        19.98 o
  -5  15   0         36.16         91.20        20.53 o
  -4  15   0        124.86        163.42        20.02 o
  -3  15   0         47.05         54.02        24.42 o
  -2  15   0        172.85        163.92        35.82 o
  -1  15   0         34.91         48.21        18.18 o
   0  15   0        506.90        552.68        39.26 o
   1  15   0        345.47        333.04        20.27 o
   2  15   0       1062.86       1060.42        33.42 o
   3  15   0        424.35        469.72        20.58 o
   4  15   0         51.65         59.07         9.63 o
   5  15   0        394.58        414.04        17.47 o
   6  15   0         37.74         64.82        11.27 o
   7  15   0         66.54         97.59        14.46 o
   8  15   0         33.33         26.51        15.37 o
   9  15   0         24.15         58.20        28.49 o
  -4  16   0         28.05         36.10        19.58 o
  -3  16   0          3.13         22.08        21.42 o
  -2  16   0        545.88        600.16        33.32 o
  -1  16   0        604.70        642.26        42.94 o
   1  16   0          0.01         31.41        15.77 o
   2  16   0          3.81         19.05        14.94 o
   3  16   0         34.06         45.85        10.61 o
   4  16   0        109.91        123.98        13.49 o
   5  16   0         95.03        100.74        15.06 o
   6  16   0        101.24        101.84        15.92 o
   7  16   0        439.61        536.04        35.66 o
   8  16   0        109.54        127.62        31.38 o
  -2  17   0         22.60          5.88        22.00 o
  -1  17   0          1.38         13.72        25.82 o
   0  17   0        198.42        239.99        29.81 o
   1  17   0         33.05         36.52        34.78 o
   2  17   0         65.08         23.59        17.53 o
   3  17   0          9.32         22.51        17.90 o
   4  17   0          2.48         23.44        17.74 o
   5  17   0        121.88        117.23        29.17 o
   6  17   0          0.40          0.92        17.30 o
   7  17   0        205.64        251.20        27.42 o
   0  18   0        113.88        133.97        22.09 o
   1  18   0        243.34        353.90        43.05 o
   2  18   0        130.57        173.58        25.59 o
   3  18   0         59.92         19.12        26.29 o
   4  18   0          3.34         42.71        30.67 o
  -4 -18   1         56.12         55.30        40.54 o
  -3 -18   1         29.44         51.41        25.11 o
  -2 -18   1          1.07        -10.33        51.66 o
  -1 -18   1         28.13         63.84        33.40 o
  -6 -17   1         26.92         49.29        19.78 o
  -5 -17   1          4.22          6.91        17.22 o
  -4 -17   1         46.92         40.83        18.26 o
  -3 -17   1          0.36          6.51        17.46 o
  -2 -17   1        265.03        264.07        22.72 o
  -1 -17   1        102.60        158.85        29.95 o
   0 -17   1         23.65         28.24        33.06 o
   1 -17   1        327.84        380.55        28.20 o
   2 -17   1          2.37         -3.26        22.20 o
  -8 -16   1         50.55         19.91        18.60 o
  -7 -16   1        531.62        543.90        29.79 o
  -6 -16   1        223.23        250.87        19.18 o
  -5 -16   1         81.58        102.20        13.24 o
  -4 -16   1         71.11         74.12        13.13 o
  -3 -16   1        157.40        182.60        14.19 o
  -2 -16   1        112.87        126.63        10.62 o
  -1 -16   1        136.98        129.27        18.75 o
   0 -16   1        568.65        587.12        31.49 o
   1 -16   1        115.29        135.37        24.66 o
   2 -16   1          1.60         21.44        23.13 o
   3 -16   1        284.39        221.69        22.88 o
   4 -16   1          4.75          3.53        19.99 o
  -9 -15   1         32.90         -5.83        32.51 o
  -8 -15   1         50.10         80.30        20.30 o
  -7 -15   1        189.39        214.06        15.11 o
  -6 -15   1          0.17          1.95        10.82 o
  -5 -15   1          2.38          8.78        11.76 o
  -4 -15   1        688.44        721.30        19.61 o
  -3 -15   1        263.20        240.19        14.30 o
  -2 -15   1        235.32        238.96        14.90 o
  -1 -15   1          7.87         18.34        12.19 o
   0 -15   1         71.29         67.97        13.07 o
   1 -15   1          1.42        -16.88        16.88 o
   2 -15   1         11.56         16.22        17.68 o
   3 -15   1          6.42          6.90        21.08 o
   4 -15   1        171.69        175.69        21.21 o
   5 -15   1          9.32         16.17        18.75 o
 -10 -14   1          4.89         -0.64        22.01 o
  -9 -14   1        108.99        142.14        22.02 o
  -8 -14   1        565.51        613.41        26.70 o
  -7 -14   1        127.13        139.06        13.62 o
  -6 -14   1         69.99         80.00        11.69 o
  -5 -14   1       2664.60       2608.77        40.29 o
  -4 -14   1       1304.38       1314.59        25.43 o
  -3 -14   1       2872.49       2850.15        40.92 o
  -2 -14   1         94.25        105.82         8.52 o
  -1 -14   1        282.21        276.15        10.53 o
   0 -14   1         16.61         23.52        11.33 o
   1 -14   1         97.82         78.11        14.99 o
   2 -14   1         75.77         80.38        18.47 o
   3 -14   1          0.00         -4.05         6.23 o
   4 -14   1        414.54        440.59        20.30 o
   5 -14   1         35.75         61.73        17.49 o
   6 -14   1         27.82         21.85        18.55 o
 -10 -13   1          2.82         -4.94        20.08 o
  -9 -13   1          3.15         12.01        31.10 o
  -8 -13   1          2.44        -11.14        11.14 o
  -7 -13   1        146.25        153.56        12.82 o
  -6 -13   1        435.78        417.51        17.88 o
  -5 -13   1        881.20        868.14        28.13 o
  -4 -13   1       1405.93       1408.35        24.03 o
  -3 -13   1          7.58          7.17         6.59 o
  -2 -13   1        138.34        126.68         8.75 o
  -1 -13   1         11.50         15.01         6.79 o
   0 -13   1        612.80        591.93        13.82 o
   1 -13   1        413.01        415.39        11.54 o
   2 -13   1         67.43         64.51         6.48 o
   3 -13   1         78.05         68.02         7.57 o
   4 -13   1        121.82        156.90        12.14 o
   5 -13   1        103.18        113.45        11.76 o
   6 -13   1         57.53         34.72        12.41 o
   7 -13   1        203.09        258.60        23.44 o
 -11 -12   1          7.69         16.42        17.37 o
 -10 -12   1         12.68         12.13        14.95 o
  -9 -12   1         12.57         24.40        13.61 o
  -8 -12   1        395.23        415.70        19.46 o
  -7 -12   1        633.95        599.50        18.70 o
  -6 -12   1        177.79        186.78        10.08 o
  -5 -12   1         50.91         40.00         7.17 o
  -4 -12   1        775.53        813.04        15.54 o
  -3 -12   1        239.17        239.26         9.77 o
  -2 -12   1        659.21        684.93        15.49 o
  -1 -12   1        198.85        177.89         7.85 o
   0 -12   1        122.35        111.58         6.51 o
   1 -12   1       2062.09       2110.97        27.14 o
   2 -12   1       2848.24       2990.14        38.23 o
   3 -12   1         25.98         32.51         6.86 o
   4 -12   1         24.56         49.09         7.79 o
   5 -12   1         95.09        106.74        10.35 o
   6 -12   1         78.76         79.47        11.91 o
   7 -12   1          0.10          5.47        11.41 o
   8 -12   1         21.36         42.15        15.49 o
 -11 -11   1         26.13         -6.28        20.27 o
 -10 -11   1        162.63        147.60        17.54 o
  -9 -11   1        294.23        308.34        16.03 o
  -8 -11   1        428.41        468.06        17.01 o
  -7 -11   1        417.25        393.88        20.83 o
  -6 -11   1        245.63        217.18         9.88 o
  -5 -11   1        711.82        757.63        15.20 o
  -4 -11   1         11.73         16.11         5.46 o
  -3 -11   1        138.69        131.89         6.77 o
  -2 -11   1         22.82         25.22         4.97 o
  -1 -11   1        384.83        357.17         9.44 o
   0 -11   1        151.39        178.29         8.63 o
   1 -11   1        242.29        276.42         8.45 o
   2 -11   1         24.18         23.96         4.83 o
   3 -11   1        348.98        341.58        10.60 o
   4 -11   1          2.38          1.94         6.26 o
   5 -11   1          0.02          2.40         7.42 o
   6 -11   1        810.23        839.34        23.25 o
   7 -11   1         18.93         24.92        10.23 o
   8 -11   1         18.92         28.89        15.71 o
 -12 -10   1         48.31          7.83        22.59 o
 -11 -10   1        112.53         31.44        33.01 o
 -10 -10   1          1.23          3.55        13.97 o
  -9 -10   1        358.30        370.17        16.63 o
  -8 -10   1        515.05        492.29        15.53 o
  -7 -10   1        417.60        407.68        13.18 o
  -6 -10   1          4.59          0.75         5.84 o
  -5 -10   1        697.97        703.75        13.67 o
  -4 -10   1        109.75        104.65         6.14 o
  -3 -10   1          0.41         -1.46         4.30 o
  -2 -10   1        681.23        670.01        11.86 o
  -1 -10   1        243.86        241.28         7.46 o
   0 -10   1       1125.04       1145.89        15.91 o
   1 -10   1         58.11         55.45         4.53 o
   2 -10   1         16.81         19.93         4.42 o
   3 -10   1        135.28        119.49         6.76 o
   4 -10   1         31.21         25.43         5.79 o
   5 -10   1        275.22        295.97        11.87 o
   6 -10   1        737.75        763.53        24.39 o
   7 -10   1        114.06        125.83        12.37 o
   8 -10   1        100.73        107.64        12.17 o
   9 -10   1         82.78         74.31        15.57 o
 -12  -9   1        408.99        540.13        37.24 o
 -11  -9   1          1.99         14.43        15.26 o
 -10  -9   1          6.65          1.63        10.68 o
  -9  -9   1        989.94       1060.74        21.66 o
  -8  -9   1          0.57          7.16         6.92 o
  -7  -9   1       2216.19       2274.62        28.73 o
  -6  -9   1         88.42         70.20         6.23 o
  -5  -9   1        779.29        798.46        13.87 o
  -4  -9   1        240.14        267.87         9.96 o
  -3  -9   1        342.30        362.13         8.73 o
  -2  -9   1        921.94        941.38        13.69 o
  -1  -9   1         12.21         14.71         3.35 o
   0  -9   1          0.09          1.43         3.06 o
   1  -9   1         59.86         58.00         4.28 o
   2  -9   1        767.62        771.72        13.23 o
   3  -9   1        377.36        344.74         9.40 o
   4  -9   1        119.34        128.06         7.45 o
   5  -9   1        106.32         86.73         7.90 o
   6  -9   1        946.31        923.14        21.89 o
   7  -9   1        341.35        317.55        16.43 o
   8  -9   1         66.73         78.87        12.06 o
   9  -9   1          2.43          3.82        13.03 o
  10  -9   1          5.63         23.42        22.33 o
 -12  -8   1        335.18        365.72        63.96 o
 -11  -8   1         58.67         24.74        25.08 o
 -10  -8   1        259.38        234.96        13.84 o
  -9  -8   1        352.80        318.09        13.42 o
  -8  -8   1        204.59        188.56        11.24 o
  -7  -8   1          0.20         -2.30         5.44 o
  -6  -8   1         18.32         20.51         5.13 o
  -5  -8   1        325.53        327.80         9.17 o
  -4  -8   1        623.55        710.61        11.80 o
  -3  -8   1        171.43        218.04         6.85 o
  -2  -8   1       3954.01       4119.91        40.75 o
  -1  -8   1        712.88        749.15        11.18 o
   0  -8   1       3578.21       3836.22        38.09 o
   1  -8   1        289.10        262.24         6.76 o
   2  -8   1         24.02         20.32         3.45 o
   3  -8   1        160.84        186.51         7.17 o
   4  -8   1        515.79        539.95        14.07 o
   5  -8   1        506.59        444.78        11.71 o
   6  -8   1        171.60        163.96         8.26 o
   7  -8   1        272.38        237.24        11.92 o
   8  -8   1        100.82        111.61        10.76 o
   9  -8   1          0.26         -1.14        10.63 o
  10  -8   1        138.58        147.60        24.42 o
 -12  -7   1         21.41         12.75        17.50 o
 -11  -7   1         45.52         24.58        14.00 o
 -10  -7   1         57.09         67.46         9.57 o
  -9  -7   1       1501.18       1435.19        22.82 o
  -8  -7   1        504.53        517.27        13.11 o
  -7  -7   1        853.48        865.29        15.29 o
  -6  -7   1       1324.32       1322.18        18.38 o
  -5  -7   1        816.22        778.26        12.61 o
  -4  -7   1        160.44        195.22         6.47 o
  -3  -7   1        638.01        706.71        10.80 o
  -2  -7   1        208.19        214.29         5.98 o
  -1  -7   1       1069.77       1067.37        13.46 o
   0  -7   1       1764.52       1774.83        19.59 o
   1  -7   1        542.63        480.44         8.35 o
   2  -7   1       2632.77       2844.80        31.60 o
   3  -7   1        287.28        309.05         8.94 o
   4  -7   1        120.85        107.95         6.37 o
   5  -7   1       1388.05       1410.53        19.46 o
   6  -7   1       3046.90       3088.73        34.81 o
   7  -7   1        119.56        102.21         8.01 o
   8  -7   1        267.94        262.24        13.62 o
   9  -7   1        191.86        210.95        13.82 o
  10  -7   1        101.78         96.74        20.16 o
  11  -7   1        134.37        143.14        21.45 o
 -12  -6   1         12.54         16.27        17.48 o
 -10  -6   1         83.46         73.50         8.30 o
  -9  -6   1        548.64        548.67        14.28 o
  -8  -6   1         16.10          9.87         5.53 o
  -7  -6   1       1601.39       1599.58        21.06 o
  -6  -6   1       1414.57       1441.99        18.87 o
  -5  -6   1        193.69        193.63         6.88 o
  -4  -6   1       4220.41       4421.44        43.09 o
  -3  -6   1        960.65        967.16        12.68 o
  -2  -6   1       1277.50       1232.87        14.52 o
  -1  -6   1       1198.11       1195.55        18.33 o
   0  -6   1        541.02        497.08        11.10 o
   1  -6   1       1349.93       1283.88        26.94 o
   2  -6   1       3211.11       3336.56        58.39 o
   3  -6   1       2921.41       2924.77        30.43 o
   4  -6   1       1281.29       1298.73        17.07 o
   5  -6   1        459.53        463.57        10.47 o
   6  -6   1       1581.20       1619.01        21.40 o
   7  -6   1       2330.33       2292.43        31.05 o
   8  -6   1          1.51         -6.52         6.52 o
   9  -6   1         94.73         64.01         7.83 o
  10  -6   1          3.95          2.90        10.33 o
  11  -6   1          4.97         -6.25        18.42 o
 -13  -5   1        117.93        172.95        23.09 o
 -12  -5   1         13.91         22.92        23.75 o
 -11  -5   1          5.97          2.96         7.20 o
 -10  -5   1         21.65         18.58         6.76 o
  -9  -5   1         45.39         45.73         6.46 o
  -8  -5   1          5.07          6.52         5.14 o
  -7  -5   1         49.62         52.78         5.09 o
  -6  -5   1        419.95        437.30        10.45 o
  -5  -5   1        513.27        464.45         9.47 o
  -4  -5   1       2630.20       2760.28        28.46 o
  -3  -5   1       1582.90       1585.07        17.54 o
  -2  -5   1         57.69         40.34         2.57 o
  -1  -5   1        279.65        266.71         5.13 o
   0  -5   1       1050.15       1073.37        20.57 o
   1  -5   1       1688.55       1579.16        17.05 o
   2  -5   1       1677.02       1863.82        30.04 o
   3  -5   1        190.21        192.19         5.99 o
   4  -5   1        181.54        234.34         6.90 o
   5  -5   1        805.59        797.26        13.40 o
   6  -5   1         20.54         12.18         4.24 o
   7  -5   1        298.42        288.85        10.03 o
   8  -5   1          4.00         -2.20         5.39 o
   9  -5   1        138.15        124.72         8.63 o
  11  -5   1        344.30        362.90        27.74 o
 -13  -4   1         24.99         27.97        25.23 o
 -12  -4   1         41.53         53.69        17.90 o
 -11  -4   1        527.80        548.25        47.52 o
 -10  -4   1         28.63         18.51         6.45 o
  -9  -4   1          0.83         12.41         5.22 o
  -8  -4   1        288.65        291.32         9.26 o
  -7  -4   1         87.63         93.66         5.57 o
  -6  -4   1        460.24        459.54         9.22 o
  -5  -4   1        303.04        280.28         7.04 o
  -4  -4   1        135.61         84.21         3.87 o
  -3  -4   1          0.86          2.71         2.03 o
  -2  -4   1      17039.47      16516.14       144.06 o
  -1  -4   1       5450.35       5478.36        49.61 o
   0  -4   1       1815.92       1806.35        18.16 o
   1  -4   1       1695.26       1563.18        16.31 o
   2  -4   1        213.65        235.16         5.19 o
   3  -4   1        260.62        284.46         6.16 o
   4  -4   1        448.42        481.03         8.57 o
   5  -4   1        286.22        282.27         7.23 o
   6  -4   1        390.09        382.41         9.48 o
   7  -4   1        639.69        653.17        12.05 o
   8  -4   1        438.08        432.76        11.59 o
   9  -4   1          0.58         16.09         8.46 o
  10  -4   1         51.50         33.94        37.19 o
  11  -4   1        170.88        183.28        19.99 o
  12  -4   1        225.80        273.56        25.68 o
 -13  -3   1         12.62         11.86        21.63 o
 -12  -3   1         61.19         66.29        26.58 o
 -11  -3   1         10.39        -23.42        23.42 o
 -10  -3   1         14.97         20.69        12.86 o
  -9  -3   1        156.27        128.21         7.61 o
  -8  -3   1        239.00        266.08         8.16 o
  -7  -3   1         84.11        100.78         5.43 o
  -6  -3   1         53.87         47.05         3.91 o
  -5  -3   1       3600.13       3750.51        36.97 o
  -4  -3   1         49.61         43.87         2.90 o
  -3  -3   1          6.20          2.13         1.81 o
  -2  -3   1        784.26        710.67         9.21 o
  -1  -3   1       6295.15       6231.75        55.35 o
   0  -3   1       1021.19        963.41        10.33 o
   1  -3   1        234.89        236.80         4.17 o
   2  -3   1       1882.42       1811.22        19.92 o
   3  -3   1        889.42        946.53        11.68 o
   4  -3   1       1196.73       1254.20        18.32 o
   5  -3   1       1016.47       1006.41        14.29 o
   6  -3   1        360.37        370.29         8.34 o
   7  -3   1         93.14         96.30         5.41 o
   8  -3   1       1218.33       1216.24        17.39 o
   9  -3   1        594.19        581.52        15.09 o
  10  -3   1         77.08         74.58        27.55 o
  11  -3   1         78.41        111.59        21.48 o
  12  -3   1        100.14        117.06        19.86 o
 -13  -2   1         11.91         35.28        21.78 o
 -12  -2   1        407.46        427.23        29.75 o
 -11  -2   1         55.93         24.80        24.80 o
 -10  -2   1         39.66         49.00        13.28 o
  -9  -2   1         74.26         63.93         8.87 o
  -8  -2   1          7.87         15.30         3.12 o
  -7  -2   1        648.41        656.28        10.50 o
  -6  -2   1       2964.03       3211.84        32.58 o
  -5  -2   1       3384.02       3650.63        38.17 o
  -4  -2   1        501.16        439.53         7.10 o
  -3  -2   1        140.95        134.76         4.23 o
  -2  -2   1       3114.58       2936.00        27.40 o
  -1  -2   1          2.24          0.87         0.73 o
   0  -2   1       5512.94       5330.08        46.87 o
   1  -2   1       1289.37       1238.24        13.34 o
   2  -2   1       3009.00       2961.31        29.78 o
   3  -2   1         70.93        145.62         3.94 o
   4  -2   1       1762.32       1734.81        21.12 o
   5  -2   1       2486.91       2559.47        26.44 o
   6  -2   1         30.70         23.37         3.08 o
   7  -2   1        101.57        111.65         5.55 o
   8  -2   1        453.78        449.65         9.96 o
   9  -2   1        332.63        341.00        18.80 o
  10  -2   1        184.49        202.54        21.99 o
  11  -2   1         39.67         61.92        18.97 o
  12  -2   1         43.51         19.86        17.03 o
 -12  -1   1         91.33        101.91        23.87 o
 -11  -1   1        429.58        429.22        34.02 o
 -10  -1   1        257.44        115.96        42.43 o
  -9  -1   1        623.28        613.53        18.28 o
  -8  -1   1         27.75         23.56         6.84 o
  -7  -1   1          1.97          6.08         6.88 o
  -6  -1   1        262.68        265.75         6.16 o
  -5  -1   1        138.63        131.71         3.75 o
  -4  -1   1        766.48        893.30        10.77 o
  -3  -1   1       1669.55       1602.21        17.52 o
  -2  -1   1       2348.29       2237.61        21.15 o
  -1  -1   1        110.41         90.13         2.08 o
   1  -1   1       6221.96       5719.24       197.88 o
   2  -1   1       6361.07       6758.17        64.03 o
   3  -1   1          3.24          3.31         1.39 o
   4  -1   1        304.11        362.14         6.82 o
   5  -1   1        189.11        158.47         4.69 o
   6  -1   1      12157.13      13185.02       117.98 o
   7  -1   1        131.92        159.58         5.75 o
   8  -1   1         17.77         20.49         3.80 o
   9  -1   1       3847.20       3877.32        63.12 o
  10  -1   1         22.28         10.68        14.69 o
  11  -1   1         92.98         65.98        14.99 o
  12  -1   1        208.38        249.72        22.79 o
 -12   0   1         37.13         37.98        18.35 o
 -11   0   1        150.48        155.02        19.53 o
 -10   0   1        120.87         17.50        29.94 o
  -9   0   1        223.06        219.61        12.03 o
  -8   0   1        264.80        274.44        19.20 o
  -7   0   1        258.18        263.72        10.45 o
  -6   0   1         41.91         60.90         5.30 o
  -5   0   1        579.99        512.22        10.64 o
  -4   0   1        146.16        168.50         6.60 o
  -3   0   1      12880.21      13215.79       218.61 o
  -2   0   1         98.67         95.61         3.16 o
  -1   0   1      18925.24      18389.51       285.51 o
   2   0   1      31790.40      31766.34       274.83 o
   3   0   1       1511.25       1577.66        15.96 o
   4   0   1        308.92        333.23         5.97 o
   5   0   1       7749.74       8590.81        77.74 o
   6   0   1        237.92        246.59         5.97 o
   7   0   1          6.15          1.92         3.94 o
   8   0   1        737.23        784.49        14.20 o
   9   0   1        932.83        858.92        20.14 o
  10   0   1        400.80        184.59        33.06 o
  11   0   1        324.25        338.86        41.07 o
  12   0   1         73.15         62.86        24.56 o
  13   0   1        829.06        857.68        69.36 o
 -12   1   1         91.23         81.24        18.50 o
 -11   1   1        724.92        738.38        31.47 o
 -10   1   1         21.73          2.58        12.83 o
  -9   1   1       1283.35       1310.04        28.38 o
  -8   1   1          0.37         -6.75         6.75 o
  -7   1   1         60.34         76.78         7.11 o
  -6   1   1       1601.64       1589.22        23.32 o
  -5   1   1         19.06         15.45         3.76 o
  -4   1   1       1076.38        994.94        19.71 o
  -3   1   1        785.38        853.67        13.66 o
  -2   1   1       3577.84       3634.67        35.67 o
  -1   1   1        355.05        314.91         4.67 o
   1   1   1      13509.63      12879.71       316.83 o
   2   1   1      20936.91      20226.29       174.56 o
   3   1   1         98.46        124.62         3.22 o
   4   1   1        277.63        268.77         5.76 o
   5   1   1       3202.18       3407.73        33.34 o
   6   1   1       3420.45       3802.11        40.04 o
   7   1   1       6623.03       6993.49        65.82 o
   8   1   1        365.77        377.78         8.80 o
   9   1   1          0.73          1.70         3.87 o
  10   1   1       1848.38       1832.17       135.70 o
  11   1   1         35.14         28.97        19.68 o
  12   1   1        133.72         91.29        19.50 o
  13   1   1          0.62          3.00        20.61 o
 -12   2   1         10.98         16.00        19.42 o
 -11   2   1         15.54          3.41        14.74 o
 -10   2   1        160.39         77.84        75.42 o
  -9   2   1        187.05        214.63        13.03 o
  -8   2   1          1.34          0.50         6.81 o
  -7   2   1         82.37         76.48         7.05 o
  -6   2   1       2755.64       2889.30        40.54 o
  -5   2   1        465.15        461.12         7.10 o
  -4   2   1        389.48        330.73         5.81 o
  -3   2   1       3453.41       3601.96        34.03 o
  -2   2   1       5187.61       5258.56        47.41 o
  -1   2   1       7688.46       7313.81        64.38 o
   0   2   1      13360.56      12605.35       224.51 o
   1   2   1         19.60         18.18         1.17 o
   2   2   1        737.35        770.16         8.59 o
   3   2   1       5659.95       5606.08        50.72 o
   4   2   1      10798.19      11305.90       114.52 o
   5   2   1          1.08         12.67         2.54 o
   6   2   1       5569.48       5763.00        80.83 o
   7   2   1          0.12          1.45         3.24 o
   8   2   1          1.19          3.63         3.70 o
   9   2   1        477.42        521.32        14.42 o
  10   2   1        255.15        238.23        16.62 o
  11   2   1         29.34         56.77        19.20 o
  12   2   1          1.26         11.80        18.20 o
  13   2   1        583.99        663.87        37.46 o
 -12   3   1         98.13        110.15        30.67 o
 -11   3   1         48.29         17.02        16.23 o
 -10   3   1         49.35         16.73        44.77 o
  -9   3   1        458.42        466.83        36.40 o
  -8   3   1       3058.73       3213.33        43.45 o
  -7   3   1         51.27         51.30         6.92 o
  -6   3   1        197.73        182.76         5.17 o
  -5   3   1        336.33        320.86         8.14 o
  -4   3   1       1882.49       1994.67        25.59 o
  -3   3   1          5.32          1.62         1.94 o
  -2   3   1       3444.11       3408.48        32.61 o
  -1   3   1       7944.91       8145.58        76.83 o
   0   3   1       4103.11       3915.15        54.99 o
   1   3   1         18.10         21.74         1.95 o
   2   3   1       1306.72       1205.04        12.81 o
   3   3   1       4440.68       4360.14        40.40 o
   4   3   1       1661.51       1681.32        28.11 o
   5   3   1          0.76          5.16         2.64 o
   6   3   1       2181.95       2216.39        30.07 o
   7   3   1        461.84        492.06         9.94 o
   8   3   1         10.40         10.69         4.33 o
   9   3   1        171.09        186.22         8.33 o
  10   3   1         41.89         36.32         5.90 o
  11   3   1         16.51         20.56        12.06 o
  12   3   1          2.85        -16.14        16.14 o
  13   3   1         52.54         23.14        20.25 o
 -12   4   1        128.13        173.65        24.06 o
 -11   4   1        100.37         90.77        42.57 o
  -9   4   1        192.10        215.78        19.09 o
  -8   4   1         98.03         64.66        10.01 o
  -7   4   1        142.12        146.19         6.64 o
  -6   4   1        165.60        166.06         6.23 o
  -5   4   1         33.61         33.33         3.58 o
  -4   4   1         31.30         34.09         3.27 o
  -3   4   1          9.22         38.11         3.04 o
  -2   4   1        343.55        351.17         6.42 o
  -1   4   1          4.91         11.57         1.80 o
   0   4   1      13715.36      13409.31       387.37 o
   1   4   1       5844.51       5904.51        53.18 o
   2   4   1          8.14          6.74         1.70 o
   3   4   1        328.88        317.39         6.39 o
   4   4   1        103.59         68.31         3.50 o
   5   4   1       1362.69       1444.64        17.16 o
   6   4   1        159.22        140.11         5.94 o
   7   4   1          1.04         -1.27         3.74 o
   8   4   1          1.38          0.32         4.43 o
   9   4   1       1099.04       1123.16        20.34 o
  10   4   1        260.97        240.99        11.32 o
  11   4   1         31.70         30.15        11.56 o
  12   4   1         18.88         33.32        17.59 o
  13   4   1         51.70         49.43        20.61 o
 -11   5   1          5.87         18.28        20.87 o
 -10   5   1         29.26         24.37        17.07 o
  -9   5   1       1391.64       1432.84        64.05 o
  -8   5   1        605.65        557.11        15.26 o
  -7   5   1        300.17        313.34         9.18 o
  -6   5   1        781.03        782.43        13.20 o
  -5   5   1       1588.59       1539.31        19.33 o
  -4   5   1        123.63        150.94         5.94 o
  -3   5   1          2.59         -0.77         2.84 o
  -2   5   1       2196.27       2142.11        22.45 o
  -1   5   1        246.38        239.18         4.80 o
   0   5   1         79.42         88.02         4.47 o
   1   5   1        101.55         63.49         2.75 o
   2   5   1         65.00         57.41         2.94 o
   3   5   1        208.28        217.66         5.37 o
   4   5   1        738.02        734.68        10.58 o
   5   5   1        212.74        164.49         5.91 o
   6   5   1          0.47          4.84         3.47 o
   7   5   1          0.53         -4.18         4.18 o
   8   5   1          0.93          0.17         4.69 o
   9   5   1         22.42         31.58         5.99 o
  10   5   1        481.55        519.49        14.92 o
  11   5   1        870.71        957.46        32.78 o
  12   5   1         26.55         14.13        16.80 o
  13   5   1        714.31        799.02        45.11 o
 -11   6   1         48.47         79.53        23.95 o
 -10   6   1          9.31         18.14        15.26 o
  -9   6   1        579.23        594.29        44.77 o
  -8   6   1        221.23        239.17        10.72 o
  -7   6   1       4475.60       4592.29        52.12 o
  -6   6   1       1269.83       1255.89        18.02 o
  -5   6   1       3747.95       3802.31        42.58 o
  -4   6   1       2254.60       2416.61        26.81 o
  -3   6   1       4916.72       5275.95        50.56 o
  -2   6   1       9810.23      10291.03        92.68 o
  -1   6   1       4082.71       4010.46        38.26 o
   0   6   1       2535.16       2595.57        31.30 o
   1   6   1        620.66        509.02         7.58 o
   2   6   1        336.01        276.24         5.92 o
   3   6   1        454.23        456.28         8.04 o
   4   6   1        398.96        414.21         8.16 o
   5   6   1        256.80        241.62         7.23 o
   6   6   1        335.04        324.38         8.71 o
   7   6   1         24.06         15.23         4.52 o
   8   6   1          0.82          5.57         5.27 o
   9   6   1        545.64        597.43        13.86 o
  10   6   1        151.55        160.22        10.30 o
  11   6   1        270.39        238.34        19.68 o
  12   6   1         18.24        -13.74        14.90 o
  13   6   1         83.98         64.31        25.59 o
 -10   7   1        297.00        294.76        28.41 o
  -9   7   1         59.25         61.53         7.75 o
  -8   7   1        267.53        287.08        12.74 o
  -7   7   1        249.84        258.14        17.62 o
  -6   7   1        922.55        926.61        16.88 o
  -5   7   1         45.47         40.88         5.35 o
  -4   7   1        208.99        204.66         7.96 o
  -3   7   1        932.97        916.39        13.62 o
  -2   7   1       1281.52       1408.71        17.07 o
  -1   7   1        698.73        773.47        10.32 o
   0   7   1       5992.23       6185.29        67.88 o
   1   7   1        475.02        523.34         8.12 o
   2   7   1        119.15        138.06         5.07 o
   3   7   1         35.56         56.81         3.77 o
   4   7   1       1981.03       2142.04        23.88 o
   5   7   1        390.18        366.74         8.79 o
   6   7   1          8.84         -2.45         4.11 o
   7   7   1        281.10        267.30         9.41 o
   8   7   1        561.55        641.32        13.88 o
   9   7   1        897.71        855.72        16.71 o
  10   7   1       1054.94       1151.87        22.38 o
  11   7   1        682.33        677.71        25.30 o
  12   7   1         92.69         81.94        18.14 o
  13   7   1        354.90        419.54        29.66 o
 -10   8   1         17.37         13.44        27.89 o
  -9   8   1         69.04         85.57        13.27 o
  -8   8   1         16.14         10.47         8.76 o
  -7   8   1         41.79         59.96         8.75 o
  -6   8   1        626.81        627.84        15.21 o
  -5   8   1         25.84         23.72         5.61 o
  -4   8   1        174.98        156.77         7.23 o
  -3   8   1         21.49         23.72         4.18 o
  -2   8   1        648.64        625.12        10.31 o
  -1   8   1          2.47         11.95         4.17 o
   0   8   1        545.55        474.57        12.22 o
   1   8   1       2724.78       3052.78        30.88 o
   2   8   1        945.87        915.72        12.66 o
   3   8   1       9277.53       9925.30        90.57 o
   4   8   1        233.72        241.96         7.54 o
   5   8   1        704.28        700.51        12.35 o
   6   8   1       3599.38       3787.40        39.98 o
   7   8   1       1806.99       1790.45        23.57 o
   8   8   1          6.59         11.53         6.16 o
   9   8   1         13.45          5.72         7.10 o
  10   8   1        160.05        132.59        10.48 o
  11   8   1        260.66        251.44        20.67 o
  12   8   1          8.22          0.20        16.90 o
  -9   9   1         53.79         43.12        28.96 o
  -8   9   1         19.70         33.42         9.63 o
  -7   9   1         63.24         60.27         9.73 o
  -6   9   1        834.56        763.35        28.82 o
  -5   9   1          1.80          0.79         5.82 o
  -4   9   1        315.97        334.82        10.76 o
  -3   9   1         39.77         42.17         5.46 o
  -2   9   1         76.64         71.07         4.30 o
  -1   9   1        909.10       1019.66        18.37 o
   0   9   1          1.01          3.44         4.58 o
   1   9   1          0.50          3.89         2.28 o
   2   9   1         37.88         40.27         3.72 o
   3   9   1        338.58        324.31         8.23 o
   4   9   1       1401.78       1465.85        19.13 o
   5   9   1        286.58        306.67         9.37 o
   6   9   1        329.54        370.60        10.85 o
   7   9   1        193.20        227.58        11.16 o
   8   9   1        835.43        783.98        16.47 o
   9   9   1        276.20        263.10        12.29 o
  10   9   1        630.78        640.14        21.94 o
  11   9   1         30.12         34.67        14.11 o
  12   9   1         70.51         50.85        15.51 o
  -9  10   1        275.85        270.34        28.25 o
  -8  10   1         40.30         20.67        11.51 o
  -7  10   1        272.63        309.43        15.32 o
  -6  10   1        327.97        322.01        20.08 o
  -5  10   1         39.83         32.91         8.37 o
  -4  10   1        171.77        158.44         8.77 o
  -3  10   1          2.59          2.01         4.29 o
  -2  10   1          7.51          6.92         3.22 o
  -1  10   1         50.32         42.19         6.46 o
   0  10   1        153.73        166.38         8.95 o
   1  10   1       1383.58       1382.60        22.57 o
   2  10   1        457.75        440.83         9.19 o
   3  10   1        111.33        104.89         5.70 o
   4  10   1       2959.21       2897.71        32.11 o
   5  10   1        979.01       1009.97        16.29 o
   6  10   1         99.90         91.25         6.92 o
   7  10   1         73.18         65.10         7.27 o
   8  10   1        811.47        815.63        17.67 o
   9  10   1         13.74         18.12         9.03 o
  10  10   1          0.08          0.99        10.83 o
  11  10   1        473.38        510.37        66.01 o
  12  10   1        214.79        273.66        23.79 o
  -8  11   1        909.56        921.78        33.32 o
  -7  11   1          4.39          6.55        13.04 o
  -6  11   1         24.96         35.19        10.03 o
  -5  11   1         59.82         23.36        20.46 o
  -4  11   1        310.95        273.99        15.14 o
  -3  11   1        503.35        460.35        13.04 o
  -2  11   1        884.16        926.53        20.87 o
  -1  11   1         13.59         17.33         6.83 o
   0  11   1          0.06         -6.32         6.32 o
   1  11   1        106.70         92.85         8.28 o
   2  11   1        574.78        556.34        12.32 o
   3  11   1        472.50        470.64        10.80 o
   4  11   1          1.94          6.56         5.01 o
   5  11   1          2.47          3.64         5.84 o
   6  11   1         53.86         39.40         6.90 o
   7  11   1       1345.63       1291.60        21.23 o
   8  11   1         25.10         25.85         8.30 o
   9  11   1        334.70        336.69        17.01 o
  10  11   1        300.35        294.29        22.57 o
  11  11   1        253.65        330.28        21.24 o
  12  11   1          0.19         -9.42        16.78 o
  -8  12   1          0.09        -16.39        16.39 o
  -7  12   1         43.38         70.21        17.70 o
  -6  12   1         12.87         27.89         9.62 o
  -5  12   1          7.14         16.52         8.74 o
  -4  12   1        121.01        119.37         9.17 o
  -3  12   1        306.21        341.25        21.22 o
  -2  12   1       1120.61       1180.57        29.23 o
  -1  12   1       1490.22       1401.28        26.00 o
   0  12   1         29.82         26.04         8.18 o
   1  12   1         64.02         52.41         8.26 o
   2  12   1       2297.81       2214.15        26.42 o
   3  12   1       1081.15       1088.78        16.91 o
   4  12   1          7.72         11.17         5.88 o
   5  12   1         91.39        101.40         7.86 o
   6  12   1        610.91        603.98        15.29 o
   7  12   1       1904.02       1884.24        28.71 o
   8  12   1        434.40        377.91        15.85 o
   9  12   1        272.08        257.28        17.80 o
  10  12   1          2.16          6.13        15.59 o
  11  12   1          6.58         12.16        16.37 o
  -7  13   1          5.88        -10.28        17.35 o
  -6  13   1         13.97         15.69        24.06 o
  -5  13   1        181.04        171.84        12.46 o
  -4  13   1        276.72        241.41        14.53 o
  -2  13   1         14.62         -4.35        14.89 o
  -1  13   1        101.63        114.64        13.72 o
   0  13   1       2841.77       2914.64        57.16 o
   1  13   1         38.85         33.98         9.72 o
   2  13   1        348.55        330.74        17.95 o
   3  13   1       1238.37       1292.14        24.05 o
   4  13   1          1.44          3.77         6.26 o
   5  13   1       2002.51       1893.36        27.30 o
   6  13   1        167.04        182.58        10.44 o
   7  13   1       1059.20        948.07        24.27 o
   8  13   1          6.01        -13.06        13.06 o
   9  13   1          8.67         -4.79        15.15 o
  10  13   1        200.70        188.04        27.89 o
  11  13   1        125.85        177.65        22.39 o
  -6  14   1         68.68         93.99        20.05 o
  -5  14   1         38.68        -16.60        16.60 o
  -4  14   1         15.24         12.87        16.67 o
  -3  14   1          2.12         34.44        27.55 o
  -2  14   1        237.29        185.27        31.68 o
  -1  14   1        158.22        130.22        43.39 o
   0  14   1        711.37        711.73        29.08 o
   1  14   1       3084.25       3082.62        53.56 o
   2  14   1       1907.58       1915.71        43.43 o
   3  14   1       2899.90       2896.24        39.90 o
   4  14   1        141.64        153.75        10.01 o
   5  14   1        308.74        289.33        14.32 o
   6  14   1          0.44         -6.13         9.72 o
   7  14   1         47.15         50.85        13.27 o
   8  14   1          0.01          0.57        13.99 o
   9  14   1         56.43         55.64        18.54 o
  10  14   1         42.33         64.16        17.74 o
  -5  15   1        481.19        485.14        33.27 o
  -4  15   1         73.52        100.76        19.14 o
  -3  15   1         26.60         22.75        16.04 o
  -2  15   1         50.98         88.16        31.68 o
  -1  15   1        714.20        755.31        47.52 o
   0  15   1        863.69        810.25        50.28 o
   1  15   1         42.80         65.14        14.20 o
   2  15   1        826.66        770.38        32.05 o
   3  15   1       1550.68       1583.48        30.64 o
   4  15   1        390.74        350.23        20.68 o
   5  15   1        292.14        334.37        17.80 o
   6  15   1         36.26         55.16        11.61 o
   7  15   1         92.90        101.95        22.25 o
   8  15   1         88.14         90.98        16.00 o
   9  15   1         45.55         29.13        18.50 o
  -4  16   1        244.47        278.31        26.77 o
  -3  16   1        215.40        237.79        23.66 o
  -2  16   1         34.52         40.64        18.12 o
  -1  16   1        100.16        103.38        28.93 o
   0  16   1        752.59        834.24        45.01 o
   2  16   1          0.00        -14.57        14.57 o
   3  16   1         62.37         91.24        19.50 o
   4  16   1          5.44         29.14        20.40 o
   5  16   1          0.13        -11.65        22.47 o
   6  16   1          0.17          0.89        13.21 o
   7  16   1        333.88        343.42        25.53 o
   8  16   1         64.89         51.77        20.22 o
  -2  17   1         57.78         71.00        24.83 o
  -1  17   1        263.20        302.51        24.37 o
   0  17   1          8.02         20.82        17.62 o
   1  17   1         45.75         52.35        38.57 o
   2  17   1         69.10         76.30        48.21 o
   3  17   1        171.85        177.36        32.03 o
   4  17   1         81.58         78.79        37.57 o
   5  17   1         23.19         28.50        25.47 o
   6  17   1         41.62         91.09        28.72 o
   7  17   1        123.13        147.14        25.04 o
   0  18   1         11.48         25.09        20.07 o
   1  18   1         90.95        112.38        21.39 o
   2  18   1         36.17         67.37        20.77 o
   3  18   1          8.10         32.50        20.97 o
   4  18   1         12.32         21.41        21.72 o
   5  18   1          5.89         24.68        21.34 o
  -3 -18   2        104.46         46.05        21.15 o
  -2 -18   2          8.81          6.26        22.23 o
  -1 -18   2         92.14        115.91        29.11 o
  -6 -17   2         46.79         45.10        17.70 o
  -5 -17   2          5.75         32.74        15.94 o
  -4 -17   2          0.03        -17.96        17.96 o
  -3 -17   2         20.44         36.43        15.50 o
  -2 -17   2          0.07        -11.18        18.19 o
  -1 -17   2          0.71        -17.97        23.36 o
   0 -17   2         88.73         70.18        27.98 o
   1 -17   2        130.33        142.39        28.41 o
   2 -17   2         41.69         38.47        20.66 o
  -7 -16   2          0.00        -12.96        19.68 o
  -6 -16   2        144.64        208.06        23.72 o
  -5 -16   2         14.12         15.06        12.62 o
  -4 -16   2        131.63        154.38        13.99 o
  -3 -16   2        314.12        351.06        18.93 o
  -2 -16   2         17.04         21.36        10.68 o
  -1 -16   2        140.89        146.95        12.23 o
   0 -16   2         39.23         37.61        17.37 o
   1 -16   2        212.36        173.57        39.95 o
   2 -16   2        246.96        235.80        29.28 o
   3 -16   2        118.23         86.97        19.79 o
   4 -16   2          0.40         -2.89        22.21 o
  -8 -15   2         79.83         66.63        40.76 o
  -7 -15   2         17.29         35.33        13.14 o
  -6 -15   2        156.44        137.65        12.66 o
  -5 -15   2        292.54        280.38        14.29 o
  -4 -15   2         24.85         29.61         9.30 o
  -3 -15   2        325.71        303.85        15.87 o
  -2 -15   2         56.38         61.79        10.93 o
  -1 -15   2         19.53         18.43         7.92 o
   0 -15   2        616.38        602.86        19.17 o
   1 -15   2         37.60         29.79         9.80 o
   2 -15   2          0.33         13.14        15.69 o
   3 -15   2        166.15        166.18        26.27 o
   4 -15   2        107.68        131.20        19.39 o
   5 -15   2         26.05         -8.72        17.90 o
  -9 -14   2         15.57         37.21        16.79 o
  -8 -14   2          4.31          7.37        13.24 o
  -7 -14   2          8.30          7.87        14.70 o
  -6 -14   2       1369.35       1366.65        29.05 o
  -5 -14   2        380.78        398.98        17.80 o
  -4 -14   2         63.71        101.18        12.60 o
  -3 -14   2       2868.76       2890.93        41.82 o
  -2 -14   2        865.76        826.97        19.10 o
  -1 -14   2        865.43        863.72        24.58 o
   0 -14   2          2.31          2.23         6.99 o
   1 -14   2        972.01       1042.91        20.84 o
   2 -14   2         81.53         59.93         7.89 o
   3 -14   2         80.78         66.62         8.76 o
   4 -14   2       1206.51       1309.31        34.69 o
   5 -14   2          8.73         12.26        11.42 o
   6 -14   2        231.42        206.96        23.42 o
 -10 -13   2          0.30         -9.45        19.21 o
  -9 -13   2         87.21         68.78        16.32 o
  -8 -13   2        267.20        267.98        17.40 o
  -7 -13   2          1.23         -5.74         9.72 o
  -6 -13   2        349.75        322.30        16.71 o
  -5 -13   2        125.84        144.34        10.32 o
  -4 -13   2       1491.98       1520.71        25.39 o
  -3 -13   2         17.80          1.33         8.57 o
  -2 -13   2        925.47        941.01        19.38 o
  -1 -13   2       5574.90       5645.48        76.39 o
   0 -13   2        458.25        435.19        13.97 o
   1 -13   2       2386.04       2386.78        74.24 o
   2 -13   2       3443.83       3253.26        45.03 o
   3 -13   2         53.78         50.49         7.79 o
   4 -13   2        112.17         76.56        13.51 o
   5 -13   2        304.62        288.28        17.00 o
   6 -13   2         15.83          7.11        11.61 o
   7 -13   2        150.34         97.29        21.57 o
 -10 -12   2         14.89         26.67        14.77 o
  -9 -12   2          8.22         18.39        12.05 o
  -8 -12   2         50.41         37.15        11.07 o
  -7 -12   2        209.50        250.00        12.80 o
  -6 -12   2        390.98        346.96        15.30 o
  -5 -12   2        569.76        567.76        15.16 o
  -4 -12   2        411.52        434.90        12.48 o
  -3 -12   2        239.99        235.35        10.37 o
  -2 -12   2       1374.89       1375.85        20.64 o
  -1 -12   2        374.62        379.34        10.76 o
   0 -12   2         10.86         15.92         5.15 o
   1 -12   2       3947.16       3910.14        50.01 o
   2 -12   2       1891.15       1886.54        27.67 o
   3 -12   2          4.57          7.17         6.39 o
   4 -12   2       1087.65       1068.96        21.58 o
   5 -12   2          8.23         -2.44         8.50 o
   6 -12   2        634.70        662.65        23.93 o
   7 -12   2        195.75        156.47        15.32 o
   8 -12   2         17.38        -12.90        15.60 o
 -11 -11   2         23.69         47.88        19.23 o
 -10 -11   2        364.63        371.42        20.26 o
  -9 -11   2          4.97         24.64        10.90 o
  -8 -11   2        103.26         84.93        10.75 o
  -7 -11   2       1189.32       1217.35        25.04 o
  -6 -11   2        624.87        635.15        15.35 o
  -5 -11   2         11.90         13.42         6.14 o
  -4 -11   2        454.00        429.36        13.60 o
  -3 -11   2         81.06         98.83         6.39 o
  -2 -11   2          4.91          7.59         4.61 o
  -1 -11   2       1280.81       1235.46        17.54 o
   0 -11   2         22.25         28.61         5.55 o
   1 -11   2          5.90          4.02         4.73 o
   2 -11   2       1416.62       1402.59        19.87 o
   3 -11   2        125.32        112.95         7.18 o
   4 -11   2         97.77        100.50         7.67 o
   5 -11   2          1.08          0.35         7.05 o
   6 -11   2        212.60        249.95        15.06 o
   7 -11   2         65.71         52.50        12.25 o
   8 -11   2        372.11        337.23        20.61 o
   9 -11   2        249.59        229.36        39.26 o
 -11 -10   2         36.85         33.54        29.11 o
 -10 -10   2         40.90         58.86        12.61 o
  -9 -10   2         17.13         -1.79         9.74 o
  -8 -10   2        165.14        175.98        11.16 o
  -7 -10   2         80.43         63.58         8.40 o
  -6 -10   2         25.41         30.08         6.13 o
  -5 -10   2         55.91         64.81         6.06 o
  -4 -10   2         47.18         57.77         5.35 o
  -3 -10   2         74.14         78.52         5.86 o
  -2 -10   2        540.85        546.94        10.76 o
  -1 -10   2         13.20         13.10         3.89 o
   0 -10   2          0.39         -3.22         3.79 o
   1 -10   2        370.66        380.02         9.49 o
   2 -10   2        320.15        314.60         9.29 o
   3 -10   2        209.35        220.83         8.76 o
   4 -10   2         14.81         11.82         5.55 o
   5 -10   2         45.58         31.88         6.98 o
   6 -10   2        122.05        111.94        12.48 o
   7 -10   2        445.48        421.32        21.11 o
   8 -10   2        116.87        114.98        13.62 o
   9 -10   2          0.00         -1.16        14.33 o
 -12  -9   2        163.05        210.39        23.46 o
 -11  -9   2         68.75         76.48        19.02 o
 -10  -9   2        133.03        142.36        12.71 o
  -9  -9   2        136.86        133.39        10.57 o
  -8  -9   2          0.58          2.95         6.86 o
  -7  -9   2        143.30        153.74         8.55 o
  -6  -9   2        312.90        302.43        10.32 o
  -5  -9   2       1810.79       1833.86        23.10 o
  -4  -9   2         73.49         72.75         5.21 o
  -3  -9   2        158.28        170.76         6.87 o
  -2  -9   2         41.26         38.74         4.05 o
  -1  -9   2        687.50        704.63        11.52 o
   0  -9   2        482.13        544.93         9.94 o
   1  -9   2          0.01          2.61         4.95 o
   2  -9   2         52.73         44.27         4.49 o
   3  -9   2        160.85        164.84         7.25 o
   4  -9   2        888.38        864.59        15.19 o
   5  -9   2         13.38         16.84         5.83 o
   6  -9   2       1548.89       1509.00        28.21 o
   7  -9   2          3.51          0.00         7.93 o
   8  -9   2         71.29         64.87        11.60 o
   9  -9   2          3.95        -13.66        13.66 o
  10  -9   2         19.53          9.55        25.48 o
 -12  -8   2        263.63        230.04        23.29 o
 -11  -8   2         10.45         10.29        18.69 o
 -10  -8   2       1135.47       1052.74        24.84 o
  -9  -8   2         93.49        117.99         9.83 o
  -8  -8   2       1912.54       1837.31        25.36 o
  -7  -8   2       1306.25       1329.78        20.06 o
  -6  -8   2        322.55        335.82        10.17 o
  -5  -8   2       4777.86       4925.47        49.31 o
  -4  -8   2        127.75        109.26         5.47 o
  -3  -8   2       3737.39       3857.45        38.86 o
  -2  -8   2        446.55        437.52         9.00 o
  -1  -8   2       5420.20       5831.95        55.34 o
   0  -8   2       2975.92       2990.24        37.78 o
   1  -8   2       1156.69       1150.47        15.17 o
   2  -8   2        389.92        374.00         8.60 o
   3  -8   2        405.03        398.03        11.64 o
   4  -8   2         32.10         35.43         4.84 o
   5  -8   2        169.34        139.59         8.04 o
   6  -8   2        551.67        521.89        13.55 o
   7  -8   2        285.04        238.21        11.69 o
   8  -8   2         24.27         15.56         9.76 o
   9  -8   2         59.82         66.74        10.70 o
  10  -8   2          0.07          9.27        18.52 o
 -12  -7   2          9.89          6.43        32.74 o
 -11  -7   2         90.59         48.23        34.79 o
 -10  -7   2        785.43        749.87        24.12 o
  -9  -7   2         15.62          9.96         7.52 o
  -8  -7   2          0.41         12.35         6.54 o
  -7  -7   2        228.89        237.77        10.37 o
  -6  -7   2        895.31        938.34        15.17 o
  -5  -7   2        398.07        437.43         9.59 o
  -4  -7   2        475.82        508.15         9.55 o
  -3  -7   2       2874.48       3021.86        31.05 o
  -2  -7   2          3.13          0.19         2.50 o
  -1  -7   2        157.52        148.31         5.14 o
   0  -7   2          7.54         16.97         2.71 o
   1  -7   2        240.94        252.62         6.48 o
   2  -7   2        468.28        520.22         9.44 o
   3  -7   2         19.44         31.22         4.11 o
   4  -7   2        134.46        160.02         7.27 o
   5  -7   2        777.13        761.54        13.86 o
   6  -7   2        499.28        490.53        12.65 o
   7  -7   2        238.15        242.88        12.13 o
   8  -7   2          2.01         -8.13         9.63 o
   9  -7   2         10.99         -7.64        12.47 o
  10  -7   2         88.46         75.79        14.57 o
  11  -7   2        137.63        155.27        20.33 o
 -12  -6   2         21.07         18.87        17.76 o
 -11  -6   2        155.94        103.91        46.13 o
 -10  -6   2        102.72        105.10        14.66 o
  -9  -6   2         41.13         57.25         7.43 o
  -8  -6   2        785.71        752.35        14.76 o
  -7  -6   2        453.69        460.34        11.29 o
  -6  -6   2        315.76        323.23        10.15 o
  -5  -6   2        233.35        247.26         7.39 o
  -4  -6   2       1195.60       1212.96        15.51 o
  -3  -6   2       4363.90       4753.57        45.44 o
  -2  -6   2        200.30        144.66         4.74 o
  -1  -6   2        356.78        380.25         6.81 o
   0  -6   2        321.76        286.80         5.88 o
   1  -6   2        315.56        275.65         6.59 o
   2  -6   2       2411.52       2510.18        26.32 o
   3  -6   2         57.82         50.59         3.90 o
   4  -6   2         73.34         92.12         5.47 o
   5  -6   2       1127.97       1111.18        16.20 o
   6  -6   2         21.17         40.25         5.25 o
   7  -6   2         96.12         94.42         6.92 o
   8  -6   2        516.82        505.38        14.39 o
   9  -6   2        618.54        602.08        17.28 o
  10  -6   2         10.11         -6.93        10.84 o
  11  -6   2          0.30        -17.06        17.06 o
 -12  -5   2         37.64         51.81        22.60 o
 -11  -5   2         41.60         12.58         8.59 o
 -10  -5   2       3352.80       3337.15       173.35 o
  -9  -5   2        196.64        217.22        10.58 o
  -8  -5   2        111.78        130.97         7.20 o
  -7  -5   2        191.83        172.19         7.78 o
  -6  -5   2        345.99        401.93         9.33 o
  -5  -5   2        481.00        480.37         9.25 o
  -4  -5   2       2278.49       2268.04        24.31 o
  -3  -5   2        881.75        874.40        13.67 o
  -2  -5   2       1619.08       1647.11        17.68 o
  -1  -5   2       1669.82       1708.14        18.04 o
   0  -5   2        253.04        245.37         4.99 o
   1  -5   2       1637.72       1566.93        18.45 o
   2  -5   2          5.84          1.99         2.27 o
   3  -5   2        128.13        142.99         5.38 o
   4  -5   2        787.54        832.01        17.41 o
   5  -5   2        235.26        221.47         7.47 o
   6  -5   2        917.64       1012.96        16.61 o
   7  -5   2        110.35        114.78         6.98 o
   8  -5   2          3.12         -5.05         6.59 o
   9  -5   2       1383.50       1420.46        29.50 o
  10  -5   2         57.35         64.30        15.34 o
  11  -5   2          0.32         -2.10        15.72 o
 -12  -4   2         85.02         72.19        20.21 o
 -11  -4   2        731.14        740.41        52.35 o
 -10  -4   2        138.18        194.27        19.90 o
  -9  -4   2       1519.56       1518.22        22.61 o
  -8  -4   2          3.36          4.15         5.41 o
  -7  -4   2       2051.23       2056.57        24.29 o
  -6  -4   2        115.94        128.55         6.77 o
  -5  -4   2       4032.48       4142.87        40.74 o
  -4  -4   2       2854.68       2892.33        29.30 o
  -3  -4   2          2.27          3.88         1.98 o
  -2  -4   2         20.73         23.88         1.95 o
  -1  -4   2       1168.92       1176.89        12.85 o
   0  -4   2          0.04          4.13         1.52 o
   1  -4   2        114.94        126.84         3.63 o
   2  -4   2        192.39        213.92         4.98 o
   3  -4   2       1476.29       1451.94        16.72 o
   4  -4   2        121.75        124.92         5.07 o
   5  -4   2        672.97        698.08        12.88 o
   6  -4   2        322.50        300.83         8.53 o
   7  -4   2        203.46        189.78         7.56 o
   8  -4   2         62.30         54.53         5.76 o
   9  -4   2        198.74        216.79        11.13 o
  10  -4   2         22.33         12.81         8.97 o
  11  -4   2        435.31        439.49        27.34 o
  12  -4   2        204.85        235.34        28.52 o
 -12  -3   2         71.33         46.56        19.11 o
 -11  -3   2         43.95         20.66        24.80 o
 -10  -3   2       1044.56       1004.22        38.17 o
  -9  -3   2        244.68        226.68        14.73 o
  -8  -3   2        467.55        478.34        10.06 o
  -7  -3   2        489.06        510.92        11.34 o
  -6  -3   2        912.36        902.42        13.08 o
  -5  -3   2       1562.09       1603.62        21.17 o
  -4  -3   2        604.17        670.90         9.74 o
  -3  -3   2       1626.61       1670.54        17.79 o
  -2  -3   2       2495.49       2420.76        23.54 o
  -1  -3   2        280.81        264.60         4.38 o
   0  -3   2       4291.52       4089.77        37.11 o
   1  -3   2       5007.20       4899.85        46.40 o
   2  -3   2       1511.68       1448.68        16.57 o
   3  -3   2        840.16        893.49        11.29 o
   4  -3   2         13.54          7.01         2.54 o
   5  -3   2        261.56        268.15         6.77 o
   6  -3   2       1145.89       1217.75        16.15 o
   7  -3   2        165.25        159.34         8.23 o
   8  -3   2        274.49        286.34         9.88 o
   9  -3   2       1063.69       1068.43        19.43 o
  10  -3   2         62.48         67.71        15.20 o
  11  -3   2         93.59         93.81        20.96 o
  12  -3   2          7.16        -12.13        22.47 o
 -12  -2   2         78.24         59.03        19.36 o
 -11  -2   2         56.28         37.96        21.99 o
 -10  -2   2        183.58        135.84        17.71 o
  -9  -2   2          5.78         -2.91         8.43 o
  -8  -2   2         62.10         60.66         7.71 o
  -7  -2   2         25.92         31.93         2.98 o
  -6  -2   2        504.99        478.49         8.50 o
  -5  -2   2          2.78          0.39         2.98 o
  -4  -2   2       1032.00       1017.32        12.48 o
  -3  -2   2         11.97         15.82         2.77 o
  -2  -2   2       5308.30       5312.82        55.03 o
  -1  -2   2        803.76        827.50         8.77 o
   0  -2   2        620.13        631.73         7.30 o
   1  -2   2      13126.62      13222.88       115.45 o
   2  -2   2        346.14        312.22         5.96 o
   3  -2   2      10655.99      11572.38       109.14 o
   4  -2   2      13895.10      15358.56       155.90 o
   5  -2   2         79.18         75.76         3.92 o
   6  -2   2         31.96         34.79         4.07 o
   7  -2   2        177.68        197.46         7.02 o
   8  -2   2        376.56        411.94        11.90 o
   9  -2   2        507.57        523.19        13.27 o
  10  -2   2         87.67         87.89         7.67 o
  11  -2   2          0.48         -5.34        43.39 o
  12  -2   2        170.34        151.19        20.25 o
 -12  -1   2          3.22        -17.24        17.24 o
 -11  -1   2         11.82        -17.75        20.02 o
 -10  -1   2        248.24         26.17        19.97 o
  -9  -1   2        115.44        131.29        11.19 o
  -8  -1   2        144.59        144.63         9.56 o
  -7  -1   2       1668.42       1803.12        27.61 o
  -6  -1   2         56.04         59.21         5.65 o
  -5  -1   2        180.99        138.04         3.81 o
  -4  -1   2         61.18         57.98         2.88 o
  -3  -1   2       1047.92        943.95        12.31 o
  -2  -1   2       9270.73       9542.38        83.69 o
  -1  -1   2        630.29        620.91         6.84 o
   0  -1   2      15925.26      15222.08       151.79 o
   1  -1   2       3438.65       3349.47        47.23 o
   2  -1   2      29641.94      30817.11       361.66 o
   3  -1   2       3059.34       3096.26        31.21 o
   4  -1   2          0.12          3.51         1.83 o
   5  -1   2        822.33        902.34        11.98 o
   6  -1   2       1011.71        953.07        13.47 o
   7  -1   2          3.73          5.23         3.48 o
   8  -1   2        327.25        315.51        10.21 o
   9  -1   2       1760.96       1792.58        26.00 o
  10  -1   2       1447.05       1394.62        28.23 o
  11  -1   2        737.43        693.32        53.38 o
  12  -1   2          0.43        -20.38        20.38 o
  13  -1   2          0.05          7.23        24.43 o
 -12   0   2         75.33        119.35        35.11 o
 -11   0   2        510.36        576.23        31.08 o
 -10   0   2         26.05         20.92        13.05 o
  -9   0   2        111.02        109.48        10.90 o
  -8   0   2        373.51        372.69        16.84 o
  -7   0   2         70.78         78.89         8.12 o
  -6   0   2       4675.34       4799.87        66.33 o
  -5   0   2       4767.90       5121.10        64.76 o
  -4   0   2       1960.94       1903.91        38.80 o
  -3   0   2         88.30         95.25         3.12 o
  -2   0   2      67593.81      66298.41       573.43 o
  -1   0   2       7706.82       7840.85        68.30 o
   0   0   2       9644.35       8835.82       255.55 o
   1   0   2       2072.70       1977.56        19.15 o
   2   0   2        631.01        600.17         7.34 o
   3   0   2        779.65        735.89         8.81 o
   4   0   2       4611.20       5056.89        49.89 o
   5   0   2        222.21        178.16         5.14 o
   6   0   2        192.49        229.50         6.60 o
   7   0   2         16.84          9.94         3.48 o
   8   0   2       2317.67       2540.35        28.53 o
   9   0   2         77.58         68.46         5.97 o
  10   0   2         82.21         91.61        10.81 o
  11   0   2         41.55         25.32        17.52 o
  12   0   2        110.99         90.57        18.62 o
  13   0   2         40.10         64.89        21.09 o
 -12   1   2         38.67         39.98        20.46 o
 -11   1   2        144.03        127.18        19.93 o
  -9   1   2        531.53        520.15        21.02 o
  -8   1   2        198.66        207.12        10.89 o
  -7   1   2       3434.50       3515.24        44.42 o
  -6   1   2        115.48        117.64         7.08 o
  -5   1   2        487.84        460.53        10.51 o
  -4   1   2        636.37        628.88        14.94 o
  -3   1   2        463.41        379.89         6.41 o
  -2   1   2      15464.13      15728.95       136.54 o
  -1   1   2       2928.44       2747.67        25.13 o
   0   1   2          2.43          9.82         0.94 o
   1   1   2       2640.95       2516.93        26.66 o
   2   1   2       2892.22       2789.81        27.67 o
   3   1   2      13158.86      13558.52       118.15 o
   4   1   2       7058.30       7623.73        68.53 o
   5   1   2          0.15          5.30         2.11 o
   6   1   2        882.72        862.33        11.96 o
   7   1   2       4644.89       5328.07        60.24 o
   8   1   2        864.66        831.68        13.46 o
   9   1   2         21.62          9.96         4.75 o
  10   1   2        265.83        234.82        13.71 o
  11   1   2          0.52         14.82        17.68 o
  12   1   2         10.16         26.12        16.77 o
  13   1   2         44.34         60.40        24.79 o
 -12   2   2         13.83          1.57        19.27 o
 -11   2   2        381.82        391.35        27.12 o
  -9   2   2          2.02         -7.68        12.52 o
  -8   2   2       1101.98       1116.61        22.31 o
  -7   2   2         66.24         59.41         6.78 o
  -6   2   2          2.68          1.52         4.63 o
  -5   2   2       1087.76       1014.84        18.37 o
  -4   2   2       2211.75       1999.22        20.82 o
  -3   2   2        806.72        615.31         8.19 o
  -2   2   2        910.22        837.07        11.28 o
  -1   2   2       1537.52       1592.80        15.70 o
   0   2   2       3502.70       3527.18        32.89 o
   1   2   2        259.49        239.61         3.57 o
   2   2   2        186.92        196.40         3.39 o
   3   2   2        287.67        273.17         4.85 o
   4   2   2        661.48        702.22         9.29 o
   5   2   2          0.62          6.76         2.39 o
   6   2   2       1019.54       1082.20        14.13 o
   7   2   2        208.32        220.66         6.85 o
   8   2   2          6.67         13.90         4.40 o
   9   2   2        179.04        162.18         7.94 o
  10   2   2         16.00         18.40         7.67 o
  11   2   2          0.12          4.35         7.75 o
  12   2   2         65.52         91.10        18.73 o
  13   2   2          0.05         12.99        19.18 o
 -12   3   2        154.64        155.22        23.40 o
 -11   3   2          3.53         22.80        17.19 o
 -10   3   2        186.99        159.65        40.62 o
  -9   3   2        954.86       1004.89        39.87 o
  -8   3   2       1466.65       1428.58        26.32 o
  -7   3   2       1465.81       1512.21        25.16 o
  -6   3   2        734.34        662.37        14.62 o
  -5   3   2        209.99        211.06         5.57 o
  -4   3   2         58.61         67.35         3.63 o
  -3   3   2       3056.23       3065.89        60.87 o
  -2   3   2       3535.78       3433.16        32.62 o
  -1   3   2        424.32        381.33         5.69 o
   0   3   2      15101.77      15483.41       143.51 o
   1   3   2        949.04       1046.52        11.23 o
   2   3   2       1596.01       1528.10        16.65 o
   3   3   2         91.30         80.94         3.27 o
   4   3   2       3274.63       3417.17        32.99 o
   5   3   2       6141.24       6727.04        62.04 o
   6   3   2         22.14         21.25         3.40 o
   7   3   2        292.64        366.35         8.76 o
   8   3   2        133.12        156.41         7.03 o
   9   3   2        259.35        296.27        10.22 o
  10   3   2        299.53        296.36        13.96 o
  11   3   2        232.34        280.50        24.39 o
  12   3   2         51.12         45.56        18.36 o
  13   3   2        140.20        153.71        33.79 o
 -11   4   2         70.59        123.53        24.85 o
 -10   4   2        120.59        136.07        40.64 o
  -9   4   2         35.74         29.21        16.68 o
  -8   4   2          2.76         10.70        10.53 o
  -7   4   2        175.10        165.61         9.74 o
  -6   4   2         68.68         78.43         4.88 o
  -5   4   2       1174.97       1160.56        16.88 o
  -4   4   2         77.78         52.96         3.66 o
  -3   4   2       1586.21       1693.43        18.87 o
  -2   4   2       5969.44       6147.10        56.33 o
  -1   4   2        325.57        335.96         5.98 o
   0   4   2       5383.10       5450.54        49.28 o
   1   4   2        857.25        839.51         9.81 o
   2   4   2         37.27         38.96         2.33 o
   3   4   2        700.12        692.95         9.24 o
   4   4   2       1446.21       1443.82        17.73 o
   5   4   2        291.55        304.02         6.86 o
   6   4   2        906.93        910.37        12.99 o
   7   4   2         54.39         42.25         4.39 o
   8   4   2        308.06        279.33         9.14 o
   9   4   2        127.46        137.77         7.66 o
  10   4   2          1.11          7.85         6.06 o
  11   4   2        229.58        216.85        15.55 o
  12   4   2         58.13         25.64        11.19 o
  13   4   2         35.56         34.31        19.84 o
 -11   5   2          0.24         -2.56        19.27 o
 -10   5   2          2.29        -10.62        17.73 o
  -9   5   2        361.63        339.65        26.67 o
  -8   5   2         77.62         84.81        14.71 o
  -7   5   2         34.57         29.72         4.78 o
  -6   5   2        870.16        866.37        13.76 o
  -5   5   2         64.98         71.18         4.86 o
  -4   5   2         89.95         92.39         5.00 o
  -3   5   2        681.90        723.58        10.86 o
  -2   5   2       1031.10       1002.46        12.68 o
  -1   5   2         15.43          9.29         1.74 o
   0   5   2        963.50        930.79        13.92 o
   1   5   2        948.27        886.79        10.60 o
   2   5   2       1429.68       1363.40        15.19 o
   3   5   2        660.87        620.70         9.11 o
   4   5   2          1.00          1.23         2.53 o
   5   5   2        743.09        737.89        11.30 o
   6   5   2        104.09        115.39         5.44 o
   7   5   2         50.99         45.05         4.91 o
   8   5   2       1625.19       1642.40        21.45 o
   9   5   2        622.55        646.89        15.85 o
  10   5   2         94.46        117.09         8.54 o
  11   5   2         83.91        101.48        12.39 o
  12   5   2        100.39        107.20        20.07 o
  13   5   2          8.37         10.60        18.87 o
 -11   6   2          3.53         19.16        31.04 o
 -10   6   2        180.15        145.05        21.67 o
  -9   6   2        898.34        856.76        46.49 o
  -8   6   2        121.01        111.85         8.06 o
  -7   6   2       1709.21       1697.61        25.36 o
  -6   6   2        481.04        496.08        11.36 o
  -5   6   2          0.38          0.33         4.12 o
  -4   6   2         50.50         61.76         4.78 o
  -3   6   2       2300.58       2287.99        25.07 o
  -2   6   2       1527.24       1451.76        17.13 o
  -1   6   2         26.43         41.94         3.59 o
   0   6   2       1231.20       1230.66        19.39 o
   1   6   2       2296.65       2269.72        38.63 o
   2   6   2       5954.30       6249.25        57.61 o
   3   6   2       1796.25       1823.31        31.89 o
   4   6   2       3212.96       3384.00        34.09 o
   5   6   2        184.35        181.54         6.46 o
   6   6   2        180.82        201.68         7.39 o
   7   6   2          1.73         -1.73         4.36 o
   8   6   2        429.45        441.90        11.20 o
   9   6   2        972.19        992.93        17.27 o
  10   6   2         23.38          4.81         7.23 o
  11   6   2         29.70         25.22        11.24 o
  12   6   2        223.95        196.35        18.90 o
  13   6   2          0.00         11.53        20.74 o
 -10   7   2         24.20         45.98        20.49 o
  -9   7   2        437.17        540.01        36.56 o
  -8   7   2        464.33        459.66        14.90 o
  -7   7   2        280.85        248.54        12.03 o
  -6   7   2       1062.79        992.65        19.73 o
  -5   7   2        738.55        722.02        13.48 o
  -4   7   2        802.75        845.53        15.25 o
  -3   7   2         73.59         82.50         4.91 o
  -2   7   2        770.99        851.25        12.13 o
  -1   7   2       1895.57       1857.28        25.31 o
   0   7   2         64.47         52.62         5.26 o
   1   7   2      12975.10      14146.68       146.20 o
   2   7   2       1239.70       1303.07        25.06 o
   3   7   2       4119.65       4753.82        45.82 o
   4   7   2        504.30        557.15         9.91 o
   5   7   2        404.25        397.29         8.92 o
   6   7   2        269.12        296.14         8.76 o
   7   7   2        497.02        558.95        12.24 o
   8   7   2          4.21          2.39         5.49 o
   9   7   2       3579.38       3596.61        40.15 o
  10   7   2          1.98          5.40         7.51 o
  11   7   2        424.08        442.07        21.80 o
  12   7   2        354.14        387.33        25.66 o
  13   7   2         43.99         78.16        26.22 o
 -10   8   2         27.11         19.46        31.34 o
  -9   8   2        756.70        803.32        33.25 o
  -8   8   2        427.85        456.71        16.13 o
  -7   8   2        211.37        201.20        11.97 o
  -6   8   2        140.21        129.58         9.69 o
  -5   8   2        426.13        451.82        12.06 o
  -4   8   2        405.49        393.20        10.40 o
  -3   8   2          0.03          2.38         3.63 o
  -2   8   2       1740.78       1710.34        20.12 o
  -1   8   2       1415.16       1548.66        23.16 o
   0   8   2       1080.69       1236.07        21.41 o
   1   8   2        817.33        850.50        16.74 o
   2   8   2         28.19         21.86         3.05 o
   3   8   2       3055.11       3219.82        33.28 o
   4   8   2         93.44        111.85         5.38 o
   5   8   2       1196.94       1255.50        17.14 o
   6   8   2        451.97        438.55        12.82 o
   7   8   2         77.13         70.33         6.39 o
   8   8   2        412.21        377.94        13.73 o
   9   8   2        623.73        642.59        15.40 o
  10   8   2         42.84         42.63         8.75 o
  11   8   2         25.08         26.62        11.38 o
  12   8   2        239.18        294.17        27.61 o
  -9   9   2          1.34         10.78        16.71 o
  -8   9   2        817.53        808.98        22.21 o
  -7   9   2        474.48        457.75        17.60 o
  -6   9   2          2.81          6.85         9.56 o
  -5   9   2        689.09        641.07        15.47 o
  -4   9   2         37.18         17.84         6.78 o
  -3   9   2        152.25        134.04         7.79 o
  -2   9   2        527.22        534.89        10.33 o
  -1   9   2        727.03        778.54        16.12 o
   0   9   2        916.10        971.78        19.39 o
   1   9   2         14.50          6.19         4.90 o
   2   9   2       2495.08       2560.05        27.53 o
   3   9   2        185.75        219.83         8.47 o
   4   9   2        148.02        160.89         7.04 o
   5   9   2        744.65        737.07        13.29 o
   6   9   2        398.59        387.06        10.95 o
   7   9   2       4184.89       4032.92        43.29 o
   8   9   2        321.70        304.55        13.79 o
   9   9   2        244.35        251.42        11.64 o
  10   9   2        475.37        462.94        19.67 o
  11   9   2          0.86        -14.08        14.08 o
  12   9   2          5.54         32.12        13.82 o
  -9  10   2        209.09        211.87        42.70 o
  -8  10   2         34.71         11.66        12.01 o
  -7  10   2        438.30        467.94        20.46 o
  -6  10   2         36.38         41.94        10.30 o
  -5  10   2         82.72         64.95         8.09 o
  -4  10   2         50.40         42.90         6.41 o
  -3  10   2         83.96         78.57         5.35 o
  -2  10   2        549.48        536.05        14.84 o
  -1  10   2        120.27         89.61         7.81 o
   0  10   2        428.89        424.55        14.99 o
   1  10   2        381.69        371.52        14.12 o
   2  10   2          2.21          6.96         3.25 o
   3  10   2         14.26          9.22         4.00 o
   4  10   2        292.99        280.52         8.99 o
   5  10   2        223.84        251.46         9.52 o
   6  10   2        221.95        220.14         9.31 o
   7  10   2        136.76        138.64         8.55 o
   8  10   2        287.85        284.93        12.04 o
   9  10   2        964.54        945.96        26.48 o
  10  10   2          1.23         -0.96        10.18 o
  11  10   2        114.33        111.60        14.07 o
  12  10   2        243.31        255.26        23.54 o
  -8  11   2          3.38          2.17        14.11 o
  -7  11   2         56.92         29.83        10.61 o
  -6  11   2        449.16        418.01        20.62 o
  -5  11   2         12.54         11.70         8.81 o
  -4  11   2        165.76        153.62         9.61 o
  -3  11   2         80.79         82.99         6.98 o
  -2  11   2        322.95        325.20        13.94 o
  -1  11   2          9.35         13.07         7.06 o
   0  11   2        433.47        452.13        14.75 o
   1  11   2         38.05         35.29         6.69 o
   2  11   2         31.55         35.17         3.20 o
   3  11   2         63.87         64.31         5.16 o
   4  11   2          1.19          2.62         4.91 o
   5  11   2       1062.09       1054.56        17.39 o
   6  11   2       1049.88       1076.74        18.39 o
   7  11   2          0.06         -2.04         7.06 o
   8  11   2        170.16        165.55        10.54 o
   9  11   2         30.50         21.96        10.04 o
  10  11   2        169.53        189.29        17.86 o
  11  11   2         29.41         36.29        17.60 o
  12  11   2         23.68         30.59        16.37 o
  -7  12   2          0.57        -15.82        19.78 o
  -6  12   2         13.97         25.73        26.03 o
  -5  12   2         21.67         11.04         9.34 o
  -4  12   2         16.91         15.14         6.34 o
  -3  12   2         16.28         11.09        11.91 o
  -2  12   2        899.46        909.39        23.36 o
  -1  12   2        797.37        803.16        28.28 o
   0  12   2        451.44        413.65        15.35 o
   1  12   2         24.71         24.23         9.50 o
   2  12   2       2698.67       2670.56        37.78 o
   3  12   2        385.44        361.09         9.94 o
   4  12   2        645.22        651.38        13.66 o
   5  12   2        182.53        188.38         8.89 o
   6  12   2       1786.04       1827.55        31.30 o
   7  12   2         21.54         23.78         8.02 o
   8  12   2         83.50         64.13        10.64 o
   9  12   2        528.93        485.40        25.59 o
  10  12   2          0.25        -16.44        16.44 o
  11  12   2        690.93        753.83        36.79 o
  -7  13   2         35.87          5.18        18.90 o
  -6  13   2         13.79         45.29        17.98 o
  -5  13   2         28.76         38.30         9.65 o
  -4  13   2         26.68         40.64        26.86 o
  -3  13   2        107.54         39.72        29.62 o
  -2  13   2        262.22        313.61        25.95 o
  -1  13   2        210.28        182.89        15.32 o
   0  13   2        239.21        227.14        14.97 o
   1  13   2        590.66        554.59        19.43 o
   2  13   2         26.62         25.97         8.68 o
   3  13   2          0.11         -3.40         4.66 o
   4  13   2        551.71        544.32        13.85 o
   5  13   2        328.83        304.82        12.57 o
   6  13   2        117.74        151.65        13.89 o
   7  13   2        685.54        594.03        20.11 o
   8  13   2         29.67         32.85        15.45 o
   9  13   2         20.21         -5.52        16.45 o
  10  13   2        345.64        401.46        39.92 o
  11  13   2          1.17         -2.88        17.43 o
  -6  14   2         64.29         79.91        18.84 o
  -5  14   2         68.51         84.62        18.98 o
  -4  14   2         30.94         25.50        16.02 o
  -3  14   2          1.09        -25.48        25.48 o
  -2  14   2        106.30         51.05        70.25 o
  -1  14   2        126.05         92.74        18.37 o
   0  14   2       1689.99       1676.42        51.93 o
   1  14   2        858.25        942.29        31.07 o
   2  14   2        244.46        246.83        19.91 o
   3  14   2       3679.93       3675.55        67.97 o
   4  14   2         56.37         50.38         7.42 o
   5  14   2         27.90         11.85        11.24 o
   6  14   2         37.72         40.47        11.47 o
   7  14   2        114.01        113.97        14.43 o
   8  14   2          9.01         10.17        12.87 o
   9  14   2         15.52         23.75        17.59 o
  10  14   2         93.24        111.02        18.89 o
  -5  15   2          0.39         29.38        20.11 o
  -4  15   2        150.66        144.71        20.21 o
  -3  15   2        637.91        639.41        32.93 o
  -2  15   2         12.08         19.86        19.33 o
  -1  15   2        335.42        352.24        30.41 o
   0  15   2         35.42         22.35        28.24 o
   1  15   2          0.10          6.57        17.45 o
   2  15   2         10.03         39.21        14.70 o
   3  15   2        821.82        838.31        35.95 o
   4  15   2        151.14        140.38        12.68 o
   5  15   2         11.04         28.60        12.30 o
   6  15   2        102.49         86.94        16.27 o
   7  15   2          0.84         12.95        12.20 o
   8  15   2        342.77        411.37        35.35 o
   9  15   2         13.16         14.87        18.31 o
  -4  16   2          3.99        -14.27        19.98 o
  -3  16   2         22.88         53.72        19.53 o
  -2  16   2          0.20          2.46        29.96 o
  -1  16   2        257.82        283.94        23.40 o
   0  16   2          3.69         34.69        21.47 o
   1  16   2         13.68         29.33        19.48 o
   2  16   2          0.01         21.29        15.59 o
   3  16   2         78.35          4.43        17.45 o
   4  16   2         16.23          7.37        15.70 o
   5  16   2        142.16        118.80        15.82 o
   6  16   2          4.16         19.50        14.93 o
   7  16   2        405.40        456.36        30.56 o
   8  16   2         12.32         25.67        18.69 o
  -2  17   2         91.53        112.01        20.51 o
  -1  17   2          3.92         -6.25        17.83 o
   0  17   2         33.10         37.19        22.24 o
   1  17   2        127.17        133.19        20.80 o
   2  17   2         66.41         66.84        67.50 o
   3  17   2        149.28        162.04        29.88 o
   4  17   2         32.66         63.37        27.27 o
   5  17   2         10.13         11.47        25.80 o
   6  17   2          9.12         28.00        27.71 o
   7  17   2          1.28         -5.84        20.12 o
   0  18   2          0.44        -10.36        25.48 o
   1  18   2         10.65         39.08        21.22 o
   2  18   2        107.94         87.25        21.52 o
   3  18   2         36.09         27.46        20.94 o
   4  18   2        272.39        331.91        27.67 o
   5  18   2          4.89        -14.28        20.80 o
  -5 -17   3          1.32        -15.48        16.32 o
  -4 -17   3        113.53         87.28        22.44 o
  -3 -17   3         85.86         63.54        18.16 o
  -2 -17   3          1.59        -17.49        17.49 o
  -1 -17   3        160.24         89.39        33.48 o
   0 -17   3         40.97         49.63        23.37 o
   1 -17   3         14.51          3.41        23.83 o
   2 -17   3        108.99        180.08        39.68 o
  -7 -16   3          3.29         11.13        17.35 o
  -6 -16   3          0.31         30.81        16.60 o
  -5 -16   3         19.26        -10.30        20.88 o
  -4 -16   3        246.46        282.15        19.44 o
  -3 -16   3         79.30         86.46        15.53 o
  -2 -16   3          9.89         25.49        11.04 o
  -1 -16   3         17.57         37.12        11.19 o
   0 -16   3         45.78         41.49        12.21 o
   1 -16   3        139.23        129.61        19.61 o
   2 -16   3         31.44         30.84        17.47 o
   3 -16   3          5.70         43.81        26.95 o
  -8 -15   3         65.35         28.94        24.95 o
  -7 -15   3         43.33         48.15        26.44 o
  -6 -15   3          2.15         -3.09        11.21 o
  -5 -15   3        315.50        304.03        17.60 o
  -4 -15   3         79.60         94.23        10.61 o
  -3 -15   3        338.66        369.56        17.09 o
  -2 -15   3         15.63         19.67        11.46 o
  -1 -15   3        118.89        113.92        11.21 o
   0 -15   3          4.16         -3.69        12.10 o
   1 -15   3        152.43        151.76        10.80 o
   2 -15   3          6.91          1.45        10.23 o
   3 -15   3        418.04        417.74        36.29 o
   4 -15   3         17.07         10.25        18.87 o
   5 -15   3          1.70        -11.05        18.06 o
  -9 -14   3        162.26        186.86        25.38 o
  -8 -14   3         19.12         20.81        15.42 o
  -7 -14   3         47.53         37.46        12.77 o
  -6 -14   3        468.54        462.26        19.50 o
  -5 -14   3         38.83         33.61        10.27 o
  -4 -14   3        375.68        368.50        16.50 o
  -3 -14   3         50.96         53.53        13.14 o
  -2 -14   3        455.36        405.54        15.52 o
  -1 -14   3         29.35         26.92         8.48 o
   0 -14   3         68.97         72.16        10.04 o
   1 -14   3         24.64         15.28         7.94 o
   2 -14   3         12.43         17.83         8.48 o
   3 -14   3         21.99         42.10         9.69 o
   4 -14   3         30.55         18.99        18.39 o
   5 -14   3       1029.32       1061.64        29.78 o
   6 -14   3        289.46        289.28        24.80 o
 -10 -13   3        255.27        428.34        70.60 o
  -9 -13   3         28.83         12.06        17.66 o
  -8 -13   3          4.88         19.33        15.11 o
  -7 -13   3         44.05         50.74        14.17 o
  -6 -13   3        328.84        311.98        15.96 o
  -5 -13   3          1.19         -1.65         7.90 o
  -4 -13   3        539.97        569.91        25.42 o
  -3 -13   3          0.52          5.85         9.60 o
  -2 -13   3         42.41         42.41         7.59 o
  -1 -13   3        195.88        192.97        10.68 o
   0 -13   3        178.06        172.48        11.12 o
   1 -13   3        387.06        357.17        20.56 o
   2 -13   3        213.57        200.39        11.12 o
   3 -13   3         39.24         43.41         8.03 o
   4 -13   3       2062.24       1921.34        33.67 o
   5 -13   3         36.79         33.28        17.60 o
   6 -13   3        135.14        172.15        15.01 o
   7 -13   3        119.50        135.09        17.07 o
 -10 -12   3         95.08         69.20        16.98 o
  -9 -12   3          1.52          4.99        12.47 o
  -8 -12   3        129.64        123.50        15.11 o
  -7 -12   3          0.03         18.40         9.23 o
  -6 -12   3        309.60        324.93        14.53 o
  -5 -12   3        284.52        261.12        15.26 o
  -4 -12   3        462.21        490.32        14.20 o
  -3 -12   3        307.74        331.81        11.14 o
  -2 -12   3          2.97         -1.44         5.43 o
  -1 -12   3       2088.00       2009.61        49.03 o
   0 -12   3        565.29        531.10        14.93 o
   1 -12   3         75.65         81.22         7.21 o
   2 -12   3        254.60        244.09        11.24 o
   3 -12   3        269.39        282.31        12.83 o
   4 -12   3        282.04        265.29        13.02 o
   5 -12   3        438.99        427.01        20.51 o
   6 -12   3        235.73        219.47        16.06 o
   7 -12   3         17.09        -10.32        14.41 o
   8 -12   3        127.00        139.77        19.84 o
 -11 -11   3          6.17        -18.49        18.49 o
 -10 -11   3         73.97        104.91        14.92 o
  -9 -11   3         15.32          8.96        11.00 o
  -8 -11   3        470.61        461.96        17.60 o
  -7 -11   3        418.10        370.76        14.49 o
  -6 -11   3          2.96         -0.10         6.76 o
  -5 -11   3         95.46        105.69         7.58 o
  -4 -11   3        332.90        347.35        10.93 o
  -3 -11   3         15.81         28.92         5.21 o
  -2 -11   3        178.44        176.13         7.78 o
  -1 -11   3          6.46         21.04         4.90 o
   0 -11   3         51.55         52.11         5.29 o
   1 -11   3        232.76        216.95         8.69 o
   2 -11   3        139.53        145.30         8.08 o
   3 -11   3          1.33         -1.67         6.24 o
   4 -11   3        489.55        414.95        18.78 o
   5 -11   3         14.64          6.62         7.88 o
   6 -11   3        308.92        355.06        17.39 o
   7 -11   3        105.71        120.86        12.29 o
   8 -11   3        180.06        227.26        17.65 o
 -11 -10   3         10.52         -7.26        15.24 o
 -10 -10   3         84.11         89.58        13.31 o
  -9 -10   3        319.15        309.16        15.04 o
  -8 -10   3        277.85        293.18        15.06 o
  -7 -10   3         19.28         24.78         7.55 o
  -6 -10   3        821.49        844.45        16.08 o
  -5 -10   3        537.35        547.81        12.53 o
  -4 -10   3        702.93        653.33        12.93 o
  -3 -10   3       1810.37       1854.01        23.03 o
  -2 -10   3       1334.22       1255.94        19.82 o
  -1 -10   3         18.30         13.71         4.14 o
   0 -10   3         43.43         51.38         4.92 o
   1 -10   3       2413.14       2337.22        27.17 o
   2 -10   3        596.52        608.91        12.84 o
   3 -10   3        239.92        235.47         9.36 o
   4 -10   3       1005.00        995.02        17.36 o
   5 -10   3        143.18        139.05         8.66 o
   6 -10   3        102.11         93.41         9.88 o
   7 -10   3          6.62          5.78        10.25 o
   8 -10   3         88.39         83.48        11.73 o
   9 -10   3         37.99         45.82        22.81 o
 -11  -9   3        168.85        205.54        38.91 o
 -10  -9   3        108.56        136.33        18.94 o
  -9  -9   3        177.28        166.04        11.20 o
  -8  -9   3         30.07         32.26         8.55 o
  -7  -9   3          1.17          1.36         6.34 o
  -6  -9   3         14.89         15.96         5.55 o
  -5  -9   3          2.25         -0.49         4.84 o
  -4  -9   3       1035.34       1052.43        15.83 o
  -3  -9   3       1474.96       1461.16        18.71 o
  -2  -9   3          8.87         24.37         3.85 o
  -1  -9   3       1833.09       1890.87        22.17 o
   0  -9   3        380.90        337.78         9.83 o
   1  -9   3        532.70        554.55        10.51 o
   2  -9   3          4.98          5.76         4.31 o
   3  -9   3        816.99        807.36        14.86 o
   4  -9   3        604.33        589.83        13.04 o
   5  -9   3        316.61        312.20        11.53 o
   6  -9   3        122.00        129.87         9.00 o
   7  -9   3        112.69        120.58        13.19 o
   8  -9   3         79.24         95.59        11.00 o
   9  -9   3          4.66          6.63        13.20 o
  10  -9   3          8.97         37.99        20.93 o
 -12  -8   3         76.65         80.85        20.74 o
 -11  -8   3         10.52         -0.30        15.61 o
 -10  -8   3        485.02        462.59        19.98 o
  -9  -8   3        287.47        283.55        15.42 o
  -8  -8   3        432.47        443.37        14.27 o
  -7  -8   3        398.27        388.60        11.92 o
  -6  -8   3       1286.91       1278.40        18.52 o
  -5  -8   3        420.74        441.59        10.35 o
  -4  -8   3         44.77         31.36         4.85 o
  -3  -8   3          6.94          8.50         3.41 o
  -2  -8   3       1074.75       1094.96        14.70 o
  -1  -8   3         88.14         87.99         4.52 o
   0  -8   3        185.12        197.33         6.22 o
   1  -8   3         32.06         35.04         4.13 o
   2  -8   3          0.66          0.02         3.62 o
   3  -8   3        294.41        261.92         8.87 o
   4  -8   3          6.77          0.51         4.49 o
   5  -8   3          4.64          7.40         5.28 o
   6  -8   3        105.50         91.18         8.00 o
   7  -8   3          0.32         -2.19         8.27 o
   8  -8   3          0.19         -6.28        10.74 o
   9  -8   3         10.62         14.59        10.16 o
  10  -8   3         60.83         78.35        16.26 o
 -12  -7   3         97.42        102.93        39.05 o
 -11  -7   3        149.50         95.74        42.01 o
 -10  -7   3        122.04        101.02        11.62 o
  -9  -7   3        104.39        105.98        10.32 o
  -8  -7   3        122.15         92.17        11.54 o
  -7  -7   3         53.00         37.63         6.04 o
  -6  -7   3         27.81         26.64         4.81 o
  -5  -7   3       2394.57       2453.32        27.70 o
  -4  -7   3        159.67        140.43         5.81 o
  -3  -7   3        931.63        879.85        12.49 o
  -2  -7   3       3785.61       4116.75        43.43 o
  -1  -7   3        667.84        625.08        12.65 o
   0  -7   3       1261.44       1267.21        15.55 o
   1  -7   3        830.02        933.89        12.79 o
   2  -7   3         11.62          5.19         2.94 o
   3  -7   3        599.49        565.30        11.18 o
   4  -7   3       1193.97       1182.25        16.74 o
   5  -7   3        171.00        165.77         8.06 o
   6  -7   3       1168.69       1133.35        18.23 o
   7  -7   3         40.47         49.79         6.93 o
   8  -7   3       2946.68       3042.71        41.74 o
   9  -7   3        101.18        140.28        11.26 o
  10  -7   3        125.17        134.83        21.23 o
  11  -7   3         66.83        122.77        20.66 o
 -12  -6   3         10.48         13.75        18.68 o
 -11  -6   3        261.12        287.90        48.90 o
 -10  -6   3        367.95        327.94        17.64 o
  -9  -6   3       1699.83       1782.90        27.50 o
  -8  -6   3        249.20        245.38        10.82 o
  -7  -6   3          1.42          7.28         5.23 o
  -6  -6   3         89.03         95.38         5.87 o
  -5  -6   3        951.62        987.32        14.33 o
  -4  -6   3       4753.39       4912.35        47.55 o
  -3  -6   3        499.00        541.15         8.87 o
  -2  -6   3       1961.73       2018.31        21.60 o
  -1  -6   3       4627.08       4809.89        45.41 o
   0  -6   3       2715.60       2816.70        28.39 o
   1  -6   3        178.14        192.41         5.52 o
   2  -6   3        390.96        373.31         7.52 o
   3  -6   3        523.70        623.46        11.17 o
   4  -6   3        119.15        144.82         7.02 o
   5  -6   3        237.60        253.71         8.74 o
   6  -6   3         22.70         34.89         5.71 o
   7  -6   3        107.58        106.70         7.15 o
   8  -6   3        182.47        174.05         9.40 o
   9  -6   3        268.26        259.36        13.08 o
  10  -6   3          8.20          6.29        12.00 o
  11  -6   3         33.19         39.97        25.00 o
 -12  -5   3         77.19         69.18        20.58 o
 -11  -5   3        671.02        757.87        42.33 o
  -9  -5   3       2752.65       2817.77        36.66 o
  -8  -5   3        115.82        113.21         7.04 o
  -7  -5   3        106.41         92.33         6.66 o
  -6  -5   3        150.43        143.38         7.12 o
  -5  -5   3       1845.63       1840.86        21.52 o
  -4  -5   3        879.82        829.95        11.80 o
  -3  -5   3        179.64        167.04         4.93 o
  -2  -5   3        340.89        325.25         5.99 o
  -1  -5   3        432.75        396.42         6.40 o
   0  -5   3         91.93         57.22         3.00 o
   1  -5   3       3126.61       3204.29        31.43 o
   2  -5   3        834.38        864.91        14.11 o
   3  -5   3       1556.66       1808.88        21.80 o
   4  -5   3       4122.43       4364.38        43.11 o
   5  -5   3        932.85        908.74        14.90 o
   6  -5   3         67.67         79.21         5.52 o
   7  -5   3         23.84         21.86         5.39 o
   8  -5   3        758.27        717.27        15.76 o
   9  -5   3        197.70        215.95        12.68 o
  10  -5   3         35.64         31.59         9.07 o
  11  -5   3         17.98         69.62        16.82 o
 -12  -4   3          2.13         -2.40        18.28 o
 -11  -4   3        465.81        634.34        52.35 o
 -10  -4   3        149.08        132.81        18.70 o
  -9  -4   3        330.64        361.10        12.25 o
  -8  -4   3         98.92         96.83         6.15 o
  -7  -4   3        487.65        476.89        10.71 o
  -6  -4   3        394.71        368.47        11.09 o
  -5  -4   3        500.51        507.88        10.06 o
  -4  -4   3          1.91          4.82         2.52 o
  -3  -4   3        163.99        177.28         5.38 o
  -2  -4   3        150.51        176.89         4.16 o
  -1  -4   3        304.78        325.49         5.50 o
   0  -4   3       1809.32       1789.64        21.07 o
   1  -4   3        390.18        400.31         6.44 o
   2  -4   3       1175.45       1066.74        12.80 o
   3  -4   3        280.88        314.58         7.07 o
   4  -4   3        557.06        602.18        10.73 o
   5  -4   3        335.71        379.73         8.41 o
   6  -4   3       2346.44       2345.47        26.73 o
   7  -4   3        842.75        847.61        15.18 o
   8  -4   3         50.27         48.29         6.25 o
   9  -4   3         64.05         64.14         8.16 o
  10  -4   3          8.43         10.85         8.01 o
  11  -4   3          2.95          4.71        12.23 o
  12  -4   3         19.55         15.97        18.35 o
 -12  -3   3         84.06         93.43        21.07 o
 -11  -3   3         20.89         29.62        28.24 o
 -10  -3   3        137.80        129.97        18.83 o
  -9  -3   3        598.66        654.28        21.92 o
  -8  -3   3         99.08         97.58         5.84 o
  -7  -3   3          8.99         12.73         4.01 o
  -6  -3   3       3821.62       3923.73        50.59 o
  -5  -3   3       1001.60        951.92        13.96 o
  -4  -3   3        410.10        336.46         6.86 o
  -3  -3   3        224.44        217.32         5.66 o
  -2  -3   3       2199.64       2233.46        22.10 o
  -1  -3   3         10.28          8.22         2.05 o
   0  -3   3        445.33        425.47         5.71 o
   1  -3   3      17246.98      17457.36       161.95 o
   2  -3   3         24.15         28.78         2.36 o
   3  -3   3        425.42        368.93         6.70 o
   4  -3   3          8.66         11.45         2.59 o
   5  -3   3         11.95         10.84         3.26 o
   6  -3   3        391.00        452.58         9.42 o
   7  -3   3        325.63        362.81         9.23 o
   8  -3   3        826.30        882.03        15.01 o
   9  -3   3        638.53        647.03        15.92 o
  10  -3   3        277.84        282.77        14.34 o
  11  -3   3         17.56         17.92         9.72 o
  12  -3   3         77.26         98.15        27.19 o
 -12  -2   3        237.63        219.12        23.64 o
 -11  -2   3        187.60        170.65        25.20 o
 -10  -2   3         46.38         49.09        16.87 o
  -9  -2   3        128.47        142.42        11.60 o
  -8  -2   3          0.04          9.24         6.89 o
  -7  -2   3       1781.79       1725.15        21.25 o
  -6  -2   3       1886.65       1940.95        21.91 o
  -5  -2   3        657.50        672.42        10.24 o
  -4  -2   3         29.42         22.93         2.57 o
  -3  -2   3        338.97        293.28         5.67 o
  -2  -2   3        105.22        101.68         3.24 o
  -1  -2   3        275.24        219.87         4.93 o
   0  -2   3       2362.52       2316.53        21.73 o
   1  -2   3        330.65        362.51         5.20 o
   2  -2   3        450.58        430.91         6.33 o
   3  -2   3       2306.84       2301.55        39.24 o
   4  -2   3       1475.73       1459.27        20.86 o
   5  -2   3          9.55          9.73         2.67 o
   6  -2   3       1512.31       1584.38        19.16 o
   7  -2   3        127.69        144.75         6.19 o
   8  -2   3        555.71        579.85        13.63 o
   9  -2   3        356.89        357.25        12.42 o
  10  -2   3        308.89        326.88        18.59 o
  11  -2   3        331.42        302.85        13.63 o
  12  -2   3          0.03         -8.69        16.78 o
 -12  -1   3          5.26         -0.19        19.40 o
 -11  -1   3          3.53        -10.88        15.77 o
 -10  -1   3          3.21         -4.77        14.10 o
  -9  -1   3         49.24         51.98        10.05 o
  -8  -1   3        103.02         87.00         8.86 o
  -7  -1   3          8.58         14.98         5.92 o
  -6  -1   3        116.96        144.75         8.52 o
  -5  -1   3          0.55          6.93         2.21 o
  -4  -1   3        195.91        171.19         4.48 o
  -3  -1   3        715.63        642.28         9.16 o
  -2  -1   3        393.84        394.11         5.81 o
  -1  -1   3        385.82        365.21         5.39 o
   0  -1   3       1969.13       1967.74        19.94 o
   1  -1   3       2281.70       2307.02        21.59 o
   2  -1   3        168.84        177.08         3.79 o
   3  -1   3        744.65        732.20         9.21 o
   4  -1   3       6604.89       7040.93        74.08 o
   5  -1   3         44.42         51.94         3.24 o
   6  -1   3        822.32        794.36        11.81 o
   7  -1   3        320.48        300.66         8.15 o
   8  -1   3        412.71        408.10        12.24 o
   9  -1   3        943.20        872.43        17.07 o
  10  -1   3          3.44          3.64         6.83 o
  11  -1   3        530.07        511.90        15.76 o
  12  -1   3         62.07         92.16        18.85 o
  13  -1   3         60.09          9.05        21.60 o
 -12   0   3         19.33         23.50        20.54 o
 -11   0   3        106.71        100.18        19.19 o
 -10   0   3         21.88         -8.39        14.85 o
  -9   0   3        333.32        309.14        18.06 o
  -8   0   3         21.03         21.87         7.47 o
  -7   0   3        305.23        344.27        11.99 o
  -6   0   3        101.65         95.02         6.64 o
  -5   0   3       2529.39       2547.45        35.31 o
  -4   0   3        737.50        678.19         9.01 o
  -3   0   3         42.24        107.99        14.90 o
  -2   0   3      11928.05      11687.11       102.23 o
  -1   0   3      18058.65      17373.36       150.52 o
   0   0   3      36524.62      35842.47       311.16 o
   1   0   3       1158.39       1036.14        10.40 o
   2   0   3        204.70        168.67         3.53 o
   3   0   3       1473.55       1500.86        15.54 o
   4   0   3       6472.00       6578.07        64.09 o
   5   0   3       1030.63       1066.78        13.18 o
   6   0   3        955.10       1189.55        15.05 o
   7   0   3        151.18        111.75         5.51 o
   8   0   3       2093.80       2127.72        25.11 o
   9   0   3        312.90        342.45        10.77 o
  10   0   3        191.10        217.29        11.03 o
  11   0   3        345.46        328.65        13.77 o
  12   0   3        506.32        435.63        29.59 o
  13   0   3        322.84        363.88        27.98 o
 -12   1   3         25.85         26.81        28.07 o
 -11   1   3        138.55        138.99        28.44 o
 -10   1   3        207.92        207.32        31.68 o
  -9   1   3         54.77         74.77        12.50 o
  -8   1   3        109.19        121.62        10.73 o
  -7   1   3        138.72        134.59         8.62 o
  -6   1   3          1.23          0.60         5.39 o
  -5   1   3          0.09          0.42         3.78 o
  -4   1   3         71.72         87.13         4.00 o
  -3   1   3        317.53        333.04         5.51 o
  -2   1   3        120.74        112.69         3.31 o
  -1   1   3       5762.85       5657.06        50.37 o
   0   1   3        201.59        215.36         3.45 o
   1   1   3      34285.78      33131.84       287.66 o
   2   1   3        137.73        160.89         4.31 o
   3   1   3       7026.99       6772.02        60.41 o
   4   1   3        270.29        225.54         4.81 o
   5   1   3        209.99        188.15         5.08 o
   6   1   3       1990.23       2250.67        24.21 o
   7   1   3         52.83         57.33         4.31 o
   8   1   3         26.38         39.38         5.09 o
   9   1   3        171.92        170.82         7.70 o
  10   1   3        437.57        451.19        14.97 o
  11   1   3         49.29         65.18        18.93 o
  12   1   3         85.64        105.96        19.45 o
  13   1   3        169.37        180.77        23.95 o
 -12   2   3          6.01          7.10        21.13 o
 -11   2   3        477.12        446.25        31.31 o
 -10   2   3          9.24         -4.13        22.73 o
  -9   2   3        200.51        191.94        24.08 o
  -8   2   3         40.11         24.65         8.24 o
  -7   2   3         44.21         27.05         7.46 o
  -6   2   3       1138.59       1202.56        20.21 o
  -5   2   3        113.90        127.14         6.80 o
  -4   2   3        206.04        231.85         5.06 o
  -3   2   3       1330.24       1299.39        23.91 o
  -2   2   3         49.05         30.18         2.04 o
  -1   2   3          0.46          2.91         1.37 o
   0   2   3       1324.27       1344.04        13.51 o
   1   2   3       3405.86       3381.38        32.93 o
   2   2   3       2725.94       2622.22        26.62 o
   3   2   3       1103.93       1033.46        12.06 o
   4   2   3       7715.95       8173.45        73.31 o
   5   2   3       1620.88       1685.70        18.67 o
   6   2   3         83.50         95.23         4.56 o
   7   2   3        561.53        598.25        10.74 o
   8   2   3        208.04        211.47         9.41 o
   9   2   3         58.20         58.25         6.12 o
  10   2   3          7.40          6.32         6.01 o
  11   2   3         52.75         61.61        12.91 o
  12   2   3         67.83         57.32        15.29 o
  13   2   3         20.73         27.19        27.20 o
 -11   3   3        121.82        107.89        20.72 o
 -10   3   3         63.73         74.76        18.83 o
  -9   3   3        255.57        269.55        25.59 o
  -8   3   3       1965.21       1927.86        32.74 o
  -7   3   3         34.47         34.63         6.86 o
  -6   3   3        155.24        160.68         8.44 o
  -5   3   3        411.54        408.88         7.39 o
  -4   3   3       2424.08       2408.84        25.12 o
  -3   3   3       2803.61       2905.33        28.93 o
  -2   3   3          4.25          8.35         2.01 o
  -1   3   3      10456.67      10383.25        91.50 o
   0   3   3         71.61         91.51         2.97 o
   1   3   3        149.85        149.41         3.41 o
   2   3   3      16018.94      16298.92       141.72 o
   3   3   3       3595.67       3557.68        39.98 o
   4   3   3       2002.85       1975.73        20.55 o
   5   3   3       2742.28       2992.84        30.08 o
   6   3   3        635.06        690.23        12.30 o
   7   3   3       1386.84       1488.22        18.67 o
   8   3   3          1.76          2.32         4.31 o
   9   3   3        278.89        292.57         9.99 o
  10   3   3          2.18          0.13         7.91 o
  11   3   3        184.34        212.16        28.25 o
  12   3   3          0.50         -1.84        11.48 o
  13   3   3          3.70          9.95        29.29 o
 -11   4   3          2.87         15.71        19.94 o
 -10   4   3         24.63         10.20        16.96 o
  -9   4   3        287.20        243.09        34.44 o
  -8   4   3         45.60         34.22        10.83 o
  -7   4   3         26.40         33.40         7.96 o
  -6   4   3       1349.10       1283.87        16.60 o
  -5   4   3        395.39        389.66         8.34 o
  -4   4   3       2745.36       2740.82        49.96 o
  -3   4   3          0.03         -1.06         2.46 o
  -2   4   3       9868.87      10238.35       195.08 o
  -1   4   3        176.52        180.18         4.71 o
   0   4   3        855.70        800.44         9.61 o
   1   4   3        859.00        768.57         9.78 o
   2   4   3       1523.10       1495.77        15.98 o
   3   4   3        235.08        208.10         5.66 o
   4   4   3       1687.70       1522.94        22.42 o
   5   4   3         41.33         68.76         3.85 o
   6   4   3         66.75         81.67         4.47 o
   7   4   3        133.46        166.51         6.69 o
   8   4   3        705.36        683.28        12.66 o
   9   4   3        601.74        595.24        12.96 o
  10   4   3          0.60          8.24         6.50 o
  11   4   3        475.85        595.03        24.92 o
  12   4   3          8.45          2.48         8.92 o
  13   4   3         11.23         64.10        19.38 o
 -11   5   3          7.07         36.85        19.91 o
 -10   5   3         39.27         30.72        18.92 o
  -9   5   3        109.01        123.79        27.89 o
  -8   5   3          0.30         12.11        10.14 o
  -7   5   3         73.44         59.29         6.24 o
  -6   5   3          7.12          3.13         4.67 o
  -5   5   3        238.90        233.50         8.00 o
  -4   5   3         18.93         24.80         3.63 o
  -3   5   3       3611.19       3730.51        37.11 o
  -2   5   3        757.17        796.47        11.04 o
  -1   5   3       2627.67       2611.97        31.65 o
   0   5   3       1854.76       1696.68        17.75 o
   1   5   3       6225.75       6487.76        63.02 o
   2   5   3         73.37         54.99         3.06 o
   3   5   3        279.19        273.85         5.92 o
   4   5   3       2580.78       2567.50        28.56 o
   5   5   3        117.81        113.97         4.98 o
   6   5   3          2.57          2.28         3.45 o
   7   5   3        450.20        398.21         9.34 o
   8   5   3        784.12        766.55        13.77 o
   9   5   3         62.80         55.26         6.27 o
  10   5   3          3.73         -1.11         6.43 o
  11   5   3          9.76          6.84         8.34 o
  12   5   3        173.01        166.16        16.43 o
  13   5   3         19.42         19.34        30.51 o
 -10   6   3         26.08          1.37        27.89 o
  -9   6   3        568.16        574.27        34.00 o
  -8   6   3        683.59        760.41        30.12 o
  -7   6   3        763.94        754.48        16.14 o
  -6   6   3        541.95        571.32        12.03 o
  -5   6   3          3.45          4.83         4.30 o
  -4   6   3        549.39        597.86        11.23 o
  -3   6   3       6047.82       6128.41        58.11 o
  -2   6   3       2187.78       2304.71        24.65 o
  -1   6   3       1714.61       1798.98        22.58 o
   0   6   3       3051.33       3050.73        63.84 o
   1   6   3       3521.15       3430.83        35.45 o
   2   6   3          1.78         -2.26         2.26 o
   3   6   3        805.88        818.64        11.34 o
   4   6   3        107.32         91.71         4.22 o
   5   6   3        703.28        654.38        10.86 o
   6   6   3        113.05        111.52         5.60 o
   7   6   3        610.50        608.53        11.91 o
   8   6   3         12.58         25.30         5.15 o
   9   6   3        366.06        326.45        11.45 o
  10   6   3        268.10        237.88        14.07 o
  11   6   3        124.30        131.59        10.90 o
  12   6   3        165.91        148.70        15.72 o
  13   6   3          1.61         31.42        18.29 o
 -10   7   3        475.06        524.78        38.39 o
  -9   7   3        239.35        232.12        21.11 o
  -8   7   3          5.44         -1.75         6.38 o
  -7   7   3        318.10        336.06        13.25 o
  -6   7   3        100.60         85.91         7.25 o
  -5   7   3          3.58          9.21         4.82 o
  -4   7   3       1012.81       1006.79        15.33 o
  -3   7   3       1083.69       1083.94        15.27 o
  -2   7   3        890.52        897.16        12.78 o
  -1   7   3        196.01        183.49         4.66 o
   0   7   3       1878.78       1911.39        25.72 o
   1   7   3         25.18         26.43         2.29 o
   2   7   3        408.50        449.89         8.53 o
   3   7   3          0.05          6.22         2.85 o
   4   7   3       2117.92       2155.84        23.93 o
   5   7   3       3467.88       3863.07        39.19 o
   6   7   3         57.17         60.94         5.08 o
   7   7   3          0.67          4.53         4.84 o
   8   7   3       3146.44       3233.29        36.19 o
   9   7   3         13.13         12.14         7.13 o
  10   7   3         26.40         13.83         7.70 o
  11   7   3        713.45        674.27        23.14 o
  12   7   3         90.23         62.55        20.58 o
  13   7   3        105.68        150.07        33.75 o
 -10   8   3        279.42        412.56        50.97 o
  -9   8   3         98.87        101.87        26.96 o
  -8   8   3         49.10         42.12         8.74 o
  -7   8   3         14.90          2.64         9.79 o
  -6   8   3        412.91        392.03        23.36 o
  -5   8   3        496.11        468.28        11.97 o
  -4   8   3        242.12        217.21         9.32 o
  -3   8   3       1134.45       1153.11        16.41 o
  -2   8   3       1607.89       1634.32        19.55 o
  -1   8   3        732.68        804.73        15.72 o
   0   8   3       1107.36       1197.12        19.30 o
   1   8   3       3514.48       3509.56        42.36 o
   2   8   3        191.36        210.12         6.04 o
   3   8   3        159.35        170.61         6.70 o
   4   8   3        249.03        228.62         7.54 o
   5   8   3          4.93         -0.26         3.86 o
   6   8   3        877.23        792.93        13.79 o
   7   8   3         14.37          9.99         5.29 o
   8   8   3         51.18         49.43         8.23 o
   9   8   3         92.26         88.81        10.28 o
  10   8   3         74.81         68.64         9.39 o
  11   8   3        203.02        224.39        14.96 o
  12   8   3         65.02         62.52        12.29 o
  13   8   3         23.88          7.07        18.99 o
  -9   9   3         83.19         62.94        19.36 o
  -8   9   3        565.18        612.25        21.81 o
  -7   9   3        431.55        462.80        24.11 o
  -6   9   3        173.12        163.12        11.81 o
  -5   9   3          5.92          6.39         7.11 o
  -4   9   3         21.19         15.31         5.45 o
  -3   9   3          5.07         11.35         4.31 o
  -2   9   3         32.44         34.28         4.85 o
  -1   9   3          0.08          8.39         5.20 o
   0   9   3        426.54        411.93        11.91 o
   1   9   3         67.00        104.74         6.96 o
   2   9   3         68.57         64.62         4.61 o
   3   9   3        136.34         99.84         5.47 o
   4   9   3        844.49        852.25        13.63 o
   5   9   3        732.03        757.12        13.44 o
   6   9   3        651.19        685.93        13.57 o
   7   9   3         78.27         83.34         7.02 o
   8   9   3         52.65         54.88         7.29 o
   9   9   3         59.53         56.19         9.09 o
  10   9   3         15.18         12.59         8.90 o
  11   9   3        183.43        172.18        13.14 o
  12   9   3         10.27          5.82        21.07 o
  -9  10   3          2.10          1.33        19.44 o
  -8  10   3         46.09         33.89        15.51 o
  -7  10   3       1312.58       1423.67        48.31 o
  -6  10   3         89.84         69.22        11.47 o
  -5  10   3         23.25          8.75         8.39 o
  -4  10   3        186.61        190.72        10.59 o
  -3  10   3        127.65        129.85         6.99 o
  -2  10   3       2126.06       2159.54        31.95 o
  -1  10   3        156.66        185.81         9.92 o
   0  10   3        196.29        186.01         9.78 o
   1  10   3        249.18        315.78        13.13 o
   2  10   3        104.94        113.85         4.47 o
   3  10   3          6.48          6.66         3.83 o
   4  10   3       1413.24       1427.59        19.32 o
   5  10   3          8.43          3.57         5.62 o
   6  10   3          6.03         16.43         5.64 o
   7  10   3        178.34        185.08         9.05 o
   8  10   3        590.88        547.73        15.43 o
   9  10   3          1.68          6.05         8.87 o
  10  10   3          7.19         18.63        12.95 o
  11  10   3        279.90        324.86        24.13 o
  12  10   3          5.86         -3.55        15.01 o
  -8  11   3         71.38         23.57        20.49 o
  -7  11   3         27.54         16.21        12.41 o
  -6  11   3        189.64        157.17        13.49 o
  -5  11   3        643.36        585.11        38.23 o
  -4  11   3         21.90         22.40         7.75 o
  -3  11   3        399.75        361.28         9.25 o
  -2  11   3       1181.37       1153.40        23.12 o
  -1  11   3          0.02          1.88         6.93 o
   0  11   3         16.19          5.32         6.25 o
   1  11   3        202.19        204.95        11.25 o
   2  11   3         58.00         60.93         7.75 o
   3  11   3         32.72         35.83         4.62 o
   4  11   3         12.13         13.37         4.97 o
   5  11   3          9.23          7.05         5.48 o
   6  11   3        326.42        317.04        11.71 o
   7  11   3          1.21          4.35         6.74 o
   8  11   3       1517.74       1497.81        26.15 o
   9  11   3          0.25         -4.27        10.24 o
  10  11   3         24.02         53.79        14.33 o
  11  11   3        111.26        106.69        15.65 o
  12  11   3         68.81         55.24        22.23 o
  -7  12   3        100.30         81.75        25.05 o
  -6  12   3         24.82          2.40        14.02 o
  -5  12   3         36.57         41.42        11.70 o
  -4  12   3        293.99        300.74        11.87 o
  -3  12   3         22.70         20.55        16.91 o
  -2  12   3          7.70          9.78         9.53 o
  -1  12   3       1533.44       1477.25        26.95 o
   0  12   3       1034.44       1067.08        22.49 o
   1  12   3        544.86        540.29        18.57 o
   2  12   3        694.39        686.93        18.69 o
   3  12   3          3.48         13.77         4.38 o
   4  12   3        200.82        201.78         8.84 o
   5  12   3        513.66        520.04        13.41 o
   6  12   3         29.74         24.27         7.26 o
   7  12   3        110.21         91.45         9.10 o
   8  12   3        127.82        129.94        11.36 o
   9  12   3          3.72        -11.31        11.31 o
  10  12   3          8.26          3.62        16.41 o
  11  12   3        255.83        279.70        24.19 o
  -6  13   3        138.92        127.43        18.90 o
  -5  13   3          9.83          1.24         9.86 o
  -4  13   3          0.88        -15.60        15.60 o
  -3  13   3          8.26         17.22        23.42 o
  -2  13   3          0.83         14.34        12.53 o
  -1  13   3          8.44          4.13        11.34 o
   0  13   3          2.57         19.14         9.68 o
   1  13   3       2157.93       2159.66        47.57 o
   2  13   3        105.92        129.76        12.51 o
   3  13   3        467.78        407.89        11.86 o
   4  13   3         76.95         57.29         6.73 o
   5  13   3        308.85        319.94        12.92 o
   6  13   3         23.32         22.45         8.93 o
   7  13   3        451.76        443.36        21.16 o
   8  13   3        574.12        553.34        26.27 o
   9  13   3        809.29        828.18        56.82 o
  10  13   3         18.54        -24.79        24.79 o
  11  13   3          1.23        -16.56        16.56 o
  -6  14   3        108.36         89.52        20.58 o
  -5  14   3        578.84        613.43        33.49 o
  -4  14   3         70.03         78.58        21.61 o
  -3  14   3         97.83         86.65        17.02 o
  -2  14   3         83.72         92.18        23.79 o
  -1  14   3        156.01         74.81        66.46 o
   0  14   3         91.39         77.48        22.65 o
   1  14   3         23.70         35.42        12.96 o
   2  14   3         15.60         20.70        13.05 o
   3  14   3        682.43        652.57        27.68 o
   4  14   3        542.99        574.61        21.82 o
   5  14   3        219.69        236.96        13.17 o
   6  14   3         26.03         30.95        10.60 o
   7  14   3        252.82        324.71        39.52 o
   8  14   3        119.36        147.06        16.07 o
   9  14   3         95.79        125.24        16.74 o
  10  14   3        322.44        355.56        22.79 o
  -5  15   3         92.58         96.58        20.93 o
  -4  15   3        447.39        461.14        31.03 o
  -3  15   3        128.94        153.42        18.84 o
  -2  15   3        117.03        103.08        18.29 o
  -1  15   3        112.72        139.28        23.36 o
   0  15   3         23.05         -3.44        28.93 o
   2  15   3          2.57          2.67        33.75 o
   3  15   3        161.29        124.97        55.79 o
   4  15   3         63.14         -2.84        14.31 o
   5  15   3          0.58         15.65         8.75 o
   6  15   3         64.15         39.91        11.01 o
   7  15   3         23.88         21.29        13.71 o
   8  15   3         15.80         32.56        14.79 o
   9  15   3        143.96        208.52        19.00 o
  -3  16   3         27.09         33.21        19.24 o
  -2  16   3         46.35         36.70        18.24 o
  -1  16   3         52.32         33.47        17.11 o
   0  16   3         12.59         11.02        15.42 o
   1  16   3          0.11        -18.22        18.22 o
   2  16   3          7.97         52.65        21.68 o
   3  16   3        366.58        388.66        34.13 o
   4  16   3        209.08        216.96        39.95 o
   5  16   3        444.94        491.49        23.80 o
   6  16   3         31.81          7.18        15.12 o
   7  16   3         71.21         73.96        15.21 o
   8  16   3         54.08         52.70        18.89 o
  -2  17   3         12.19         29.89        19.70 o
  -1  17   3         21.63         23.48        19.10 o
   0  17   3         12.43          1.63        16.73 o
   1  17   3          0.59         10.94        17.90 o
   2  17   3         73.41         85.32        17.43 o
   3  17   3        591.76        661.91        34.72 o
   4  17   3         84.75         89.09        20.40 o
   5  17   3        144.51        136.38        21.08 o
   6  17   3         79.99         74.23        20.83 o
   7  17   3         24.24        -13.08        20.91 o
   1  18   3        144.57        125.29        21.96 o
   2  18   3          0.15         32.25        19.59 o
   3  18   3         78.81        108.90        47.87 o
   4  18   3         59.69         87.69        21.08 o
   5  18   3          1.15        -16.74        20.83 o
  -5 -17   4         33.67         38.12        22.59 o
  -4 -17   4         10.21         17.93        16.40 o
  -3 -17   4         21.72         23.41        19.12 o
  -2 -17   4        238.68        240.07        39.26 o
  -1 -17   4          3.15         21.00        17.69 o
   0 -17   4          2.59          1.66        31.89 o
   1 -17   4         31.48         22.59        20.18 o
  -6 -16   4          2.22          7.26        23.46 o
  -5 -16   4         23.24         10.76        14.66 o
  -4 -16   4         98.40        132.89        20.05 o
  -3 -16   4         22.14         13.05        13.69 o
  -2 -16   4        249.80        266.40        17.70 o
  -1 -16   4          5.07          2.14        11.43 o
   0 -16   4          3.15        -11.83        11.83 o
   1 -16   4          7.37         34.58        15.93 o
   2 -16   4          3.20        -19.68        19.68 o
   3 -16   4         38.38         45.38        25.48 o
  -8 -15   4          8.97         31.70        17.32 o
  -7 -15   4         34.08         48.69        34.95 o
  -6 -15   4         17.26         25.94        13.38 o
  -5 -15   4         22.40         31.31        14.02 o
  -4 -15   4         91.86         56.32        10.47 o
  -3 -15   4        195.39        199.91        13.61 o
  -2 -15   4        118.90        119.83        11.29 o
  -1 -15   4        140.03        122.97        11.57 o
   0 -15   4        168.96        167.49        11.86 o
   1 -15   4         25.97         24.65        10.28 o
   2 -15   4        651.72        647.76        22.49 o
   3 -15   4          0.08         20.53        16.28 o
   4 -15   4          4.97        -22.29        22.29 o
   5 -15   4        530.09        617.74        44.30 o
  -9 -14   4         41.31          4.35        20.88 o
  -8 -14   4         15.83          8.51        17.60 o
  -7 -14   4         35.75         34.10        22.07 o
  -6 -14   4         59.15         45.49        13.35 o
  -5 -14   4        495.22        514.93        36.51 o
  -4 -14   4        320.62        333.44        15.91 o
  -3 -14   4        155.77        170.49        11.27 o
  -2 -14   4        368.44        380.31        16.90 o
  -1 -14   4       1266.78       1258.48        26.33 o
   0 -14   4        248.68        269.10        13.94 o
   1 -14   4         14.66         16.62         8.71 o
   2 -14   4        395.94        368.46        17.35 o
   3 -14   4         34.38         41.91        10.07 o
   4 -14   4        126.48        153.01        15.66 o
   5 -14   4        335.81        416.14        25.23 o
   6 -14   4        257.19        249.33        24.85 o
  -9 -13   4          1.14         -3.50        29.56 o
  -8 -13   4         46.51         25.55        14.10 o
  -7 -13   4        252.41        282.13        20.62 o
  -6 -13   4        206.48        212.53        12.81 o
  -5 -13   4        158.59        147.73        10.92 o
  -4 -13   4       2612.08       2581.61        38.85 o
  -3 -13   4        941.72        969.57        33.91 o
  -2 -13   4         16.02         12.90         7.60 o
  -1 -13   4        961.17        939.81        21.42 o
   0 -13   4        150.63        144.93        10.79 o
   1 -13   4       1609.04       1572.20        28.12 o
   2 -13   4         44.33         46.74         8.46 o
   3 -13   4        242.02        263.96        14.17 o
   4 -13   4         34.85         35.66         9.46 o
   5 -13   4         27.15         -6.11        10.21 o
   6 -13   4          2.48        -12.16        12.16 o
   7 -13   4        383.39        420.20        27.69 o
 -10 -12   4         13.55         14.25        16.13 o
  -9 -12   4          1.98          3.91        13.78 o
  -8 -12   4        523.18        497.61        31.81 o
  -7 -12   4        403.78        415.44        17.85 o
  -6 -12   4         30.70          0.53         8.24 o
  -5 -12   4        134.26        112.45         9.16 o
  -4 -12   4         54.51         45.41         7.27 o
  -3 -12   4         79.83         94.89         8.27 o
  -2 -12   4       1867.94       1833.71        28.82 o
  -1 -12   4        103.68        114.82         8.99 o
   0 -12   4       1052.52       1106.38        21.08 o
   1 -12   4       1660.42       1651.71        26.13 o
   2 -12   4        479.23        450.44        18.12 o
   3 -12   4        400.34        450.93        31.25 o
   4 -12   4        265.18        266.06        12.90 o
   5 -12   4        283.42        289.53        16.24 o
   6 -12   4        339.09        323.17        26.34 o
   7 -12   4        102.48         79.55        16.39 o
   8 -12   4          2.28         -0.29        15.29 o
 -10 -11   4         68.94         70.72        16.49 o
  -9 -11   4        121.21        149.26        17.58 o
  -8 -11   4         11.78         15.70        12.27 o
  -7 -11   4          0.95         -1.98         8.21 o
  -6 -11   4       2388.63       2339.81        31.64 o
  -5 -11   4         52.26         44.39         7.02 o
  -4 -11   4         33.60         42.02         7.39 o
  -3 -11   4        640.81        649.05        13.12 o
  -2 -11   4        832.13        789.93        14.00 o
  -1 -11   4         77.45         81.97         7.06 o
   0 -11   4        935.70        917.61        15.43 o
   1 -11   4          9.61         15.54         5.40 o
   2 -11   4         21.86         15.76         6.74 o
   3 -11   4        756.54        706.25        17.59 o
   4 -11   4        954.42        916.32        22.47 o
   5 -11   4         41.89         30.06         8.21 o
   6 -11   4        103.17         53.28        11.55 o
   7 -11   4         97.47        134.48        15.39 o
   8 -11   4        305.70        365.84        28.56 o
 -11 -10   4         90.76         24.81        34.40 o
 -10 -10   4        115.12        116.87        15.93 o
  -9 -10   4         40.35         26.68        12.01 o
  -8 -10   4        212.21        203.46        11.91 o
  -7 -10   4       1404.39       1367.10        23.41 o
  -6 -10   4          1.26         -6.36         6.36 o
  -5 -10   4        150.84        139.44         7.45 o
  -4 -10   4         78.29         81.84         5.96 o
  -3 -10   4        163.23        152.00         7.10 o
  -2 -10   4        345.94        338.20        10.97 o
  -1 -10   4        214.65        217.53        10.06 o
   0 -10   4          0.75         -2.98         6.07 o
   1 -10   4        229.31        219.98         9.47 o
   2 -10   4         56.70         57.79         5.44 o
   3 -10   4         72.74         85.00         7.15 o
   4 -10   4        187.62        167.06         8.67 o
   5 -10   4        724.04        667.07        16.61 o
   6 -10   4        206.71        173.06        10.92 o
   7 -10   4        218.94        201.59        12.85 o
   8 -10   4        196.67        222.30        14.01 o
   9 -10   4          4.73        -11.37        14.48 o
 -11  -9   4         51.95         57.46        28.03 o
 -10  -9   4          0.92          1.90        15.71 o
  -9  -9   4         21.04         33.37         9.87 o
  -8  -9   4         73.49         75.70         9.71 o
  -7  -9   4        106.55        116.29         8.35 o
  -6  -9   4        166.32        154.55         8.19 o
  -5  -9   4        191.19        202.70         8.56 o
  -4  -9   4        172.60        195.52         8.36 o
  -3  -9   4        533.06        496.89        10.21 o
  -2  -9   4       2537.86       2609.19        28.68 o
  -1  -9   4        165.25        165.08         6.59 o
   0  -9   4         24.08         16.58         3.92 o
   1  -9   4        197.09        210.81         7.46 o
   2  -9   4         55.05         56.41         5.21 o
   3  -9   4         74.67         59.14         5.49 o
   4  -9   4         27.08         34.33         5.99 o
   5  -9   4        210.43        166.63         8.41 o
   6  -9   4        816.93        801.77        19.55 o
   7  -9   4         87.72         67.89         9.76 o
   8  -9   4         20.00         18.75        10.11 o
   9  -9   4        110.67        138.74        18.10 o
  10  -9   4        191.11        195.64        21.19 o
 -11  -8   4          3.56          2.06        13.20 o
 -10  -8   4        184.14        187.43        14.19 o
  -9  -8   4        604.80        682.06        18.79 o
  -8  -8   4         16.82         21.42         8.29 o
  -7  -8   4          5.18          0.19         6.56 o
  -6  -8   4          2.33          1.32         5.25 o
  -5  -8   4         35.50         34.97         4.87 o
  -4  -8   4        221.10        210.97         7.58 o
  -3  -8   4        549.49        548.03        10.08 o
  -2  -8   4       1122.63       1117.39        20.72 o
  -1  -8   4        360.15        345.83         7.79 o
   0  -8   4        512.85        535.96        10.15 o
   1  -8   4         86.68        100.51         5.27 o
   2  -8   4         99.32         94.09         5.19 o
   3  -8   4         10.54         10.16         4.40 o
   4  -8   4        451.50        461.49        15.00 o
   5  -8   4        239.43        203.18         8.99 o
   6  -8   4        202.72        184.23        10.26 o
   7  -8   4        573.77        537.00        17.81 o
   8  -8   4          5.15         24.23         9.05 o
   9  -8   4        982.92       1027.58        33.48 o
  10  -8   4          2.29         -0.42        20.55 o
 -12  -7   4        254.40        260.25        24.08 o
 -11  -7   4        469.30        440.80        57.17 o
 -10  -7   4         10.67         -3.70        10.93 o
  -9  -7   4         26.63         22.80         8.47 o
  -8  -7   4        208.42        217.04        10.99 o
  -7  -7   4        272.32        270.76        13.57 o
  -6  -7   4          9.82          6.76         5.43 o
  -5  -7   4       1063.53       1085.50        15.86 o
  -4  -7   4        149.70        152.23         6.17 o
  -3  -7   4        202.39        203.01         6.36 o
  -2  -7   4       1747.12       1885.13        21.13 o
  -1  -7   4       1365.54       1521.97        18.69 o
   0  -7   4        860.63        792.66        11.39 o
   1  -7   4        238.84        228.57         6.53 o
   2  -7   4        769.31        846.34        12.66 o
   3  -7   4        133.14        134.54         6.11 o
   4  -7   4         16.84         18.53         4.48 o
   5  -7   4       1023.41        997.34        17.32 o
   6  -7   4        645.10        640.57        15.15 o
   7  -7   4        428.64        441.10        13.25 o
   8  -7   4       1457.17       1491.01        25.49 o
   9  -7   4         20.32         17.95         9.81 o
  10  -7   4        165.29        170.73        17.94 o
  11  -7   4         41.95         28.63        20.52 o
 -12  -6   4         29.79         55.15        20.33 o
 -11  -6   4        209.17        245.51        28.60 o
 -10  -6   4        411.59        439.31        39.47 o
  -9  -6   4       1331.45       1301.35        23.15 o
  -8  -6   4       1104.46       1081.10        18.90 o
  -7  -6   4        401.54        384.86        13.28 o
  -6  -6   4       2068.88       2097.53        27.15 o
  -5  -6   4         17.10         13.66         4.13 o
  -4  -6   4        506.26        515.38         9.97 o
  -3  -6   4       1892.50       1897.33        21.08 o
  -2  -6   4        705.80        658.88        10.11 o
  -1  -6   4        759.69        833.80        11.04 o
   0  -6   4         33.53         61.23         3.31 o
   1  -6   4       2172.19       2150.96        23.05 o
   2  -6   4        465.92        573.15         9.56 o
   3  -6   4         56.30         56.49         4.12 o
   4  -6   4         99.18        108.83         5.54 o
   5  -6   4        643.31        614.96        13.02 o
   6  -6   4         22.75         25.93         5.38 o
   7  -6   4        642.07        636.49        14.28 o
   8  -6   4        129.94        130.04         9.31 o
   9  -6   4        362.50        328.74        15.69 o
  10  -6   4         17.03         42.18        11.03 o
  11  -6   4         30.18         27.12        20.88 o
 -12  -5   4        201.17        202.67        23.16 o
 -11  -5   4         21.45         21.56        17.88 o
  -9  -5   4        125.18        132.34        10.11 o
  -8  -5   4          0.30         13.82         6.07 o
  -7  -5   4         28.75         27.13         6.15 o
  -6  -5   4          3.36         -4.04         4.04 o
  -5  -5   4          4.56          6.18         3.73 o
  -4  -5   4        202.87        171.43         5.85 o
  -3  -5   4       1478.11       1454.88        16.85 o
  -2  -5   4       5153.08       5337.88        74.84 o
  -1  -5   4        464.19        527.89         7.54 o
   0  -5   4       1379.93       1219.42        13.98 o
   1  -5   4       1344.37       1326.57        15.29 o
   2  -5   4       3827.82       4038.61        39.17 o
   3  -5   4       3420.84       3536.47        51.93 o
   4  -5   4       1546.13       1551.44        18.99 o
   5  -5   4        150.91        161.13         6.89 o
   6  -5   4         20.11         18.17         4.63 o
   7  -5   4        974.74        886.79        15.54 o
   8  -5   4       1422.52       1445.22        23.04 o
   9  -5   4        219.31        209.86        10.93 o
  10  -5   4         25.61         25.34        11.73 o
  11  -5   4        401.42        431.80        26.44 o
 -12  -4   4         29.40         49.01        19.68 o
 -11  -4   4         13.56         23.29        22.64 o
 -10  -4   4        153.59        155.35        21.35 o
  -9  -4   4         52.68         62.81         7.98 o
  -8  -4   4        550.11        537.29        14.62 o
  -7  -4   4       1661.47       1592.24        20.64 o
  -6  -4   4        111.17        119.84         6.03 o
  -5  -4   4          0.65          0.00         3.34 o
  -4  -4   4        211.85        218.14         7.09 o
  -3  -4   4       2275.60       2207.66        23.11 o
  -2  -4   4         53.60         50.30         3.15 o
  -1  -4   4       1647.77       1464.22        17.06 o
   0  -4   4        209.62        173.64         3.86 o
   1  -4   4        581.31        532.50         7.76 o
   2  -4   4       1302.96       1164.37        16.13 o
   3  -4   4       3164.03       3353.11        35.64 o
   4  -4   4       3246.42       3444.73        37.35 o
   5  -4   4       1258.86       1209.89        16.16 o
   6  -4   4         49.11         45.69         4.75 o
   7  -4   4        127.34        135.61         7.00 o
   8  -4   4       1419.10       1396.43        20.52 o
   9  -4   4        357.65        397.41        13.62 o
  10  -4   4          2.77          4.86         7.93 o
  11  -4   4          2.40         -7.92        11.38 o
  12  -4   4         53.84         48.10        18.50 o
 -12  -3   4          2.78        -19.72        19.72 o
 -11  -3   4        139.72        183.63        27.80 o
 -10  -3   4        506.85        505.32        31.27 o
  -9  -3   4        130.43        113.54        13.68 o
  -8  -3   4         54.17         47.47         5.85 o
  -7  -3   4         19.36         13.93         4.39 o
  -6  -3   4        832.17        807.22        12.58 o
  -5  -3   4        253.67        244.82         7.55 o
  -4  -3   4         98.20         96.60         4.46 o
  -3  -3   4        322.23        287.09         5.93 o
  -2  -3   4        232.70        181.02         4.08 o
  -1  -3   4         15.76         -0.13         2.39 o
   0  -3   4       2003.82       1915.61        18.96 o
   1  -3   4        225.49        218.83         4.77 o
   2  -3   4        208.70        188.09         4.69 o
   3  -3   4       2597.85       2679.43        27.07 o
   4  -3   4       3372.93       3514.03        34.97 o
   5  -3   4       2988.05       2877.42        30.20 o
   6  -3   4          0.57         -1.22         3.63 o
   7  -3   4          4.10          3.48         4.27 o
   8  -3   4        536.42        515.84        12.64 o
   9  -3   4         35.64         41.94         7.28 o
  10  -3   4          1.66          1.33         7.87 o
  11  -3   4        188.69        214.31        16.10 o
  12  -3   4        201.74        220.86        21.22 o
 -12  -2   4         53.45         97.57        22.26 o
 -11  -2   4          0.62         10.70        21.34 o
 -10  -2   4        408.72        447.69        46.84 o
  -9  -2   4         96.17         95.02        12.79 o
  -8  -2   4         88.12         99.35         9.07 o
  -7  -2   4          1.85         -2.41         3.19 o
  -6  -2   4        130.27        151.69         5.91 o
  -5  -2   4        280.58        287.86        10.12 o
  -4  -2   4        775.21        725.22        10.38 o
  -3  -2   4        603.38        568.92        14.38 o
  -2  -2   4        815.81        838.89        10.71 o
  -1  -2   4        547.32        481.13         8.36 o
   0  -2   4       3290.94       2954.05        32.07 o
   1  -2   4       1891.11       1793.32        17.90 o
   2  -2   4        254.01        259.18         5.34 o
   3  -2   4       5293.57       5560.59        66.64 o
   4  -2   4         10.52         11.44         2.41 o
   5  -2   4       1354.89       1250.03        15.60 o
   6  -2   4        101.92         95.95         6.25 o
   7  -2   4        333.21        374.17         9.47 o
   8  -2   4        953.79        933.24        21.90 o
   9  -2   4        208.69        217.83        13.22 o
  10  -2   4          5.74          9.17         7.20 o
  11  -2   4          7.15         -4.15        10.06 o
  12  -2   4        180.73        176.37        19.80 o
 -12  -1   4         51.48         42.53        29.51 o
 -11  -1   4         11.26          1.68        16.66 o
 -10  -1   4         22.56          1.03        15.72 o
  -9  -1   4        135.57        102.49        12.88 o
  -8  -1   4        346.80        327.91        21.50 o
  -7  -1   4         81.53         99.57         7.85 o
  -6  -1   4        865.83        864.70        12.07 o
  -5  -1   4          3.30          3.61         2.56 o
  -4  -1   4        735.19        756.17        11.09 o
  -3  -1   4        676.25        600.46         8.48 o
  -2  -1   4       9058.76       9183.53        81.46 o
  -1  -1   4      12401.14      12505.44       109.17 o
   0  -1   4      10644.09      10478.48        97.83 o
   1  -1   4       6506.93       6709.87        59.49 o
   2  -1   4          3.86          4.99         1.51 o
   3  -1   4        320.89        332.23         5.79 o
   4  -1   4       9336.01       9620.99        86.23 o
   5  -1   4         82.60        116.71         5.88 o
   6  -1   4       3365.70       3613.93        36.49 o
   7  -1   4        312.80        359.84         9.53 o
   8  -1   4       1244.69       1258.77        17.92 o
   9  -1   4        316.19        333.34        11.67 o
  10  -1   4        467.93        450.59        27.38 o
  11  -1   4        966.67       1044.97        23.15 o
  12  -1   4          0.03         -7.19        16.46 o
  13  -1   4         71.69         88.62        21.24 o
 -12   0   4          0.19        -16.60        20.21 o
 -11   0   4          4.04         -0.38        17.28 o
 -10   0   4          4.70        -18.77        18.83 o
  -9   0   4        403.98        353.02        32.40 o
  -8   0   4        347.13        342.78        14.48 o
  -7   0   4         87.42         96.32         8.13 o
  -6   0   4         33.02         24.52         5.40 o
  -5   0   4         36.07         32.59         2.83 o
  -4   0   4         82.83         89.22         3.72 o
  -3   0   4        993.56        869.65        10.75 o
  -2   0   4        145.92        123.77         3.54 o
  -1   0   4        215.94        212.22         4.14 o
   0   0   4      11187.30      11002.65        96.00 o
   1   0   4        441.34        362.10         5.90 o
   2   0   4         11.90          7.80         1.30 o
   3   0   4        700.30        620.24         8.03 o
   4   0   4       7023.81       7127.18        69.34 o
   5   0   4        327.68        328.38         6.86 o
   6   0   4       4499.41       4825.23        46.64 o
   7   0   4         50.40         52.93         4.64 o
   8   0   4        144.24        150.26         7.05 o
   9   0   4          0.02          5.11         5.20 o
  10   0   4          5.67         -6.74         6.74 o
  11   0   4        497.55        456.17        21.46 o
  12   0   4         56.51         62.63        15.47 o
  13   0   4        732.84        765.38        37.49 o
 -12   1   4          3.56        -15.46        19.85 o
 -11   1   4         47.70         34.35        18.37 o
 -10   1   4         24.27          6.20        26.86 o
  -9   1   4        359.39        364.76        31.10 o
  -8   1   4        956.56        981.50        22.64 o
  -7   1   4        228.43        228.43        11.30 o
  -6   1   4         71.54         79.02         6.59 o
  -5   1   4        224.56        229.08         8.44 o
  -4   1   4        513.59        433.73         7.21 o
  -3   1   4       2293.17       2300.29        25.48 o
  -2   1   4        127.42         83.28         3.27 o
  -1   1   4       1411.08       1434.18        14.81 o
   0   1   4       5655.07       5496.75        49.10 o
   1   1   4      22327.14      22170.22       204.80 o
   2   1   4       1188.88       1122.35        12.80 o
   3   1   4        444.90        527.92         6.81 o
   4   1   4       4851.09       5058.96        46.76 o
   5   1   4       3546.62       3633.51        35.38 o
   6   1   4        669.06        775.70        11.28 o
   7   1   4        497.99        495.64         9.66 o
   8   1   4        831.28        889.26        14.49 o
   9   1   4         20.91         19.56         6.83 o
  10   1   4        340.67        341.84        14.59 o
  11   1   4        192.49        202.52        16.07 o
  12   1   4         90.71         42.61        10.10 o
  13   1   4          1.27        -18.71        18.71 o
 -11   2   4        279.26        272.03        24.74 o
 -10   2   4        357.33        341.43        30.90 o
  -9   2   4        219.70        171.89        20.79 o
  -8   2   4        476.44        406.25        16.31 o
  -7   2   4          6.84          3.82         6.55 o
  -6   2   4          6.73          4.45         5.20 o
  -5   2   4         81.06         76.34         4.01 o
  -4   2   4          0.08         -2.19         2.19 o
  -3   2   4        321.36        340.17         6.35 o
  -2   2   4       1794.55       1824.97        18.91 o
  -1   2   4       5302.48       5293.06        48.12 o
   0   2   4        910.99       1063.90        11.59 o
   1   2   4         14.68         18.86         1.55 o
   2   2   4         81.42         86.15         2.77 o
   3   2   4        965.79        942.06        13.43 o
   4   2   4       8775.24       9054.89       134.44 o
   5   2   4       1080.38       1017.94        12.81 o
   6   2   4         70.04         62.81         4.02 o
   7   2   4         48.57         64.08         4.46 o
   8   2   4        604.10        621.92        11.91 o
   9   2   4        104.86        125.55         6.96 o
  10   2   4         94.67         84.15         9.15 o
  11   2   4         38.92         39.09         8.97 o
  12   2   4         58.84         36.55        12.67 o
  13   2   4          6.18         -2.87        27.30 o
 -11   3   4          3.15          4.45        27.36 o
 -10   3   4        240.34        265.76        25.05 o
  -9   3   4        406.54        355.25        27.30 o
  -8   3   4       1075.35       1020.12        33.42 o
  -7   3   4       1036.81       1006.38        20.60 o
  -6   3   4        449.24        392.64        15.09 o
  -5   3   4          1.48          5.62         3.12 o
  -4   3   4         14.27         25.83         2.96 o
  -3   3   4       3067.09       3109.90        30.91 o
  -2   3   4       5282.62       5084.48        47.20 o
  -1   3   4       7619.83       7921.26        70.95 o
   0   3   4        276.67        311.64         5.32 o
   1   3   4       2042.36       1958.69        19.54 o
   2   3   4        158.48        167.48         4.12 o
   3   3   4        926.21        869.31        10.35 o
   4   3   4       5459.65       5581.66        51.84 o
   5   3   4          4.08          2.12         2.17 o
   6   3   4        612.62        621.60        18.46 o
   7   3   4       1331.83       1353.85        17.50 o
   8   3   4         64.95         59.30         5.28 o
   9   3   4          2.53          6.22         5.09 o
  10   3   4          0.29         -6.69         6.69 o
  11   3   4        217.80        202.90        16.95 o
  12   3   4          0.11          7.02        16.24 o
  13   3   4         91.31        110.06        25.36 o
 -11   4   4         92.46         91.44        21.28 o
 -10   4   4          8.57        -18.14        18.14 o
  -9   4   4         97.93        102.64        19.48 o
  -8   4   4         95.76         92.88        11.78 o
  -7   4   4        824.04        776.21        18.56 o
  -6   4   4          0.01          1.44         2.91 o
  -5   4   4        203.76        232.64         7.19 o
  -4   4   4        101.92        114.41         5.06 o
  -3   4   4       1639.64       1899.98        21.03 o
  -2   4   4        926.82        836.18        11.22 o
  -1   4   4       3207.00       3293.91        31.88 o
   0   4   4        559.67        523.33         7.57 o
   1   4   4       3090.50       3080.82        29.61 o
   2   4   4        479.55        428.02         7.27 o
   3   4   4       6395.38       6278.87        57.31 o
   4   4   4          7.07         12.69         2.97 o
   5   4   4       3112.55       3177.61        38.50 o
   6   4   4       1608.17       1647.60        19.30 o
   7   4   4        493.28        484.73        10.26 o
   8   4   4         37.99         48.65         4.95 o
   9   4   4        985.17       1053.33        16.98 o
  10   4   4        312.61        350.23        14.02 o
  11   4   4          1.77         -4.26         8.18 o
  12   4   4          3.97          2.84        12.89 o
  13   4   4          2.95         18.37        17.07 o
 -11   5   4         68.79         64.53        21.20 o
 -10   5   4         92.32         90.41        36.85 o
  -9   5   4        251.90        240.39        25.64 o
  -8   5   4        533.44        561.22        21.98 o
  -7   5   4        100.42         94.27         7.08 o
  -6   5   4         98.00         97.83         6.22 o
  -5   5   4         14.72         15.48         3.95 o
  -4   5   4        974.62        975.42        14.08 o
  -3   5   4       1224.38       1187.48        15.27 o
  -2   5   4         97.81         65.37         3.83 o
  -1   5   4       2364.89       2384.89        24.58 o
   0   5   4        102.18         94.97         4.10 o
   1   5   4        180.59        124.52         4.10 o
   2   5   4        851.01        777.69        23.65 o
   3   5   4        982.63        966.15        12.27 o
   4   5   4        707.64        599.15         9.53 o
   5   5   4       2296.30       2224.35        24.14 o
   6   5   4        670.07        627.97        10.67 o
   7   5   4          1.02          1.72         3.81 o
   8   5   4        207.54        188.28         7.97 o
   9   5   4        430.12        462.62        17.67 o
  10   5   4        109.70        114.97         8.84 o
  11   5   4        212.95        205.11        12.45 o
  12   5   4          0.05          6.13        12.13 o
  13   5   4        165.59        178.17        20.77 o
 -10   6   4         15.63          2.43        20.39 o
  -9   6   4       1269.84       1331.30        45.93 o
  -8   6   4          7.22         22.25        12.43 o
  -7   6   4        482.01        520.19        12.57 o
  -6   6   4        270.35        311.80         9.69 o
  -5   6   4       2526.85       2542.91        29.07 o
  -4   6   4        194.58        191.07         7.61 o
  -3   6   4        172.16        183.57         6.82 o
  -2   6   4        791.99        806.50        11.85 o
  -1   6   4        553.77        507.14         8.38 o
   0   6   4       1635.00       1491.28        19.02 o
   1   6   4        450.81        468.11         7.70 o
   2   6   4       2626.39       2521.31        27.81 o
   3   6   4        677.14        652.46        10.06 o
   4   6   4        300.30        332.84         7.33 o
   5   6   4        364.57        343.22         7.90 o
   6   6   4         40.64         59.87         4.63 o
   7   6   4       1396.47       1382.77        18.63 o
   8   6   4         74.42         90.05         6.28 o
   9   6   4        332.55        323.08        12.69 o
  10   6   4         27.69         18.37         7.14 o
  11   6   4       1445.14       1440.79        36.29 o
  12   6   4         23.43         15.30        10.12 o
  13   6   4          0.75         14.64        20.09 o
 -10   7   4          1.67          3.63        28.97 o
  -9   7   4          0.35          5.37        15.22 o
  -8   7   4         22.14         21.23         7.80 o
  -7   7   4        203.15        222.07        18.43 o
  -6   7   4        905.54        941.64        25.05 o
  -5   7   4         10.09         11.99         5.73 o
  -4   7   4       1318.97       1284.41        19.56 o
  -3   7   4        935.61        960.36        14.36 o
  -2   7   4       2096.05       2053.91        23.16 o
  -1   7   4       3261.39       3316.23        33.49 o
   0   7   4       1499.58       1651.77        19.26 o
   1   7   4       6085.17       6679.80        61.85 o
   2   7   4       2051.17       2067.65        22.57 o
   3   7   4        123.54        102.59         4.87 o
   4   7   4        179.69        182.78         6.29 o
   5   7   4        160.34        179.50         6.67 o
   6   7   4         40.02         42.18         4.55 o
   7   7   4       3320.50       3378.32        36.52 o
   8   7   4         51.48         64.72         6.23 o
   9   7   4        499.30        477.43        13.15 o
  10   7   4        217.72        221.82        12.41 o
  11   7   4        959.12        950.11        23.96 o
  12   7   4         99.49        134.38        15.16 o
  13   7   4        111.73        135.38        45.06 o
  -9   8   4         70.87         77.47        27.68 o
  -8   8   4        441.60        459.74        15.53 o
  -7   8   4        392.74        374.19        17.01 o
  -6   8   4        505.42        493.92        23.16 o
  -5   8   4        335.03        335.15        12.88 o
  -4   8   4        184.57        175.48         7.93 o
  -3   8   4        678.90        687.10        17.13 o
  -2   8   4        172.15        150.08         5.96 o
  -1   8   4         44.98         38.45         2.82 o
   0   8   4         79.29         92.20         6.41 o
   1   8   4         23.57         28.06         4.67 o
   2   8   4        205.82        269.58         6.83 o
   3   8   4         36.04         50.91         4.06 o
   4   8   4          0.23         -2.90         3.55 o
   5   8   4          9.36         17.09         4.16 o
   6   8   4        936.13        975.90        16.46 o
   7   8   4        834.33        768.43        14.57 o
   8   8   4        906.55        914.24        16.85 o
   9   8   4          0.07          0.34         7.06 o
  10   8   4         75.94        107.08        10.59 o
  11   8   4        195.10        203.66        12.29 o
  12   8   4         97.06        117.52        17.51 o
  13   8   4          2.13         34.30        15.62 o
  -9   9   4        369.52        343.00        43.02 o
  -8   9   4        162.15        165.27        20.18 o
  -7   9   4          2.26        -13.58        14.91 o
  -6   9   4         59.14         50.37         9.88 o
  -5   9   4        148.93        136.65        10.50 o
  -4   9   4        798.51        801.67        14.94 o
  -3   9   4         32.64         26.81         4.92 o
  -2   9   4        248.21        276.45         7.47 o
  -1   9   4       1841.25       1810.34        27.03 o
   0   9   4        136.74        134.96         7.86 o
   1   9   4        341.04        333.52        10.82 o
   2   9   4       1839.44       1863.00        21.48 o
   3   9   4        219.10        238.26         7.75 o
   4   9   4          0.02         -1.17         3.92 o
   5   9   4        259.60        243.28         8.81 o
   6   9   4        243.89        251.62        11.10 o
   7   9   4       2007.11       2025.84        26.11 o
   8   9   4         89.70         88.36         7.97 o
   9   9   4        267.99        261.07        12.29 o
  10   9   4         12.12         27.06        10.33 o
  11   9   4         22.38         22.43        10.32 o
  12   9   4          1.42          7.27        13.44 o
  -8  10   4        351.12        293.61        27.93 o
  -7  10   4        793.88        849.35        30.19 o
  -6  10   4        137.32        152.45        15.61 o
  -5  10   4          0.99          1.10         8.57 o
  -4  10   4        115.52        125.46        11.02 o
  -3  10   4          1.76          6.06         6.07 o
  -2  10   4        154.65        147.38         9.69 o
  -1  10   4        149.35        125.51         8.56 o
   0  10   4        314.07        319.18        12.07 o
   1  10   4       2809.52       2746.46        59.55 o
   2  10   4         64.58         90.56         5.08 o
   3  10   4         20.02         28.67         4.20 o
   4  10   4          4.31          5.21         4.61 o
   5  10   4         18.91         15.84         5.21 o
   6  10   4       1438.81       1498.28        21.34 o
   7  10   4       2103.91       2120.66        27.67 o
   8  10   4         23.59         19.32         7.51 o
   9  10   4        157.52        132.07        12.06 o
  10  10   4         91.07        120.41        12.63 o
  11  10   4         37.31         45.96        14.83 o
  12  10   4        120.40        148.95        19.98 o
  -8  11   4         57.81         33.57        18.42 o
  -7  11   4         60.15         59.71        21.67 o
  -6  11   4        449.43        511.59        26.08 o
  -5  11   4         37.70         26.73         9.65 o
  -4  11   4         44.18         33.16        13.42 o
  -3  11   4        867.91        831.07        17.69 o
  -2  11   4        382.21        371.57        15.45 o
  -1  11   4       1306.13       1336.73        24.74 o
   0  11   4         61.91         42.21         7.21 o
   1  11   4         35.28         36.13         6.84 o
   2  11   4        855.61        906.84        21.34 o
   3  11   4        354.48        360.42        10.79 o
   4  11   4        207.93        220.97         8.94 o
   5  11   4         17.84         16.67         5.79 o
   6  11   4        214.82        210.04         9.55 o
   7  11   4         64.62         61.17         7.80 o
   8  11   4         13.56         21.52         8.75 o
   9  11   4         22.35         31.94        10.04 o
  10  11   4          2.48         12.03        12.62 o
  11  11   4         62.05         57.49        14.75 o
  12  11   4         16.84         14.73        15.91 o
  -7  12   4        100.37        102.97        17.54 o
  -6  12   4         36.78         22.05        11.47 o
  -5  12   4        253.19        267.30        16.62 o
  -4  12   4        492.81        465.50        18.61 o
  -3  12   4         92.70         35.04        28.27 o
  -2  12   4        897.21        870.81        26.17 o
  -1  12   4        221.81        227.44        12.38 o
   0  12   4         55.46         47.45         8.28 o
   1  12   4        118.52        124.25        10.04 o
   2  12   4        103.16         96.91        10.18 o
   3  12   4         19.71         25.68         4.73 o
   4  12   4         36.71         40.41         5.75 o
   5  12   4         27.05         28.70         7.81 o
   6  12   4          4.51          2.07         7.06 o
   7  12   4         25.65         32.41         8.58 o
   8  12   4          0.23         -4.47         9.14 o
   9  12   4        112.66        140.89        16.62 o
  10  12   4          0.74        -14.15        15.53 o
  11  12   4         75.06        111.40        19.59 o
  -6  13   4          9.33         30.22        17.71 o
  -5  13   4         57.82          6.90        14.61 o
  -4  13   4         51.72         71.59        22.41 o
  -3  13   4         76.60        107.45        28.93 o
  -2  13   4        286.72         25.48        26.17 o
  -1  13   4        112.70         87.60        13.89 o
   0  13   4          5.69         10.24        10.94 o
   1  13   4        452.63        458.47        18.59 o
   2  13   4        665.55        610.33        22.57 o
   3  13   4       1843.51       1869.21        36.83 o
   4  13   4          0.04         -3.00         6.13 o
   5  13   4       2183.76       1972.82        39.93 o
   6  13   4         76.79         99.98        10.46 o
   7  13   4        411.52        401.27        21.38 o
   8  13   4          4.99         29.28        12.38 o
   9  13   4        507.88        559.25        30.09 o
  10  13   4          9.58         22.18        14.83 o
  11  13   4          0.02         -1.89        16.55 o
  -5  14   4          0.01        -14.54        16.17 o
  -4  14   4          0.76         -6.51        14.85 o
  -3  14   4        133.19        101.12        17.27 o
  -2  14   4         87.08         96.55        20.17 o
  -1  14   4        140.73        143.95        30.31 o
   0  14   4         67.00          3.95        21.87 o
   1  14   4          4.32          5.17        12.58 o
   2  14   4         31.42         22.25        12.06 o
   3  14   4        120.85        140.66        16.49 o
   4  14   4         61.26         37.17         9.75 o
   5  14   4        207.00        184.60        10.99 o
   6  14   4        371.06        335.36        17.61 o
   7  14   4         95.35         83.39        13.90 o
   8  14   4          3.20          3.94        14.29 o
   9  14   4        365.01        331.53        20.65 o
  10  14   4         22.24         49.93        17.07 o
  -4  15   4         50.66         90.88        19.74 o
  -3  15   4        107.87        129.91        20.52 o
  -2  15   4        276.49        297.58        22.38 o
  -1  15   4        136.91        149.88        17.44 o
   0  15   4          0.08          6.89        26.86 o
   1  15   4          0.42         31.68        26.17 o
   2  15   4        140.37         49.77        44.04 o
   3  15   4        176.91         24.80        21.35 o
   6  15   4        107.75         93.31        12.80 o
   7  15   4        158.83        150.76        16.89 o
   8  15   4        361.25        361.08        20.80 o
   9  15   4          0.95        -20.98        20.98 o
  -3  16   4         19.50         11.67        18.87 o
  -2  16   4        202.75        210.30        21.66 o
  -1  16   4         16.52         15.06        17.45 o
   0  16   4          0.81         15.27        16.28 o
   1  16   4          0.02         -1.50        19.29 o
   2  16   4          1.54         31.21        25.08 o
   3  16   4          1.70        -24.80        28.93 o
   4  16   4        187.19        188.72        35.82 o
   5  16   4         22.24         18.90        22.39 o
   6  16   4          2.90         -4.56        12.17 o
   7  16   4          7.82         -2.47        13.98 o
   8  16   4         78.76         89.66        17.06 o
  -1  17   4         85.78         79.15        20.54 o
   0  17   4        197.46        207.39        22.36 o
   1  17   4         64.67         49.01        18.35 o
   2  17   4        238.47        345.28        27.22 o
   3  17   4          7.82         34.41        18.25 o
   4  17   4         44.76         18.00        18.68 o
   5  17   4          5.37         31.87        18.18 o
   6  17   4          2.25         19.64        31.74 o
   7  17   4          7.96         19.23        19.64 o
   1  18   4        125.47        135.64        22.62 o
   2  18   4         13.48         31.75        20.36 o
   3  18   4         56.25         51.63        20.36 o
   4  18   4        228.68        301.68        44.08 o
   5  18   4          2.29         11.02        20.51 o
  -4 -17   5         82.04         59.70        28.63 o
  -3 -17   5          3.14         12.99        28.27 o
  -2 -17   5         43.06         35.23        19.34 o
  -1 -17   5         55.32         22.53        19.08 o
   0 -17   5        255.80        278.92        36.72 o
  -6 -16   5        263.08        276.55        29.22 o
  -5 -16   5          6.18         24.48        21.68 o
  -4 -16   5         26.94          9.64        14.32 o
  -3 -16   5         45.62         52.27        18.62 o
  -2 -16   5         46.41         38.30        22.07 o
  -1 -16   5         11.91          7.11        12.44 o
   0 -16   5         17.89         13.09        15.21 o
   1 -16   5          1.35        -16.96        16.96 o
   2 -16   5         60.67         85.28        19.88 o
   3 -16   5         88.86         80.68        34.72 o
  -7 -15   5          4.21        -12.52        22.33 o
  -6 -15   5         19.14         31.53        17.00 o
  -5 -15   5        473.48        491.47        26.01 o
  -4 -15   5         71.76         84.89        16.67 o
  -3 -15   5        224.43        215.81        14.32 o
  -2 -15   5          0.73         -4.42         9.88 o
  -1 -15   5         55.11         42.01        10.46 o
   0 -15   5        294.09        335.28        33.80 o
   1 -15   5         31.43         19.95        13.08 o
   2 -15   5        227.44        231.90        19.95 o
   3 -15   5        108.65        107.91        14.22 o
   4 -15   5          0.58         10.44        24.99 o
  -8 -14   5        136.21        151.90        24.94 o
  -7 -14   5         71.89         29.24        21.37 o
  -6 -14   5         87.72         95.94        20.19 o
  -5 -14   5          0.98         -3.84         9.45 o
  -4 -14   5         70.98         40.42        10.40 o
  -3 -14   5         30.19         21.79         8.67 o
  -2 -14   5         81.67         73.42         9.96 o
  -1 -14   5        120.56        132.05        11.17 o
   0 -14   5         32.53         40.14         9.97 o
   1 -14   5         56.01         61.48         9.73 o
   2 -14   5        198.29        203.68        16.14 o
   3 -14   5          4.14         -5.09        10.20 o
   4 -14   5         98.51         91.56        13.29 o
   5 -14   5        393.08        467.47        28.95 o
   6 -14   5         22.01         23.95        19.87 o
  -9 -13   5         30.37         42.52        17.04 o
  -8 -13   5          0.08        -14.41        15.83 o
  -7 -13   5        292.00        324.09        24.61 o
  -6 -13   5        325.70        278.14        18.48 o
  -5 -13   5       1229.07       1327.30        31.20 o
  -4 -13   5        871.51        777.83        23.28 o
  -3 -13   5        165.26        170.09        10.90 o
  -2 -13   5        543.48        513.14        16.97 o
  -1 -13   5        252.13        263.33        16.96 o
   0 -13   5        197.77        214.50        14.32 o
   1 -13   5         19.80         35.49         8.35 o
   2 -13   5        159.44        162.03        11.08 o
   3 -13   5          5.57          2.66        11.44 o
   4 -13   5         10.60         20.84         9.78 o
   5 -13   5        298.35        292.63        19.62 o
   6 -13   5          7.33         12.49        15.20 o
   7 -13   5        200.93        191.72        18.06 o
  -9 -12   5          4.67         -9.53        15.33 o
  -8 -12   5          1.52         -7.71        11.62 o
  -7 -12   5         93.02         73.83        13.14 o
  -6 -12   5         58.47         37.98        11.07 o
  -5 -12   5         68.93         68.94         8.04 o
  -4 -12   5         81.70         85.94         8.09 o
  -3 -12   5          7.27          3.93         6.23 o
  -2 -12   5          1.48          0.19         6.26 o
  -1 -12   5          5.19         -1.96         6.56 o
   0 -12   5       1992.33       2041.48        33.78 o
   1 -12   5         80.36         68.54         7.67 o
   2 -12   5         97.58         95.75         8.30 o
   3 -12   5        413.32        391.67        25.94 o
   4 -12   5        290.63        288.40        13.64 o
   5 -12   5          9.50         -1.06         9.96 o
   6 -12   5        120.45        124.99        15.42 o
   7 -12   5         45.91         39.90        14.33 o
   8 -12   5        116.69        143.17        26.73 o
 -10 -11   5         14.70          4.77        16.10 o
  -9 -11   5          1.54          2.16        13.94 o
  -8 -11   5          0.07         -5.88        17.39 o
  -7 -11   5        753.26        704.13        21.86 o
  -6 -11   5         80.09        100.92         8.92 o
  -5 -11   5        217.80        213.24        10.76 o
  -4 -11   5        539.51        531.63        13.19 o
  -3 -11   5         83.51         82.94         6.34 o
  -2 -11   5         57.47         57.65         5.80 o
  -1 -11   5          1.94         -1.47         4.87 o
   0 -11   5         59.74         67.09         5.86 o
   1 -11   5        906.54        856.21        16.49 o
   2 -11   5        843.94        860.07        18.19 o
   3 -11   5        136.22        150.52         9.00 o
   4 -11   5          0.00         -1.70        11.81 o
   5 -11   5         11.87         -1.22         8.39 o
   6 -11   5        168.42        165.85        14.94 o
   7 -11   5        266.74        273.37        30.30 o
   8 -11   5         84.74         46.39        15.06 o
 -10 -10   5         53.27          2.67        18.69 o
  -9 -10   5        629.77        653.52        28.71 o
  -8 -10   5         41.53         51.79        10.00 o
  -7 -10   5          9.09         -0.63         7.86 o
  -6 -10   5         54.13         75.36         8.10 o
  -5 -10   5        185.48        211.11        12.94 o
  -4 -10   5         41.04         38.73         5.36 o
  -3 -10   5         98.35        103.62         6.05 o
  -2 -10   5        783.85        796.78        13.99 o
  -1 -10   5        114.68        118.53         7.03 o
   0 -10   5        106.03        108.80         6.35 o
   1 -10   5         43.93         35.28         5.86 o
   2 -10   5        978.58       1001.11        16.44 o
   3 -10   5        502.48        459.07        12.27 o
   4 -10   5        153.58        162.85         8.77 o
   5 -10   5        262.97        233.37        11.07 o
   6 -10   5         70.39         81.20         9.83 o
   7 -10   5         15.81         21.13         9.99 o
   8 -10   5        154.70        148.96        15.28 o
   9 -10   5        223.37        234.99        18.72 o
 -11  -9   5          0.00         20.85        18.92 o
 -10  -9   5         33.49         63.16        21.40 o
  -9  -9   5        149.69        193.93        12.55 o
  -8  -9   5         61.80         53.04         9.16 o
  -7  -9   5         27.60         33.24         8.72 o
  -6  -9   5         57.08         61.79         6.87 o
  -5  -9   5        457.82        448.24        11.82 o
  -4  -9   5          3.79          2.55         4.37 o
  -3  -9   5       1146.37       1178.65        17.21 o
  -2  -9   5        585.51        516.36        12.33 o
  -1  -9   5         83.95         93.19         6.89 o
   0  -9   5        850.18        809.82        12.98 o
   1  -9   5          9.98          4.59         4.14 o
   2  -9   5        442.82        439.96        10.54 o
   3  -9   5        222.79        228.46         9.04 o
   4  -9   5        721.46        676.27        14.39 o
   5  -9   5        409.43        378.12        13.73 o
   6  -9   5         98.16         68.21         8.38 o
   7  -9   5        603.56        581.57        18.79 o
   8  -9   5         32.18         42.87        10.71 o
   9  -9   5          1.79        -12.29        12.75 o
  10  -9   5        306.92        333.07        21.13 o
 -11  -8   5         60.43         30.46        18.91 o
 -10  -8   5         38.37         49.94        12.37 o
  -9  -8   5        237.11        229.20        12.20 o
  -8  -8   5         36.67         33.63         8.17 o
  -7  -8   5          3.93          5.61         7.28 o
  -6  -8   5        397.88        392.82        15.29 o
  -5  -8   5         24.64         34.24         5.02 o
  -4  -8   5        192.25        184.19         6.91 o
  -3  -8   5        102.55        116.06         7.48 o
  -2  -8   5          9.50         19.58         3.41 o
  -1  -8   5       4802.65       5122.86        49.66 o
   0  -8   5          3.83          5.24         3.12 o
   1  -8   5         31.86         29.07         3.97 o
   2  -8   5         27.62         26.56         4.24 o
   3  -8   5        389.39        340.87         9.59 o
   4  -8   5         54.86         72.56         6.06 o
   5  -8   5         62.22         52.77         6.93 o
   6  -8   5        955.89        941.21        17.67 o
   7  -8   5         22.60         33.50         7.91 o
   8  -8   5        151.66        142.13        11.46 o
   9  -8   5        250.82        300.50        18.00 o
  10  -8   5        184.02        167.47        17.47 o
 -11  -7   5       1018.80       1193.00        53.90 o
 -10  -7   5         28.73         29.97        14.16 o
  -9  -7   5        315.37        329.67        18.09 o
  -8  -7   5        402.39        387.97        14.27 o
  -7  -7   5        344.66        321.17        11.04 o
  -6  -7   5        309.62        320.89        10.28 o
  -5  -7   5        472.56        436.49        11.50 o
  -4  -7   5        777.00        773.46        12.40 o
  -3  -7   5        561.77        635.63        10.33 o
  -2  -7   5       3373.02       3404.09        34.35 o
  -1  -7   5       1063.60       1154.76        14.47 o
   0  -7   5        985.76        967.49        13.08 o
   1  -7   5        142.92        143.97         6.64 o
   2  -7   5        547.95        560.86        10.30 o
   3  -7   5        136.15        143.09         8.07 o
   4  -7   5         71.47         55.61         5.69 o
   5  -7   5        130.09        129.23         7.09 o
   6  -7   5        399.58        363.34        11.58 o
   7  -7   5         31.08         24.97         7.36 o
   8  -7   5        405.84        398.30        17.39 o
   9  -7   5        360.04        340.73        19.04 o
  10  -7   5          7.03          8.77        16.40 o
  11  -7   5         99.67        113.16        19.98 o
 -11  -6   5         54.00         40.30        17.24 o
 -10  -6   5          1.06         11.95        15.89 o
  -9  -6   5         32.69         47.31         8.40 o
  -8  -6   5        169.63        174.21         9.71 o
  -7  -6   5        951.65        969.68        16.53 o
  -6  -6   5          0.56         -0.39         4.67 o
  -5  -6   5        822.21        875.82        13.77 o
  -4  -6   5        611.14        589.87        15.78 o
  -3  -6   5         14.01         19.55         3.97 o
  -2  -6   5        243.71        239.22         5.27 o
  -1  -6   5       1152.95       1227.91        14.51 o
   0  -6   5       1064.28       1044.89        13.31 o
   1  -6   5        425.90        430.94         7.98 o
   2  -6   5        144.15        143.87         5.84 o
   3  -6   5       1277.45       1249.70        17.77 o
   4  -6   5          0.00         -1.72         3.72 o
   5  -6   5         50.64         39.50         5.03 o
   6  -6   5        947.77        912.54        16.78 o
   7  -6   5       2839.63       2835.80        33.41 o
   8  -6   5        633.73        600.26        16.53 o
   9  -6   5        555.32        569.83        19.56 o
  10  -6   5         76.25         82.00        12.18 o
  11  -6   5         32.48         40.02        16.42 o
 -11  -5   5          1.97         -6.17        18.38 o
 -10  -5   5         38.14         10.61        13.12 o
  -9  -5   5        290.86        269.40        13.83 o
  -8  -5   5         35.95         32.69         9.50 o
  -7  -5   5          9.15          5.45         5.32 o
  -6  -5   5       2348.41       2230.67        26.06 o
  -5  -5   5        584.41        617.08        11.15 o
  -4  -5   5          0.47          2.35         3.42 o
  -3  -5   5       3939.55       4171.68        40.63 o
  -2  -5   5       1643.58       1858.90        19.80 o
  -1  -5   5         23.99         17.22         3.59 o
   0  -5   5       1687.22       1672.83        19.89 o
   1  -5   5          3.79         -1.59         2.58 o
   2  -5   5       3381.95       3712.46        39.02 o
   3  -5   5       3055.80       3266.89        33.39 o
   4  -5   5       2342.58       2273.57        25.44 o
   5  -5   5        217.66        212.47         7.85 o
   6  -5   5         10.29         11.97         4.64 o
   7  -5   5        165.99        188.48         8.71 o
   8  -5   5         69.45         90.29         8.07 o
   9  -5   5        148.86        148.38        10.32 o
  10  -5   5        151.71        195.63        16.21 o
  11  -5   5          4.82          5.85        12.84 o
 -12  -4   5        182.19        185.83        25.08 o
 -11  -4   5        120.84        142.11        26.64 o
 -10  -4   5        559.08        621.94        33.04 o
  -9  -4   5        357.29        327.12        16.41 o
  -8  -4   5         18.77         22.64         6.81 o
  -7  -4   5        122.19         98.72         6.06 o
  -6  -4   5        568.32        561.41        11.29 o
  -5  -4   5        840.68        788.69        12.34 o
  -4  -4   5         11.46         23.74         3.23 o
  -3  -4   5        177.72        139.25         4.77 o
  -2  -4   5        700.29        739.99         9.43 o
  -1  -4   5       3449.84       3685.49        46.15 o
   0  -4   5        142.06        139.86         5.11 o
   1  -4   5       1770.07       1598.54        17.35 o
   2  -4   5        363.38        376.54         8.86 o
   3  -4   5        355.34        305.80         6.91 o
   4  -4   5        322.07        325.29         7.66 o
   5  -4   5        369.23        350.36         8.75 o
   6  -4   5          0.21          3.04         4.24 o
   7  -4   5       1241.09       1226.36        18.33 o
   8  -4   5         32.29         35.36         6.16 o
   9  -4   5         92.27         83.15         8.36 o
  10  -4   5         14.21         23.39         9.11 o
  11  -4   5          2.73         10.82        11.80 o
  12  -4   5         29.55         -8.54        16.56 o
 -12  -3   5          5.50         30.50        21.05 o
 -11  -3   5         15.27        -14.24        21.40 o
 -10  -3   5         93.10        103.47        19.53 o
  -9  -3   5        165.15        164.15        21.16 o
  -8  -3   5        918.88        978.52        16.68 o
  -7  -3   5       1124.09       1074.76        16.01 o
  -6  -3   5       2210.84       2255.83        25.59 o
  -5  -3   5         15.28         14.43         3.53 o
  -4  -3   5        954.58        962.99        13.04 o
  -3  -3   5        702.76        685.96         9.96 o
  -2  -3   5        759.15        736.34        10.11 o
  -1  -3   5       2745.48       2576.81        30.32 o
   0  -3   5       3648.46       3656.27        34.19 o
   1  -3   5       5417.64       5522.29        62.17 o
   2  -3   5        471.32        430.68         7.34 o
   3  -3   5         95.43         87.20         3.90 o
   4  -3   5        168.04        158.62         5.67 o
   5  -3   5        665.29        575.29        10.28 o
   6  -3   5        513.14        481.60        10.17 o
   7  -3   5        236.52        270.18         8.97 o
   8  -3   5         26.73         14.26         8.20 o
   9  -3   5        721.03        698.93        17.15 o
  10  -3   5          7.49         22.79         8.88 o
  11  -3   5         13.22         -2.56        13.00 o
  12  -3   5        142.30        166.18        20.28 o
 -12  -2   5         31.36         26.36        43.14 o
 -11  -2   5         22.30          9.58        18.09 o
 -10  -2   5         97.58         71.32        32.22 o
  -9  -2   5         36.88         34.96        12.64 o
  -8  -2   5        220.04        207.15        12.50 o
  -7  -2   5          9.24          8.55         3.95 o
  -6  -2   5       1015.78       1025.02        14.68 o
  -5  -2   5        631.97        647.45        10.68 o
  -4  -2   5         10.80         19.90         3.00 o
  -3  -2   5       1256.72       1185.56        16.15 o
  -2  -2   5       1352.70       1247.30        16.96 o
  -1  -2   5       1515.11       1587.94        16.46 o
   0  -2   5       1013.08        949.26        10.67 o
   1  -2   5        224.33        231.64         5.59 o
   2  -2   5       3703.99       3781.21        44.09 o
   3  -2   5         38.77         34.52         2.71 o
   4  -2   5       1853.39       1686.26        22.05 o
   5  -2   5        808.36        894.02        12.71 o
   6  -2   5        130.10        123.79         5.81 o
   7  -2   5        302.85        313.96         8.96 o
   8  -2   5        555.36        523.95        11.97 o
   9  -2   5         56.52         58.05         7.69 o
  10  -2   5        167.08        179.00        13.88 o
  11  -2   5         10.05         20.94         9.15 o
  12  -2   5        398.56        406.96        26.48 o
 -12  -1   5         53.16         98.29        22.94 o
 -11  -1   5         38.29         17.29        18.23 o
 -10  -1   5         39.27         20.25        15.23 o
  -9  -1   5          7.63         15.15        11.68 o
  -8  -1   5          0.42         -5.12        10.71 o
  -7  -1   5         84.67         65.96         7.75 o
  -6  -1   5         24.27         27.12         3.58 o
  -5  -1   5          3.64          7.27         2.96 o
  -4  -1   5         19.17         15.63         3.05 o
  -3  -1   5       1446.96       1463.58        18.86 o
  -2  -1   5       1610.24       1522.24        16.35 o
  -1  -1   5       1035.96        909.41        10.58 o
   0  -1   5       1199.23       1305.93        18.07 o
   1  -1   5       8468.55       8819.09        77.91 o
   2  -1   5       1288.88       1304.50        14.04 o
   3  -1   5       1351.83       1244.95        18.91 o
   4  -1   5         20.43         17.20         2.52 o
   5  -1   5       1655.49       1628.75        26.43 o
   6  -1   5        530.94        516.92        10.21 o
   7  -1   5        634.81        661.21        12.61 o
   8  -1   5        263.06        246.98         8.78 o
   9  -1   5        908.81        805.40        18.61 o
  10  -1   5        806.06        805.89        20.78 o
  11  -1   5        244.01        293.14        16.90 o
  12  -1   5         10.51         23.83        11.95 o
  13  -1   5          1.33        -14.35        28.71 o
 -11   0   5         69.53         83.79        19.84 o
 -10   0   5         18.53          3.84        21.28 o
  -9   0   5        171.32        149.12        19.12 o
  -8   0   5         29.94         45.07         9.92 o
  -7   0   5          0.02         -1.20         6.67 o
  -6   0   5         19.12         14.97         3.18 o
  -5   0   5         44.85         58.54         3.73 o
  -4   0   5         26.53         28.96         3.06 o
  -3   0   5        335.46        298.50         5.99 o
  -2   0   5        246.16        228.29         8.10 o
  -1   0   5        249.41        189.05         4.30 o
   0   0   5        341.00        323.41         5.72 o
   1   0   5       2639.81       2488.07        23.78 o
   2   0   5      21817.94      21960.20       346.35 o
   3   0   5       1152.67       1148.51        15.17 o
   4   0   5        659.04        706.01        10.15 o
   5   0   5       1069.02       1183.79        15.34 o
   6   0   5        113.82        128.49         5.40 o
   7   0   5        521.68        519.06        10.10 o
   8   0   5        105.01        108.81         8.24 o
   9   0   5         59.72         59.03         6.27 o
  10   0   5        117.29        102.96        14.36 o
  11   0   5        118.56         83.90        12.60 o
  12   0   5        140.30        119.68        16.39 o
  13   0   5        299.58        308.34        25.93 o
 -11   1   5          2.12        -15.21        21.58 o
 -10   1   5         14.23         19.80        21.47 o
  -9   1   5        496.66        391.13        60.95 o
  -8   1   5         21.74         10.21         9.59 o
  -7   1   5        322.08        350.42        15.35 o
  -6   1   5          0.69         -1.45         7.44 o
  -5   1   5       2221.74       2230.66        24.33 o
  -4   1   5       2594.61       2672.94        27.49 o
  -3   1   5          1.88          2.26         2.44 o
  -2   1   5          0.51          4.05         1.86 o
  -1   1   5      21736.97      22583.71       209.22 o
   0   1   5        228.88        203.64         4.97 o
   1   1   5       1354.63       1307.49        14.02 o
   2   1   5       1784.70       1744.00        17.41 o
   3   1   5        444.26        398.86         6.69 o
   4   1   5        739.49        753.56         9.91 o
   5   1   5       3777.04       3915.08        37.94 o
   6   1   5         13.12          6.48         2.89 o
   7   1   5        202.92        193.53        10.51 o
   8   1   5        590.55        565.30        13.02 o
   9   1   5        221.06        184.83         9.76 o
  10   1   5        579.38        631.40        18.24 o
  11   1   5         36.65         27.66         9.61 o
  12   1   5          1.44          6.35        10.68 o
  13   1   5          0.81         -3.37        18.60 o
 -11   2   5          0.00        -18.94        18.94 o
 -10   2   5        156.79        162.94        19.55 o
  -8   2   5          4.89          8.55        10.09 o
  -7   2   5         89.93         83.90         8.55 o
  -6   2   5       1743.23       1693.46        26.09 o
  -5   2   5        124.39        103.98         4.88 o
  -4   2   5       1647.07       1653.92        18.96 o
  -3   2   5          0.98          5.50         2.54 o
  -2   2   5       2746.94       2898.87        48.23 o
  -1   2   5       2774.36       2806.36        27.33 o
   0   2   5      27177.08      27884.56       245.52 o
   1   2   5        277.96        243.00         4.47 o
   2   2   5         83.08         73.34         3.51 o
   3   2   5       9630.74       9881.71       102.25 o
   4   2   5         85.21        102.44         5.22 o
   5   2   5         89.15         89.31         4.07 o
   6   2   5        195.63        168.73         5.76 o
   7   2   5         42.37         47.62         4.28 o
   8   2   5        568.32        595.28        12.58 o
   9   2   5        558.12        499.57        14.21 o
  10   2   5          5.42         10.64         7.67 o
  11   2   5        172.96        163.76        15.78 o
  12   2   5          2.38         -6.66        15.38 o
  13   2   5         38.44         39.04        19.20 o
 -11   3   5          1.72         -8.48        19.93 o
 -10   3   5          1.89        -10.83        17.09 o
  -9   3   5        100.80         55.41        52.69 o
  -8   3   5        105.73         80.30        11.42 o
  -7   3   5         50.17         46.31         8.30 o
  -6   3   5         54.39         57.02         5.60 o
  -5   3   5          2.15          2.76         3.15 o
  -4   3   5       1386.59       1442.30        17.43 o
  -3   3   5        701.68        571.30        12.85 o
  -2   3   5        620.29        585.98         8.89 o
  -1   3   5       1058.58       1013.97        12.29 o
   0   3   5        105.54         73.78         3.18 o
   1   3   5          0.69          7.76         1.76 o
   2   3   5       1128.79       1079.39        12.24 o
   3   3   5       1312.40       1320.23        15.83 o
   4   3   5        916.06        977.30        14.94 o
   5   3   5       2210.78       2287.68        23.97 o
   6   3   5          0.87          3.53         2.89 o
   7   3   5        150.67        152.91         6.27 o
   8   3   5        132.74        123.57         6.22 o
   9   3   5        357.10        405.68        12.22 o
  10   3   5         17.15         -0.64         7.17 o
  11   3   5        381.37        384.21        29.72 o
  12   3   5          2.95         -5.81         9.91 o
  13   3   5         20.66         36.43        19.01 o
 -11   4   5          0.20        -17.21        24.84 o
 -10   4   5          7.84          2.43        17.34 o
  -9   4   5        251.99         65.43        30.31 o
  -8   4   5         81.79         67.95        12.28 o
  -7   4   5        217.89        202.53        12.63 o
  -6   4   5        345.95        353.35         8.47 o
  -5   4   5        220.08        235.82         7.64 o
  -4   4   5        395.52        403.68         8.79 o
  -3   4   5       1305.14       1343.22        16.59 o
  -2   4   5       8351.82       8930.14        80.93 o
  -1   4   5        478.20        501.49         8.10 o
   0   4   5        605.75        564.22         8.28 o
   1   4   5        261.34        307.70         6.65 o
   2   4   5       1108.55       1110.92        13.08 o
   3   4   5       1257.64       1303.48        14.78 o
   4   4   5        508.85        486.51         7.75 o
   5   4   5        261.83        287.71         6.25 o
   6   4   5        380.02        342.66         7.47 o
   7   4   5          1.70         10.16         3.51 o
   8   4   5          8.76          6.03         5.84 o
   9   4   5        195.74        167.68         8.46 o
  10   4   5        197.80        166.41         9.96 o
  11   4   5        237.06        194.81        11.94 o
  12   4   5        357.70        342.41        18.26 o
  13   4   5         10.32        -17.87        22.88 o
 -10   5   5          2.23         -4.82        16.80 o
  -9   5   5        453.80        441.12        44.08 o
  -8   5   5        130.66        140.75        14.34 o
  -7   5   5        321.65        289.09        11.04 o
  -6   5   5         23.01         12.98         4.56 o
  -5   5   5        385.84        366.77         9.47 o
  -4   5   5         44.51         42.75         4.37 o
  -3   5   5       1930.27       1798.64        20.96 o
  -2   5   5        288.39        252.00         6.58 o
  -1   5   5          3.37          3.72         2.48 o
   0   5   5       1382.16       1229.20        20.81 o
   1   5   5       1562.66       1593.84        20.37 o
   2   5   5       2920.92       2993.02        48.94 o
   3   5   5        343.84        340.36         7.44 o
   4   5   5         36.95         29.55         2.94 o
   5   5   5        719.76        796.19        12.85 o
   6   5   5         71.67         70.10         4.56 o
   7   5   5        319.59        303.86        10.11 o
   8   5   5        533.82        528.83        11.17 o
   9   5   5        198.56        224.39         9.27 o
  10   5   5        239.12        250.83        12.02 o
  11   5   5         19.52         19.01         9.05 o
  12   5   5        219.27        193.21        14.57 o
  13   5   5          0.01          6.23        18.50 o
 -10   6   5        131.98        147.65        20.72 o
  -9   6   5         46.47         11.77        14.88 o
  -8   6   5         10.23         18.25        12.06 o
  -7   6   5        328.64        326.02        13.74 o
  -6   6   5        496.39        482.92        13.38 o
  -5   6   5        295.21        305.01         9.71 o
  -4   6   5          7.34          4.63         4.31 o
  -3   6   5         14.12         14.67         3.94 o
  -2   6   5       1156.06       1198.68        15.61 o
  -1   6   5        815.25        873.54        12.27 o
   0   6   5         57.92         63.13         3.79 o
   1   6   5         69.37         47.08         3.30 o
   2   6   5        199.79        225.53         6.39 o
   3   6   5        481.44        492.98         8.75 o
   4   6   5       2572.06       2798.53        31.36 o
   5   6   5        566.54        531.17        10.63 o
   6   6   5        194.71        194.06         7.13 o
   7   6   5       2535.03       2520.45        28.61 o
   8   6   5         66.65         64.09         5.54 o
   9   6   5        564.93        581.11        16.86 o
  10   6   5       1019.01        961.90        21.12 o
  11   6   5        211.62        256.61        14.29 o
  12   6   5        444.90        511.52        23.59 o
  13   6   5         75.91        108.23        18.92 o
 -10   7   5         22.81         32.77        37.88 o
  -9   7   5        294.67        267.20        27.26 o
  -8   7   5        120.46        114.66         8.88 o
  -7   7   5        161.92        139.64        11.52 o
  -6   7   5        171.39        175.58        13.43 o
  -5   7   5        173.83        163.91         8.20 o
  -4   7   5        102.92        121.42         7.74 o
  -3   7   5        172.22        159.78         7.07 o
  -2   7   5       3367.70       3401.04        35.19 o
  -1   7   5       1451.91       1452.69        18.63 o
   0   7   5        866.08        912.72        12.44 o
   1   7   5       4892.01       5216.10        65.36 o
   2   7   5       1799.26       2090.08        22.92 o
   3   7   5       2911.28       3168.35        37.40 o
   4   7   5          5.93          3.61         3.30 o
   5   7   5        203.35        207.47         7.19 o
   6   7   5          0.23          1.40         4.07 o
   7   7   5          8.28         12.73         4.84 o
   8   7   5       1267.81       1224.91        18.62 o
   9   7   5       5790.29       5877.08        63.61 o
  10   7   5         86.06         45.91         7.98 o
  11   7   5        574.47        597.49        18.18 o
  12   7   5         24.97         30.00        12.23 o
  13   7   5          9.48         11.19        24.31 o
  -9   8   5        109.78         83.81        35.12 o
  -8   8   5          3.99         -2.03         8.56 o
  -7   8   5        362.86        379.39        15.78 o
  -6   8   5        159.92        191.94        12.72 o
  -5   8   5        370.89        380.08        16.20 o
  -4   8   5        159.35        141.74         7.24 o
  -3   8   5         14.60         10.81         4.53 o
  -2   8   5        404.40        443.90        10.03 o
  -1   8   5        335.29        354.61         8.01 o
   0   8   5        120.74        110.82         5.66 o
   1   8   5       1036.29       1107.72        14.47 o
   2   8   5       1702.46       1802.36        20.85 o
   3   8   5         15.34         19.98         4.13 o
   4   8   5       1084.43       1162.10        16.03 o
   5   8   5        415.11        394.34         9.45 o
   6   8   5        199.87        227.74         8.56 o
   7   8   5        511.72        527.19        16.62 o
   8   8   5        451.11        437.85        12.45 o
   9   8   5         65.34         92.55         8.31 o
  10   8   5         83.50         94.30        10.50 o
  11   8   5          6.18          3.40        10.07 o
  12   8   5          1.89        -11.81        11.88 o
  13   8   5         80.38         23.41        20.58 o
  -9   9   5         11.20         13.82        23.39 o
  -8   9   5        103.03         91.96        16.65 o
  -7   9   5          0.61         14.57         9.61 o
  -6   9   5         31.39         38.45        10.10 o
  -5   9   5        722.77        709.74        20.71 o
  -4   9   5       1489.31       1565.46        26.55 o
  -3   9   5         89.57         85.69         6.00 o
  -2   9   5        232.84        247.50         7.78 o
  -1   9   5          6.33          4.86         3.71 o
   0   9   5         71.50         62.09         6.58 o
   1   9   5          0.66         -0.51         5.06 o
   2   9   5        195.88        210.93         6.81 o
   3   9   5         18.26          9.05         3.85 o
   4   9   5        801.86        800.34        13.51 o
   5   9   5        185.19        190.60         8.46 o
   6   9   5        245.15        242.18         9.22 o
   7   9   5        253.46        260.57        10.42 o
   8   9   5        734.01        729.23        16.14 o
   9   9   5        547.45        545.17        18.04 o
  10   9   5        331.42        334.25        17.12 o
  11   9   5        580.15        597.81        20.38 o
  12   9   5         31.80         32.59        13.42 o
  -8  10   5         67.28         38.88        18.42 o
  -7  10   5        153.39        166.72        16.60 o
  -6  10   5         13.67          0.73        10.91 o
  -5  10   5         52.75         28.78         9.97 o
  -4  10   5        971.78        873.15        25.12 o
  -3  10   5        508.81        460.26        24.82 o
  -2  10   5         18.68         21.38         4.65 o
  -1  10   5         15.38         -2.34         6.25 o
   0  10   5        335.45        294.86        12.04 o
   1  10   5        201.14        210.54        10.31 o
   2  10   5          9.20         20.11         4.29 o
   3  10   5         50.36         40.02         4.66 o
   4  10   5        342.06        334.43         9.87 o
   5  10   5         34.46         26.63         5.46 o
   6  10   5       2788.40       2753.84        32.25 o
   7  10   5          3.72          9.65         6.48 o
   8  10   5       2259.96       2299.03        32.52 o
   9  10   5         44.34         37.91        11.80 o
  10  10   5        380.41        384.01        20.68 o
  11  10   5         98.90        131.32        13.83 o
  12  10   5         42.50         46.71        16.50 o
  -7  11   5        347.98        330.71        39.80 o
  -6  11   5         84.59         49.40        19.48 o
  -5  11   5        370.99        352.42        22.35 o
  -4  11   5          7.73          9.07         8.65 o
  -3  11   5        319.11        300.86        10.04 o
  -2  11   5        499.99        427.52        17.69 o
  -1  11   5        193.60        170.20        15.98 o
   0  11   5        283.96        274.33        12.48 o
   1  11   5        407.75        400.51        13.88 o
   2  11   5         45.63         59.71         7.96 o
   3  11   5        802.49        779.36        13.26 o
   4  11   5        216.86        214.79         9.40 o
   5  11   5        108.64        103.94         7.25 o
   6  11   5         87.51         81.50         7.53 o
   7  11   5        633.26        627.92        16.63 o
   8  11   5        940.16        912.94        23.74 o
   9  11   5        160.87        171.81        14.14 o
  10  11   5         18.75          8.23        11.10 o
  11  11   5         32.46         31.79        13.99 o
  12  11   5          2.75        -12.96        31.69 o
  -7  12   5         22.82         24.69        15.90 o
  -6  12   5         59.74         32.71        18.69 o
  -5  12   5         11.15          1.92        11.02 o
  -4  12   5          8.14         22.78         8.45 o
  -3  12   5        582.09        588.77        43.39 o
  -2  12   5        311.88        250.37        31.91 o
  -1  12   5        123.18        114.29        12.15 o
   0  12   5        902.15        879.01        21.58 o
   1  12   5       1084.84       1020.74        22.38 o
   2  12   5        188.45        199.19        11.80 o
   3  12   5        231.50        215.54        14.46 o
   4  12   5         27.05         32.65         7.05 o
   5  12   5        106.40         95.96         7.52 o
   6  12   5        172.06        179.76        10.36 o
   7  12   5         35.94         29.75         8.85 o
   8  12   5          5.86         12.84         9.96 o
   9  12   5        531.12        542.98        26.74 o
  10  12   5         14.74         -3.11        22.96 o
  11  12   5        139.26        148.64        30.65 o
  -6  13   5        134.16        119.26        19.48 o
  -5  13   5         90.34         91.64        16.18 o
  -4  13   5        221.34        252.84        25.47 o
  -3  13   5         40.66         32.48        14.30 o
  -2  13   5         41.38         13.78        24.11 o
  -1  13   5        331.80        194.92        26.17 o
   0  13   5        125.34        105.39        17.37 o
   1  13   5        616.42        651.65        22.91 o
   2  13   5        864.57        874.49        25.62 o
   3  13   5        808.90        891.83        37.16 o
   4  13   5       1851.72       1779.98        28.14 o
   5  13   5        584.51        590.22        17.56 o
   6  13   5          1.81         13.80         8.22 o
   7  13   5        475.93        412.49        21.70 o
   8  13   5        239.99        241.01        17.63 o
   9  13   5         69.78         77.94        14.82 o
  10  13   5        200.56        236.57        18.88 o
  11  13   5          8.88         19.20        19.26 o
  -5  14   5          8.51          2.80        18.37 o
  -4  14   5          9.22         13.78        15.47 o
  -3  14   5          3.47         -9.32        14.30 o
  -2  14   5         18.06          2.64        14.28 o
  -1  14   5         10.06         66.81        25.48 o
   0  14   5         14.16         -8.76        25.14 o
   1  14   5         96.47         34.39        28.42 o
   2  14   5        290.28        300.69        26.51 o
   3  14   5         25.33         36.99        12.14 o
   5  14   5         54.28         31.76        10.59 o
   6  14   5        495.00        474.87        20.83 o
   7  14   5        416.85        436.49        21.17 o
   8  14   5        130.95        119.73        13.18 o
   9  14   5        143.54        158.13        15.92 o
  10  14   5         31.21          5.55        15.85 o
  -4  15   5        248.27        315.96        30.24 o
  -3  15   5         22.72         11.42        17.18 o
  -2  15   5          8.22        -15.07        15.07 o
  -1  15   5         63.91        108.46        16.93 o
   0  15   5         59.41         78.49        20.17 o
   1  15   5        585.84        609.55        55.10 o
   2  15   5        112.52         82.73        60.61 o
   3  15   5         50.05         65.92        18.03 o
   4  15   5        776.88        853.37        55.79 o
   5  15   5          0.06          4.01         9.26 o
   6  15   5        136.39        131.25        15.30 o
   7  15   5          0.18         -7.22        12.48 o
   8  15   5         88.08         83.59        15.66 o
   9  15   5         46.18         49.51        16.68 o
  -3  16   5         21.85         37.35        20.25 o
  -2  16   5        129.18        104.25        20.26 o
  -1  16   5         19.99         41.52        18.46 o
   0  16   5        234.40        262.66        22.06 o
   1  16   5       1220.77       1330.47        41.86 o
   2  16   5         31.39         25.48        19.50 o
   3  16   5        109.69        115.48        23.04 o
   4  16   5         93.09        138.63        49.59 o
   5  16   5         14.45         20.70        16.32 o
   6  16   5        209.73        202.98        21.32 o
   7  16   5        141.78        143.21        16.12 o
   8  16   5         30.32          5.19        18.78 o
  -1  17   5          2.76        -19.18        19.18 o
   0  17   5          7.72         31.64        28.89 o
   1  17   5          3.58         10.44        18.15 o
   2  17   5        277.50        279.00        23.78 o
   3  17   5         53.40         33.49        37.44 o
   4  17   5         70.50         68.55        19.89 o
   5  17   5         57.74         60.19        36.46 o
   6  17   5        140.92        188.33        22.20 o
   7  17   5         95.05        132.96        22.99 o
   2  18   5        282.59        242.24        24.74 o
   3  18   5        173.47        187.69        35.80 o
   4  18   5         21.67         18.51        19.70 o
  -5 -16   6          1.97        -19.19        23.12 o
  -4 -16   6          0.83         13.74        24.18 o
  -3 -16   6          9.52         27.40        20.60 o
  -2 -16   6         15.14         16.56        14.01 o
  -1 -16   6         25.51          0.03        15.01 o
   0 -16   6         57.25         13.08        17.89 o
   1 -16   6        142.88        135.53        21.23 o
   2 -16   6         26.47         13.61        33.48 o
  -6 -15   6          1.46          3.04        20.78 o
  -5 -15   6        479.40        540.84        35.77 o
  -4 -15   6         93.06        113.01        17.88 o
  -3 -15   6         52.25         81.33        25.15 o
  -2 -15   6          2.98         -4.89        10.88 o
  -1 -15   6        388.32        327.52        21.50 o
   0 -15   6         28.43         45.53        13.35 o
   1 -15   6        304.06        337.94        21.95 o
   2 -15   6         61.99         90.88        16.19 o
   3 -15   6         37.24         32.65        16.30 o
   4 -15   6        231.07        287.73        36.50 o
  -8 -14   6         64.64         26.83        22.24 o
  -7 -14   6          6.45         11.93        21.54 o
  -6 -14   6         20.82        -17.10        19.29 o
  -5 -14   6         28.17          3.48        12.44 o
  -4 -14   6         18.33         27.06        11.81 o
  -3 -14   6         39.68         39.11         9.05 o
  -2 -14   6         43.96         46.18        12.43 o
  -1 -14   6         19.45         45.72        11.03 o
   0 -14   6         18.34          3.19         9.18 o
   1 -14   6          2.05          6.63        11.38 o
   2 -14   6        731.53        673.81        29.11 o
   3 -14   6          3.10          6.10        10.70 o
   4 -14   6        200.68        275.27        19.62 o
   5 -14   6          9.82        -16.16        16.53 o
  -8 -13   6         33.66         31.55        20.40 o
  -7 -13   6         46.12         48.03        14.46 o
  -6 -13   6         57.09         24.52        19.06 o
  -5 -13   6        204.21        190.05        13.82 o
  -4 -13   6        168.79        198.64        21.57 o
  -3 -13   6        357.18        364.99        26.77 o
  -2 -13   6         40.99         33.05        14.81 o
  -1 -13   6       2454.45       2258.49       109.73 o
   0 -13   6         86.78         81.48         9.42 o
   1 -13   6          1.09         -3.90         9.21 o
   2 -13   6         30.77         11.01         9.20 o
   3 -13   6         86.77         98.05        12.25 o
   4 -13   6          2.51         -3.41        10.10 o
   5 -13   6        221.86        223.86        27.74 o
   6 -13   6        134.89        112.18        17.99 o
  -9 -12   6         16.20         75.77        29.22 o
  -8 -12   6         13.58         12.39        15.01 o
  -7 -12   6         35.06         14.52        12.04 o
  -6 -12   6         15.71          6.65         9.01 o
  -5 -12   6         15.02          8.91        11.40 o
  -4 -12   6        485.29        436.97        19.21 o
  -3 -12   6        132.78        140.14         9.18 o
  -2 -12   6          0.67          1.97         6.18 o
  -1 -12   6       1005.73        922.57        20.18 o
   0 -12   6        508.24        476.14        22.31 o
   1 -12   6         58.52         64.46        10.79 o
   2 -12   6        289.56        257.78        15.86 o
   3 -12   6         81.34         60.18         8.94 o
   4 -12   6          3.32          2.44         8.48 o
   5 -12   6        146.82        132.44        14.42 o
   6 -12   6        162.59        135.01        13.89 o
   7 -12   6          0.61         12.51        14.04 o
 -10 -11   6         22.76        -10.01        27.64 o
  -9 -11   6        161.52        133.51        22.49 o
  -8 -11   6        159.70        141.34        20.81 o
  -7 -11   6        265.73        246.26        22.26 o
  -6 -11   6        249.87        230.15        15.63 o
  -5 -11   6         25.38         12.85         6.57 o
  -4 -11   6        182.33        186.76        12.75 o
  -3 -11   6        609.15        608.10        14.58 o
  -2 -11   6        330.92        328.91        13.26 o
  -1 -11   6        286.15        264.22        10.25 o
   0 -11   6        260.32        228.54        10.44 o
   1 -11   6         27.20         19.35         6.08 o
   2 -11   6         10.15         16.91         7.34 o
   3 -11   6         70.69         76.81         8.07 o
   4 -11   6         76.76         73.11         9.69 o
   5 -11   6        495.08        434.01        22.91 o
   6 -11   6          2.93         -3.82        10.57 o
   7 -11   6        250.53        279.52        17.14 o
   8 -11   6          6.13         16.01        22.87 o
 -10 -10   6         42.36         26.03        24.10 o
  -9 -10   6         31.62         17.17        12.44 o
  -8 -10   6          0.09         -1.24        10.02 o
  -7 -10   6        243.57        240.93        15.82 o
  -6 -10   6        289.37        272.15        18.19 o
  -5 -10   6         55.84         54.81         6.42 o
  -4 -10   6        621.89        576.97        13.30 o
  -3 -10   6        267.41        293.09        13.47 o
  -2 -10   6        434.46        415.08         9.89 o
  -1 -10   6        182.37        163.10         7.26 o
   0 -10   6        267.02        260.72        11.13 o
   1 -10   6        178.22        176.26         8.07 o
   2 -10   6       2657.77       2508.64        29.78 o
   3 -10   6         73.90         73.89         7.19 o
   4 -10   6        373.25        333.87        15.04 o
   5 -10   6         49.19         52.04         8.12 o
   6 -10   6          0.53          7.88        10.44 o
   7 -10   6          0.00          1.50        14.52 o
   8 -10   6        131.29        128.38        15.73 o
   9 -10   6          0.01         10.20        22.96 o
 -10  -9   6          1.91          6.39        14.55 o
  -9  -9   6         91.42         86.67        15.55 o
  -8  -9   6        613.11        615.26        18.37 o
  -7  -9   6         82.59         79.62         9.01 o
  -6  -9   6         40.72         38.24         6.96 o
  -5  -9   6         14.96          6.16         6.55 o
  -4  -9   6         23.03         25.76         4.80 o
  -3  -9   6        232.62        231.39         7.40 o
  -2  -9   6        282.73        302.60         7.83 o
  -1  -9   6       2871.30       2818.55        30.64 o
   0  -9   6         53.29         54.45         4.71 o
   1  -9   6       1444.87       1451.90        19.32 o
   2  -9   6       1685.32       1729.12        22.29 o
   3  -9   6        409.16        454.76        13.60 o
   4  -9   6        247.38        247.17        11.07 o
   5  -9   6          0.40          1.99         6.55 o
   6  -9   6         27.11         22.56         7.94 o
   7  -9   6         44.75         49.30         9.65 o
   8  -9   6        170.28        181.26        13.46 o
   9  -9   6          1.84          9.33        12.61 o
 -11  -8   6          5.30         41.68        19.33 o
 -10  -8   6          0.24         36.74        13.60 o
  -9  -8   6          0.37          1.10         9.80 o
  -8  -8   6        180.58        184.03        11.53 o
  -7  -8   6        145.98        169.25         9.53 o
  -6  -8   6        192.07        192.28         8.98 o
  -5  -8   6         18.13         12.66         4.88 o
  -4  -8   6        393.84        363.08        10.56 o
  -3  -8   6        247.12        238.03         6.84 o
  -2  -8   6       1700.77       1739.04        20.31 o
  -1  -8   6       1315.73       1319.30        16.65 o
   0  -8   6       1193.59       1262.83        16.59 o
   1  -8   6        254.71        277.46         8.11 o
   2  -8   6        240.88        225.17         8.63 o
   3  -8   6         75.50         83.74         6.48 o
   4  -8   6        862.98        869.29        15.53 o
   5  -8   6        249.37        252.52        10.23 o
   6  -8   6        984.96        967.10        18.13 o
   7  -8   6        543.66        533.80        19.56 o
   8  -8   6         99.43        101.59        11.56 o
   9  -8   6         38.99         39.68        11.57 o
  10  -8   6         32.25         11.19        15.12 o
 -11  -7   6        357.97        391.91        39.95 o
 -10  -7   6         80.22         82.35        18.19 o
  -9  -7   6        665.34        632.13        22.65 o
  -8  -7   6        102.02        102.78         9.10 o
  -7  -7   6        678.90        689.91        16.18 o
  -6  -7   6         68.19         76.59         6.47 o
  -5  -7   6       1289.98       1282.39        18.10 o
  -4  -7   6       1284.86       1314.19        17.33 o
  -3  -7   6        502.91        507.38         9.00 o
  -2  -7   6        209.31        188.01         8.99 o
  -1  -7   6         37.64         38.47         2.56 o
   0  -7   6        258.47        245.12         6.48 o
   1  -7   6       1502.73       1595.77        21.12 o
   2  -7   6        248.09        235.07         7.39 o
   3  -7   6         12.57          9.51         4.30 o
   4  -7   6        213.88        196.29         8.15 o
   5  -7   6        106.31        115.51         7.23 o
   6  -7   6       1224.95       1217.93        19.43 o
   7  -7   6        123.39        137.84         8.83 o
   8  -7   6          0.46         -5.51         8.31 o
   9  -7   6         11.27         13.33        11.10 o
  10  -7   6        139.89        125.79        17.31 o
 -11  -6   6         38.19         29.28        25.89 o
 -10  -6   6         40.44         41.70        11.48 o
  -9  -6   6        130.14        112.69        10.95 o
  -8  -6   6        326.68        308.48        13.11 o
  -7  -6   6        295.11        298.55        11.90 o
  -6  -6   6         38.85         45.04         6.02 o
  -5  -6   6         20.04         21.69         4.49 o
  -4  -6   6         65.17         54.90         4.19 o
  -3  -6   6         82.07        103.69         4.49 o
  -2  -6   6        255.14        245.63         8.82 o
  -1  -6   6        194.76        180.23         9.63 o
   0  -6   6         11.22         26.61         2.59 o
   1  -6   6        223.81        236.28         6.32 o
   2  -6   6          0.05          1.78         3.06 o
   3  -6   6        253.18        255.61         7.69 o
   4  -6   6        455.21        468.05        10.63 o
   5  -6   6       2151.40       2207.09        26.44 o
   6  -6   6        123.77        125.39         9.70 o
   7  -6   6        211.84        191.73         9.22 o
   8  -6   6        129.22        142.48        10.07 o
   9  -6   6        180.05        173.63        13.15 o
  10  -6   6         64.54         40.18        11.81 o
  11  -6   6          3.36         27.45        14.72 o
 -11  -5   6        238.29        376.90        61.99 o
 -10  -5   6          9.41         11.65        10.20 o
  -9  -5   6          4.27         -0.58         7.78 o
  -8  -5   6        216.34        232.22        11.46 o
  -7  -5   6        727.82        717.53        14.21 o
  -6  -5   6       1784.50       1761.87        22.31 o
  -5  -5   6         20.91         18.81         4.16 o
  -4  -5   6         68.55         57.21         4.19 o
  -3  -5   6       1018.69       1001.22        13.08 o
  -2  -5   6        216.37        251.99         8.48 o
  -1  -5   6        246.55        233.26         7.79 o
   0  -5   6          7.91          7.34         1.70 o
   1  -5   6        158.54        161.28         4.95 o
   2  -5   6        287.25        336.11         7.58 o
   3  -5   6       1103.35       1202.67        16.70 o
   4  -5   6        497.85        535.04        11.09 o
   5  -5   6         49.29         28.96         5.01 o
   6  -5   6        932.25        884.64        14.96 o
   7  -5   6          9.95          5.08         5.66 o
   8  -5   6          0.74         -6.61         6.61 o
   9  -5   6         40.57         24.38         8.35 o
  10  -5   6        345.81        331.61        17.06 o
  11  -5   6         83.47         86.05        20.38 o
 -11  -4   6         60.84         74.73        24.46 o
 -10  -4   6        227.52        224.17        22.55 o
  -9  -4   6        243.87        240.50        17.94 o
  -8  -4   6        231.58        214.18        11.00 o
  -7  -4   6         17.37         16.97         5.42 o
  -6  -4   6         45.35         35.47         5.47 o
  -5  -4   6       2486.50       2535.01        29.54 o
  -4  -4   6       1543.26       1571.20        18.86 o
  -3  -4   6        289.06        280.73         6.33 o
  -2  -4   6       6927.22       7381.48        79.52 o
  -1  -4   6          6.42          5.11         3.44 o
   0  -4   6       2607.03       2761.93        33.08 o
   1  -4   6       6604.21       6861.01        89.46 o
   2  -4   6        261.45        280.21         6.22 o
   3  -4   6       6292.33       6362.76        64.91 o
   4  -4   6       1287.34       1304.31        16.71 o
   5  -4   6        554.70        561.38        10.90 o
   6  -4   6        647.10        630.15        12.85 o
   7  -4   6         19.09         23.36         5.22 o
   8  -4   6         76.68         66.43         7.52 o
   9  -4   6         35.13         21.33         7.89 o
  10  -4   6          5.96         19.09         9.33 o
  11  -4   6        253.28        251.12        22.47 o
  12  -4   6         10.61         19.78        20.73 o
 -11  -3   6         13.01        -18.87        28.24 o
 -10  -3   6         40.52         28.98        34.10 o
  -9  -3   6         91.04        109.31        23.59 o
  -8  -3   6        313.34        277.78        10.81 o
  -7  -3   6         43.60         43.13         5.57 o
  -6  -3   6        341.07        335.64        14.29 o
  -5  -3   6       2176.05       2089.21        25.23 o
  -4  -3   6        123.82        102.44         4.99 o
  -3  -3   6       1161.02       1097.46        13.80 o
  -2  -3   6       1064.64        975.42        15.67 o
  -1  -3   6       3769.85       3689.19        45.38 o
   0  -3   6       8356.56       8708.27        77.83 o
   1  -3   6        121.03        105.73         4.26 o
   2  -3   6       1776.10       1939.99        20.61 o
   3  -3   6       5164.64       5469.84        51.42 o
   4  -3   6        293.54        320.48         8.38 o
   5  -3   6        243.84        257.23         7.49 o
   6  -3   6       1804.42       1907.39        23.01 o
   7  -3   6         14.77         15.62         4.78 o
   8  -3   6       1682.24       1655.98        22.68 o
   9  -3   6        213.53        223.31        10.87 o
  10  -3   6         68.29         66.19         9.26 o
  11  -3   6        110.83        121.57        11.33 o
  12  -3   6         15.62          0.91        30.14 o
 -11  -2   6          0.05          0.93        29.49 o
 -10  -2   6         58.62        114.51        24.33 o
  -9  -2   6        136.24        171.32        16.05 o
  -8  -2   6        199.93        185.71         7.36 o
  -7  -2   6        402.45        398.42        10.08 o
  -6  -2   6       2384.02       2428.42        27.46 o
  -5  -2   6        809.69        807.97        12.52 o
  -4  -2   6        132.84        154.60         5.83 o
  -3  -2   6        101.55         99.70         4.59 o
  -2  -2   6         98.62        132.89         4.34 o
  -1  -2   6        362.05        294.42         5.22 o
   0  -2   6       2132.14       1958.44        30.43 o
   1  -2   6       2397.11       2518.94        62.30 o
   2  -2   6       1520.85       1531.21        17.38 o
   3  -2   6         72.81        101.92         4.22 o
   4  -2   6         26.69         31.41         3.11 o
   5  -2   6        374.51        356.28         8.47 o
   6  -2   6       1158.81       1179.75        16.19 o
   7  -2   6       1441.78       1363.34        18.64 o
   8  -2   6         94.77         86.44         6.35 o
   9  -2   6        544.44        554.58        14.91 o
  10  -2   6        101.58        102.43         9.72 o
  11  -2   6         87.34         65.45        11.62 o
  12  -2   6        153.25        114.75        17.40 o
 -11  -1   6        222.01        221.71        23.35 o
 -10  -1   6        158.05        151.93        25.29 o
  -9  -1   6         17.16          0.11        14.31 o
  -8  -1   6        152.10        142.97        14.51 o
  -7  -1   6         88.56         92.20         6.86 o
  -6  -1   6        219.32        226.40         7.52 o
  -5  -1   6       1072.22       1074.99        15.73 o
  -4  -1   6        412.05        387.87         7.78 o
  -3  -1   6        624.86        627.60         9.55 o
  -2  -1   6       1248.50       1201.11        14.01 o
  -1  -1   6       4496.11       4693.94        43.63 o
   0  -1   6       3113.66       3072.16        29.41 o
   1  -1   6        207.82        200.99         4.77 o
   2  -1   6       1512.08       1457.66        40.36 o
   3  -1   6       2954.05       3021.39        29.70 o
   4  -1   6        569.66        603.21         9.28 o
   5  -1   6        687.33        707.86        10.83 o
   6  -1   6        110.58         96.00         5.02 o
   7  -1   6        133.11        124.00         6.48 o
   8  -1   6        301.00        346.67        10.03 o
   9  -1   6       2027.82       2010.52        28.84 o
  10  -1   6        369.75        347.75        14.75 o
  11  -1   6        189.33        161.47        12.56 o
  12  -1   6        290.95        293.20        19.65 o
 -11   0   6         10.12         14.84        27.83 o
 -10   0   6          1.05        -18.22        21.16 o
  -9   0   6        141.57        128.17        19.86 o
  -8   0   6        887.90        848.57        43.54 o
  -7   0   6         19.74          6.51         7.10 o
  -6   0   6         16.69         91.05         8.89 o
  -5   0   6        329.21        342.07         8.96 o
  -4   0   6          2.23          2.86         2.91 o
  -3   0   6          2.84         20.54         3.47 o
  -2   0   6        396.07        309.42         6.12 o
  -1   0   6       5499.90       5436.11        49.93 o
   0   0   6      19369.75      20087.03       174.50 o
   1   0   6       7513.24       7500.60        67.07 o
   2   0   6       3965.97       3761.62        35.36 o
   3   0   6       3420.03       3423.95        37.28 o
   4   0   6          1.00          2.06         2.21 o
   5   0   6        406.47        437.03         7.92 o
   6   0   6        155.97        165.88         7.08 o
   7   0   6         28.61         26.17         3.90 o
   8   0   6        166.11        153.69         7.70 o
   9   0   6        296.10        246.04        12.48 o
  10   0   6         46.19         38.45         7.73 o
  11   0   6        217.39        200.24        13.24 o
  12   0   6          0.22         -0.42        11.67 o
  13   0   6        130.94        104.05        23.20 o
 -11   1   6        501.48        471.83        40.41 o
 -10   1   6       1016.24        929.20        40.58 o
  -9   1   6        160.83         78.95        63.37 o
  -8   1   6         38.51         22.12        13.32 o
  -7   1   6        221.53        215.49        14.39 o
  -6   1   6         71.88         74.07         4.89 o
  -5   1   6        262.71        243.63         7.15 o
  -4   1   6       2159.85       2108.16        23.17 o
  -3   1   6        412.91        406.72         7.65 o
  -2   1   6        538.88        491.39         7.80 o
  -1   1   6        808.40        734.03         9.67 o
   0   1   6       4486.29       4830.45        46.24 o
   1   1   6        475.30        463.66         6.85 o
   2   1   6         48.43         56.36         2.58 o
   3   1   6        574.72        514.40         7.31 o
   4   1   6        611.28        585.99         9.11 o
   5   1   6        239.38        219.03         5.27 o
   6   1   6        681.45        733.64        11.46 o
   7   1   6          0.00          3.62         3.81 o
   8   1   6          0.18         -1.63         4.30 o
   9   1   6        307.24        282.09        13.50 o
  10   1   6        309.62        265.45        14.08 o
  11   1   6          0.13         -9.74         9.74 o
  12   1   6        121.77        118.58        17.39 o
  13   1   6        259.64        254.26        24.27 o
 -11   2   6        109.90        123.19        23.79 o
 -10   2   6         35.76         24.22        18.64 o
  -8   2   6          8.03         -6.09        15.72 o
  -7   2   6          4.69          3.81         7.48 o
  -6   2   6        666.01        691.82        11.53 o
  -5   2   6        116.78        113.84         5.60 o
  -4   2   6        224.41        185.12         6.75 o
  -3   2   6        499.38        511.32         8.77 o
  -2   2   6        480.74        444.73         8.02 o
  -1   2   6         44.16         49.93         3.09 o
   0   2   6        513.18        457.00         7.11 o
   1   2   6       1376.89       1378.74        15.92 o
   2   2   6       1028.12       1061.96        15.11 o
   3   2   6        458.14        445.78         9.73 o
   4   2   6       1605.96       1636.45        23.00 o
   5   2   6        766.30        778.55        10.10 o
   6   2   6          1.22          2.65         4.96 o
   7   2   6        427.78        403.76         8.97 o
   8   2   6         87.17         95.61         5.75 o
   9   2   6         12.03          9.93         5.50 o
  10   2   6        429.65        398.70        15.88 o
  11   2   6        143.94        130.17        12.23 o
  12   2   6        123.98        114.81        16.89 o
  13   2   6         11.26          4.84        20.94 o
 -11   3   6         32.95         35.41        20.46 o
 -10   3   6        140.04        131.39        20.34 o
  -9   3   6          4.37         10.33        21.35 o
  -8   3   6         93.87         98.14        13.74 o
  -7   3   6        747.94        692.40        23.05 o
  -6   3   6        279.62        312.51         8.27 o
  -5   3   6        189.65        159.17         6.63 o
  -4   3   6         63.73         66.60         4.31 o
  -3   3   6       6272.21       6433.88        60.12 o
  -2   3   6         50.66         59.05         3.62 o
  -1   3   6       1777.46       1931.95        20.60 o
   0   3   6          1.51          2.98         1.91 o
   1   3   6       5110.14       5483.08        50.54 o
   2   3   6       1287.25       1328.24        14.73 o
   3   3   6         64.28         87.76         5.88 o
   4   3   6       1300.86       1260.87        18.28 o
   5   3   6        339.41        374.65        11.09 o
   6   3   6        194.42        193.26         5.44 o
   7   3   6        336.20        277.82         7.61 o
   8   3   6         12.68         13.96         5.29 o
   9   3   6        150.80        162.75        11.60 o
  10   3   6        144.78        164.71        10.50 o
  11   3   6          5.79         -7.70         8.79 o
  12   3   6         97.31         70.89        14.24 o
  13   3   6        141.26        143.20        19.79 o
 -10   4   6          1.49         -3.10        16.63 o
  -9   4   6         44.08         21.37        35.13 o
  -8   4   6        109.81        103.38        15.17 o
  -7   4   6        566.25        544.56        25.71 o
  -6   4   6        101.35        104.43         5.99 o
  -5   4   6         12.28         10.29         4.08 o
  -4   4   6          4.65          8.87         3.49 o
  -3   4   6       1657.04       1684.83        19.91 o
  -2   4   6         35.45         38.61         3.77 o
  -1   4   6        153.74        190.58         5.62 o
   0   4   6        301.10        313.79         9.14 o
   1   4   6       2829.65       2823.49        28.21 o
   2   4   6          0.88          4.97         2.20 o
   3   4   6       4905.77       4964.29        46.51 o
   4   4   6        517.08        440.46         7.10 o
   5   4   6         43.18         59.01         3.06 o
   6   4   6       1841.41       1905.27        21.39 o
   7   4   6         34.54         20.56         3.84 o
   8   4   6         49.83         59.10         4.97 o
   9   4   6        380.12        368.65        12.04 o
  10   4   6        307.90        287.84        12.61 o
  11   4   6         46.44         63.40         9.55 o
  12   4   6         35.06         25.19        10.23 o
  13   4   6        273.93        292.90        29.34 o
 -10   5   6         71.91         76.02        20.07 o
  -9   5   6        600.88        634.72        36.28 o
  -8   5   6         82.11         76.11        13.80 o
  -7   5   6        164.76        169.43         7.63 o
  -6   5   6        286.49        274.09        18.34 o
  -5   5   6        125.44        119.48         6.35 o
  -4   5   6        128.28        124.44         6.30 o
  -3   5   6        690.16        686.25        11.56 o
  -2   5   6        671.04        645.35        10.66 o
  -1   5   6        144.56        144.18         5.42 o
   0   5   6        422.35        394.06         7.63 o
   1   5   6          0.30          2.88         2.31 o
   2   5   6       2112.13       2189.16        24.50 o
   3   5   6       1927.94       1925.63        20.92 o
   4   5   6       1926.34       2059.26        22.24 o
   5   5   6         99.34        101.51         5.08 o
   6   5   6        186.63        157.17         5.81 o
   7   5   6        162.44        169.38         6.55 o
   8   5   6         30.03         29.56         4.64 o
   9   5   6        347.95        349.40        12.21 o
  10   5   6          2.14         -1.30         6.93 o
  11   5   6          0.82          9.37        10.72 o
  12   5   6          7.50          6.09        10.26 o
  13   5   6         27.34         18.33        12.96 o
 -10   6   6          9.13         28.37        29.96 o
  -9   6   6         45.81         29.97        37.09 o
  -8   6   6          5.51          0.54        13.56 o
  -7   6   6        214.85        174.32         9.76 o
  -6   6   6        754.67        721.52        16.82 o
  -5   6   6        162.15        160.95         7.78 o
  -4   6   6         24.01         37.36         5.15 o
  -3   6   6       1070.97       1059.09        15.39 o
  -2   6   6        119.14        111.24         5.30 o
  -1   6   6          7.56         10.22         3.68 o
   0   6   6          2.44          7.25         2.72 o
   1   6   6        405.31        412.35         8.65 o
   2   6   6        629.11        717.16        10.76 o
   3   6   6          5.63          3.43         2.85 o
   4   6   6       2536.06       2690.15        30.66 o
   5   6   6         51.47         60.63         4.19 o
   6   6   6        272.48        302.59         8.13 o
   7   6   6        943.06        918.73        14.25 o
   8   6   6        143.57        134.30         7.09 o
   9   6   6       4609.50       4495.96        50.31 o
  10   6   6        109.20         87.13        10.16 o
  11   6   6         12.68          3.73         8.36 o
  12   6   6        790.76        764.75        28.35 o
  13   6   6        276.01        268.41        48.49 o
  -9   7   6        383.04        354.36        30.64 o
  -8   7   6       1236.86       1282.56        36.51 o
  -7   7   6         31.90         35.32         7.46 o
  -6   7   6         62.31         47.53         7.99 o
  -5   7   6         12.02          7.56         6.04 o
  -4   7   6        112.29        116.62         6.66 o
  -3   7   6          7.41          6.66         4.31 o
  -2   7   6        546.31        556.96        10.77 o
  -1   7   6         73.61         80.05         4.73 o
   0   7   6        190.67        212.67         6.55 o
   1   7   6        145.72        137.70         5.51 o
   2   7   6       1148.36       1132.87        14.93 o
   3   7   6        352.96        340.00         9.96 o
   4   7   6        283.76        281.38        10.22 o
   5   7   6        251.67        267.33         8.73 o
   6   7   6         14.14         16.17         4.35 o
   7   7   6        191.75        193.61         8.04 o
   8   7   6          0.07          1.55         5.23 o
   9   7   6        455.10        441.24        18.46 o
  10   7   6        270.39        245.20        13.44 o
  11   7   6        128.09        121.41        10.02 o
  12   7   6         57.78         58.28        16.28 o
  13   7   6        505.43        442.70        41.67 o
  -9   8   6        160.00        107.87        27.01 o
  -8   8   6        433.14        463.57        25.52 o
  -7   8   6        354.43        367.64        18.69 o
  -6   8   6        121.22        109.91         9.95 o
  -5   8   6          0.02          5.72         8.73 o
  -4   8   6         47.39         44.73         6.38 o
  -3   8   6        204.10        194.22         8.31 o
  -2   8   6        773.15        806.23        13.62 o
  -1   8   6        137.96        112.28         5.43 o
   0   8   6        267.72        235.06         8.13 o
   1   8   6        447.26        452.40         9.00 o
   2   8   6         30.21         25.75         4.30 o
   3   8   6        253.66        246.92         7.62 o
   4   8   6        288.81        318.23         8.56 o
   5   8   6          0.31         -2.42         4.00 o
   6   8   6         51.25         48.60         5.32 o
   7   8   6          3.57          5.41         5.31 o
   8   8   6         63.95         66.73         6.67 o
   9   8   6        577.86        511.18        15.42 o
  10   8   6         33.27         25.14         8.95 o
  11   8   6         23.52         25.70         9.07 o
  12   8   6        294.92        306.95        21.51 o
  -8   9   6         58.29         35.22        16.94 o
  -7   9   6        415.63        428.32        18.49 o
  -6   9   6          0.41          1.40        10.13 o
  -5   9   6          1.02          7.74         9.42 o
  -4   9   6          7.94          1.42         6.42 o
  -3   9   6        432.56        389.29        11.46 o
  -2   9   6        206.74        204.81         9.37 o
  -1   9   6        109.09        107.29         5.84 o
   0   9   6        317.72        347.57         8.13 o
   1   9   6        274.44        295.08         8.16 o
   2   9   6         15.22          7.87         4.00 o
   3   9   6       1040.32        985.98        14.70 o
   4   9   6         16.71         18.95         5.03 o
   5   9   6          2.03          3.24         4.49 o
   6   9   6          2.37          2.65         5.08 o
   7   9   6       2331.29       2316.08        28.64 o
   8   9   6        235.14        231.35        11.09 o
   9   9   6         31.34         26.01         7.72 o
  10   9   6         92.50        107.79        11.19 o
  11   9   6        108.16         95.50        13.18 o
  12   9   6        150.86        182.20        17.08 o
  -8  10   6         62.39         54.31        21.96 o
  -7  10   6        169.82        217.52        17.78 o
  -6  10   6        737.58        765.88        25.99 o
  -5  10   6        197.45        243.63        14.59 o
  -4  10   6        525.03        465.56        17.30 o
  -3  10   6        318.33        292.32        12.02 o
  -2  10   6        243.06        235.86         9.18 o
  -1  10   6        691.09        669.42        16.89 o
   0  10   6        637.46        649.94        16.28 o
   1  10   6        601.64        595.55        15.54 o
   2  10   6         33.03         42.98         4.22 o
   3  10   6       1855.59       1894.70        23.28 o
   4  10   6        241.58        241.85         9.22 o
   5  10   6         69.17         62.56         5.91 o
   6  10   6        461.15        426.23        13.49 o
   7  10   6          2.68          1.76         6.39 o
   8  10   6          1.25          0.38         7.46 o
   9  10   6         27.13         14.62        10.21 o
  10  10   6        126.76        102.65        11.65 o
  11  10   6        198.41        274.59        22.41 o
  12  10   6         54.43         39.47        16.10 o
  -7  11   6          4.52         12.53        13.92 o
  -6  11   6        252.71        254.54        19.39 o
  -5  11   6          5.09         14.61        10.28 o
  -4  11   6        632.92        547.63        22.10 o
  -3  11   6       1730.89       1765.79        37.17 o
  -2  11   6        133.71        142.35        15.07 o
  -1  11   6        457.23        477.60        16.93 o
   0  11   6       1236.44       1251.12        24.11 o
   1  11   6        974.13       1000.46        20.99 o
   2  11   6        408.16        393.27        14.75 o
   3  11   6         11.18         10.76         5.69 o
   4  11   6       1292.63       1309.69        20.46 o
   5  11   6         50.78         40.64         6.31 o
   6  11   6        108.04        109.96         8.03 o
   7  11   6        161.62        154.51         9.98 o
   8  11   6          0.01          9.18         8.51 o
   9  11   6         92.46        103.46        14.34 o
  10  11   6         15.15         17.91        11.05 o
  11  11   6         82.89         90.12        17.74 o
  12  11   6          0.77        -10.22        21.61 o
  -6  12   6        241.06        280.37        21.28 o
  -5  12   6         35.32          9.55        10.80 o
  -4  12   6        151.83        138.72        11.24 o
  -3  12   6         60.94         57.56        18.60 o
  -2  12   6        201.33        147.41        19.81 o
  -1  12   6       1181.12       1052.57        48.37 o
   0  12   6       3389.00       3410.79        51.66 o
   1  12   6        697.17        683.06        26.77 o
   2  12   6       1740.00       1696.36        29.23 o
   3  12   6       1570.21       1562.88        22.56 o
   4  12   6        388.83        322.18        12.62 o
   5  12   6       1243.89       1184.54        21.68 o
   6  12   6        201.35        207.09        11.93 o
   7  12   6         76.24         56.03        17.10 o
   8  12   6         31.14          9.22        10.98 o
   9  12   6         81.07         89.30        13.41 o
  10  12   6         72.52         59.67        16.69 o
  11  12   6         43.23         30.19        15.32 o
  -6  13   6         73.23         92.78        18.94 o
  -5  13   6         55.86         61.65        16.41 o
  -4  13   6         43.76         47.57        15.66 o
  -3  13   6        196.49        203.12        19.14 o
  -2  13   6        200.53        190.10        30.31 o
  -1  13   6         57.59         27.22        41.67 o
   0  13   6       1000.41       1064.90        40.61 o
   1  13   6        386.52        391.85        19.37 o
   2  13   6       1918.59       1827.23        37.86 o
   3  13   6        181.21        171.26        15.24 o
   4  13   6       1258.67       1114.54        32.81 o
   5  13   6        209.48        241.46        16.39 o
   6  13   6        225.92        226.47        13.87 o
   7  13   6        149.11        132.25        13.41 o
   8  13   6         71.02         79.30        14.00 o
   9  13   6          3.04        -11.41        11.41 o
  10  13   6         58.54         66.74        15.19 o
  11  13   6         33.51         44.54        16.90 o
  -5  14   6          0.90         15.15        24.35 o
  -4  14   6          0.45        -17.98        17.98 o
  -3  14   6         11.79          1.73        15.08 o
  -2  14   6          0.68         -3.57        14.42 o
  -1  14   6         37.99         52.71        27.21 o
   1  14   6         64.85         49.83        16.31 o
   2  14   6         53.52         67.60        24.05 o
   3  14   6         20.42         34.12        11.33 o
   4  14   6        169.70         70.07        33.75 o
   5  14   6          8.26          5.33         8.61 o
   6  14   6         15.74          9.23        10.07 o
   7  14   6        255.43        254.94        14.48 o
   8  14   6        291.30        286.74        15.67 o
   9  14   6          1.34         -9.30        13.56 o
  10  14   6         71.56         67.47        16.95 o
  -4  15   6        260.82        245.98        22.77 o
  -3  15   6         52.45         56.32        18.06 o
  -2  15   6         21.58          5.35        16.24 o
  -1  15   6         11.85         23.45        15.59 o
   0  15   6         79.10         84.93        16.57 o
   1  15   6        945.40        989.51        44.19 o
   2  15   6        204.79         95.31        77.14 o
   3  15   6          0.25         35.10        28.93 o
   4  15   6        311.04        390.52        41.33 o
   5  15   6        257.77        134.54       111.92 o
   6  15   6         11.71         14.62        15.03 o
   7  15   6         19.18          4.87        12.94 o
   8  15   6          7.59         12.76        13.71 o
   9  15   6        213.38        263.95        21.77 o
  -2  16   6        622.43        722.88        36.55 o
  -1  16   6        153.81        189.57        21.54 o
   0  16   6         87.70        159.37        19.94 o
   1  16   6         68.41         61.46        16.42 o
   2  16   6        498.15        535.84        38.39 o
   3  16   6         21.33         41.18        20.00 o
   4  16   6         79.68        125.35        22.64 o
   5  16   6        311.51        342.13        28.90 o
   6  16   6         14.68         11.28        16.58 o
   7  16   6        182.58        204.82        17.60 o
   8  16   6        109.21         89.79        17.51 o
   0  17   6          7.02         28.23        18.04 o
   1  17   6        132.48        169.30        21.72 o
   2  17   6         96.98        124.79        20.78 o
   3  17   6          2.43          0.05        16.84 o
   4  17   6          3.02         42.69        17.47 o
   5  17   6        145.89        158.12        20.89 o
   6  17   6        123.24        153.36        26.77 o
   7  17   6         17.24          0.56        19.70 o
  -4 -16   7         62.51         71.87        23.39 o
  -3 -16   7         20.42         14.01        20.87 o
  -2 -16   7         18.03         -3.60        19.20 o
  -1 -16   7         45.87         63.66        20.62 o
   0 -16   7        117.37        167.10        21.62 o
   1 -16   7         13.95          6.52        16.27 o
  -6 -15   7        361.95        362.99        31.31 o
  -5 -15   7         65.59         57.77        21.42 o
  -4 -15   7        135.48        153.76        23.12 o
  -3 -15   7          4.13          1.97        16.17 o
  -2 -15   7         21.80         14.34        12.72 o
  -1 -15   7         19.62         16.62        12.28 o
   0 -15   7         10.04         14.03        16.57 o
   1 -15   7          5.80        -12.29        12.29 o
   2 -15   7          5.44          1.27        13.93 o
   3 -15   7         17.38         27.91        18.79 o
  -7 -14   7         36.13         16.22        22.90 o
  -6 -14   7         97.29         98.67        22.46 o
  -5 -14   7        827.33        772.38        37.75 o
  -4 -14   7         22.41         17.71        17.34 o
  -3 -14   7        132.50        143.64        18.50 o
  -2 -14   7         22.42         17.38        11.21 o
  -1 -14   7         95.04         80.33        18.89 o
   0 -14   7        103.83         94.98        16.66 o
   1 -14   7        157.94        173.17        15.26 o
   2 -14   7        224.04        247.11        21.54 o
   3 -14   7        199.01        174.81        16.98 o
   4 -14   7         10.29         47.24        17.46 o
   5 -14   7         28.53          7.78        14.78 o
  -8 -13   7         37.76         53.64        32.97 o
  -7 -13   7         24.07         16.64        24.05 o
  -6 -13   7          1.13          6.61        14.15 o
  -5 -13   7         35.63          9.09        12.72 o
  -4 -13   7        222.57        239.29        16.30 o
  -3 -13   7        210.48        185.63        14.66 o
  -2 -13   7          3.79          7.45         7.37 o
  -1 -13   7        208.70        187.33        14.88 o
   0 -13   7        235.01        238.83        16.88 o
   1 -13   7        132.24        117.49        15.81 o
   2 -13   7        441.10        402.65        16.45 o
   3 -13   7        161.62        156.23        13.46 o
   4 -13   7        169.59        202.31        16.50 o
   5 -13   7        313.62        308.90        18.48 o
   6 -13   7          7.03        -14.40        14.40 o
  -8 -12   7         93.96         68.54        52.35 o
  -7 -12   7         37.57         66.41        22.61 o
  -6 -12   7        260.26        273.68        27.71 o
  -4 -12   7        138.91        172.60        20.85 o
  -2 -12   7       2317.10       2274.47        42.93 o
  -1 -12   7        273.57        247.43        12.48 o
   0 -12   7        713.48        657.23        35.09 o
   1 -12   7        311.83        288.94        14.22 o
   2 -12   7          7.27          6.99         7.97 o
   3 -12   7        169.94        176.86        13.92 o
   4 -12   7        303.21        324.23        16.48 o
   5 -12   7         45.83         37.96        11.65 o
   6 -12   7         21.05         -6.94        12.22 o
   7 -12   7         71.48         82.84        15.70 o
  -9 -11   7         20.23          4.37        25.38 o
  -8 -11   7         71.57         29.51        18.82 o
  -7 -11   7         17.41         33.06        15.91 o
  -6 -11   7        145.05        143.44        18.94 o
  -5 -11   7        227.78        196.43        22.12 o
  -4 -11   7         11.15          1.07         7.89 o
  -3 -11   7        597.26        520.16        28.67 o
  -2 -11   7        169.29        142.50         9.44 o
  -1 -11   7        301.20        301.74        10.81 o
   0 -11   7       1376.57       1347.94        23.20 o
   1 -11   7        192.86        184.99        10.27 o
   2 -11   7       1022.15        956.58        19.57 o
   3 -11   7        211.68        201.60        12.61 o
   4 -11   7        325.16        290.67        14.42 o
   5 -11   7        239.64        244.35        13.81 o
   6 -11   7          5.51         -2.41        16.15 o
   7 -11   7         13.97         -8.23        13.00 o
   8 -11   7        547.73        646.46        28.68 o
 -10 -10   7          3.39         33.12        18.81 o
  -9 -10   7        149.26        128.68        49.51 o
  -8 -10   7          0.02         -9.22        11.44 o
  -7 -10   7         40.13         55.18        11.22 o
  -6 -10   7          8.86         13.44         7.54 o
  -5 -10   7        139.17        130.81        10.20 o
  -4 -10   7        237.73        255.67        11.08 o
  -3 -10   7         98.51         85.91         5.55 o
  -2 -10   7        761.90        811.17        16.69 o
  -1 -10   7       1061.23       1066.49        15.72 o
   0 -10   7       1662.50       1674.47        22.79 o
   1 -10   7        320.10        306.11        10.27 o
   2 -10   7       1424.62       1398.34        23.01 o
   3 -10   7         30.71         37.27         7.15 o
   4 -10   7         54.30         53.48         8.20 o
   5 -10   7          1.49          6.63         8.29 o
   6 -10   7        553.12        479.84        18.39 o
   7 -10   7         72.73        100.09        14.81 o
   8 -10   7          7.12          6.33        19.88 o
   9 -10   7         90.35         83.96        16.90 o
 -10  -9   7         22.01         39.62        29.82 o
  -9  -9   7          0.26        -13.32        13.62 o
  -8  -9   7         33.91         26.08        11.96 o
  -7  -9   7         95.81         73.66        10.80 o
  -6  -9   7          9.09          9.20         6.70 o
  -5  -9   7         64.54         87.76         9.90 o
  -4  -9   7         39.70         35.24         6.24 o
  -3  -9   7        453.20        481.50        15.09 o
  -2  -9   7        253.58        275.11        11.97 o
  -1  -9   7       1134.22       1146.91        17.87 o
   0  -9   7          2.44          3.87         4.69 o
   1  -9   7        800.56        756.75        15.18 o
   2  -9   7        184.90        192.43        10.19 o
   3  -9   7         19.96         25.53         5.82 o
   4  -9   7         61.25         58.69         6.93 o
   5  -9   7          6.04         12.16         6.99 o
   6  -9   7          0.17          3.96         7.93 o
   7  -9   7         41.54         21.43        13.29 o
   8  -9   7         29.70          5.68        12.71 o
   9  -9   7         74.21         87.75        15.88 o
 -10  -8   7        164.53        127.62        68.46 o
  -9  -8   7         13.79         18.07        11.22 o
  -8  -8   7         14.29         23.23         8.86 o
  -7  -8   7         15.70         19.01         7.50 o
  -6  -8   7         71.71         85.90         7.94 o
  -5  -8   7        124.00        123.40         8.94 o
  -4  -8   7          0.12         -0.93         3.68 o
  -3  -8   7         24.82         33.07         6.97 o
  -2  -8   7        202.79        225.60        10.71 o
  -1  -8   7        558.34        587.02        14.46 o
   0  -8   7         35.51         31.03         3.65 o
   1  -8   7          0.10         11.67         3.96 o
   2  -8   7        575.82        562.43        11.25 o
   3  -8   7        465.46        456.99        11.15 o
   4  -8   7        774.21        771.70        14.84 o
   5  -8   7       1098.74       1091.96        18.60 o
   6  -8   7        735.38        674.87        16.11 o
   7  -8   7        173.48        145.62        10.59 o
   8  -8   7        177.70        185.44        13.60 o
   9  -8   7         18.63         37.56        11.94 o
  10  -8   7         67.07         85.61        15.86 o
 -10  -7   7         14.96         15.91        15.49 o
  -9  -7   7         16.35          8.40         9.64 o
  -8  -7   7        590.87        626.68        17.83 o
  -7  -7   7         96.06        117.54         8.68 o
  -6  -7   7        645.26        649.17        16.53 o
  -5  -7   7        863.94        896.83        14.81 o
  -4  -7   7        947.73        918.66        13.77 o
  -3  -7   7          1.36         -0.20         5.81 o
  -2  -7   7          1.21         -0.55         5.04 o
  -1  -7   7         22.76         28.59         5.10 o
   0  -7   7        188.76        174.41         5.27 o
   1  -7   7        288.11        285.15         7.56 o
   2  -7   7         78.03         79.30         5.05 o
   3  -7   7         21.19         21.08         4.56 o
   4  -7   7        138.67        148.21         7.40 o
   5  -7   7        125.01        127.48         7.50 o
   6  -7   7       1985.98       1990.86        26.41 o
   7  -7   7        484.41        526.43        15.25 o
   8  -7   7        364.13        397.77        16.34 o
   9  -7   7        245.08        241.95        17.31 o
  10  -7   7          9.71         12.45        14.34 o
 -11  -6   7         89.57        123.44        26.91 o
 -10  -6   7        436.46        413.85        23.43 o
  -9  -6   7        351.20        324.83        16.46 o
  -8  -6   7        570.89        542.07        16.21 o
  -7  -6   7         48.65         47.79         7.41 o
  -6  -6   7        415.78        398.01        13.57 o
  -5  -6   7       1585.05       1512.19        19.87 o
  -4  -6   7        496.12        490.35         9.62 o
  -3  -6   7        177.08        160.12         8.26 o
  -2  -6   7        581.76        538.63        12.84 o
  -1  -6   7        217.82        249.52         9.27 o
   0  -6   7        428.35        464.80        11.48 o
   1  -6   7       1213.04       1195.12        15.16 o
   2  -6   7         47.22         31.13         3.68 o
   3  -6   7        260.18        226.52         7.74 o
   4  -6   7         29.25         35.72         4.78 o
   5  -6   7        348.91        374.64        10.63 o
   6  -6   7         44.91         31.08         6.17 o
   7  -6   7         22.45         13.03         6.45 o
   8  -6   7         28.24         32.81         8.48 o
   9  -6   7         97.71        103.03        11.54 o
  10  -6   7         75.70         95.18        13.46 o
  11  -6   7        281.14        342.56        20.99 o
 -11  -5   7          8.34         31.90        26.63 o
 -10  -5   7         21.93         47.60        16.50 o
  -9  -5   7        219.44        244.27        33.22 o
  -8  -5   7        761.68        812.88        22.47 o
  -7  -5   7       1530.04       1519.81        29.04 o
  -6  -5   7         43.35         45.88         5.77 o
  -5  -5   7        479.20        454.70        10.34 o
  -4  -5   7       1090.79       1140.83        15.32 o
  -3  -5   7        103.37         82.49         3.94 o
  -2  -5   7        107.24         89.78         6.03 o
  -1  -5   7        492.35        527.31        11.66 o
   0  -5   7        635.94        653.24        14.10 o
   1  -5   7        200.00        151.56         4.85 o
   2  -5   7        109.42         84.47         4.39 o
   3  -5   7        372.38        392.12         8.69 o
   4  -5   7         83.85         68.83         4.90 o
   5  -5   7         62.09         75.20         5.60 o
   6  -5   7          1.22          4.11         5.76 o
   7  -5   7         50.51         51.54         7.09 o
   8  -5   7        129.02        137.18        10.21 o
   9  -5   7          9.60         13.46         8.57 o
  10  -5   7         13.85          6.95         9.87 o
  11  -5   7        178.44        200.69        16.80 o
 -11  -4   7        176.82        212.74        33.09 o
 -10  -4   7        271.70        289.78        22.74 o
  -9  -4   7         50.99         44.61        16.40 o
  -8  -4   7          0.09          6.27         7.98 o
  -7  -4   7        858.22        851.55        17.82 o
  -6  -4   7         31.45         34.58         5.28 o
  -5  -4   7       2299.04       2358.12        26.82 o
  -4  -4   7        261.76        249.74         7.36 o
  -3  -4   7         89.22         79.54         4.43 o
  -2  -4   7        145.47        166.34         8.99 o
  -1  -4   7       3667.39       3706.96        43.39 o
   0  -4   7         94.77        100.78         5.52 o
   1  -4   7         67.63         60.03         3.46 o
   2  -4   7         33.46         35.95         3.18 o
   3  -4   7       1161.38       1161.96        15.20 o
   4  -4   7        165.32        168.98         6.75 o
   5  -4   7          0.97         10.12         4.50 o
   6  -4   7         96.31        106.44         6.15 o
   7  -4   7        939.77        963.42        17.40 o
   8  -4   7          1.43          5.64         6.13 o
   9  -4   7        130.71        116.38        12.22 o
  10  -4   7         21.48         32.85         9.90 o
  11  -4   7         19.77         15.25        16.66 o
  12  -4   7       1123.11       1142.34        62.57 o
 -11  -3   7          0.06          1.01        20.14 o
 -10  -3   7         54.57         45.01        16.27 o
  -9  -3   7         71.69         81.94        15.26 o
  -8  -3   7       2809.70       2845.97        44.85 o
  -7  -3   7         87.22         83.62        11.04 o
  -6  -3   7         23.67         25.37         4.88 o
  -5  -3   7        351.82        327.03         8.73 o
  -4  -3   7        313.70        320.15         7.88 o
  -3  -3   7       3289.68       3273.64        35.33 o
  -2  -3   7         89.26         82.11         3.75 o
  -1  -3   7          4.85          6.67         3.45 o
   0  -3   7        260.81        255.22         4.87 o
   1  -3   7        445.66        413.38         6.98 o
   2  -3   7       1401.40       1517.77        18.74 o
   3  -3   7        277.08        234.44         6.84 o
   4  -3   7        254.00        281.99         7.94 o
   5  -3   7        235.49        245.61         7.65 o
   6  -3   7         94.19        103.09         5.86 o
   7  -3   7        125.01        114.11         6.75 o
   8  -3   7          7.93          6.13         7.78 o
   9  -3   7        171.30        199.32        14.06 o
  10  -3   7          0.36          5.25         9.20 o
  11  -3   7        246.91        262.71        14.13 o
  12  -3   7        101.66        120.19        17.18 o
 -11  -2   7        239.66        248.98        24.98 o
 -10  -2   7         42.65         22.21        16.42 o
  -9  -2   7          9.97          6.23        13.34 o
  -8  -2   7          1.73          0.05         5.77 o
  -7  -2   7         90.00         96.37         8.92 o
  -6  -2   7         60.82         49.28         5.15 o
  -5  -2   7        521.38        519.09        10.51 o
  -4  -2   7        168.73        181.78         7.90 o
  -3  -2   7       1326.56       1330.60        27.33 o
  -2  -2   7        123.45        111.96         4.48 o
  -1  -2   7       2033.37       1891.39        21.13 o
   0  -2   7       1502.45       1430.70        15.89 o
   1  -2   7          9.73          6.64         2.26 o
   2  -2   7       1619.21       1572.34        17.40 o
   3  -2   7          4.29          5.78         2.56 o
   4  -2   7        601.97        575.83         9.65 o
   5  -2   7       1294.90       1374.39        17.33 o
   6  -2   7         37.60         35.44         5.90 o
   7  -2   7         30.93         24.22         4.92 o
   8  -2   7        270.24        273.92         9.91 o
   9  -2   7       1600.28       1562.49        28.13 o
  10  -2   7        129.60        126.52        10.72 o
  11  -2   7          6.59         14.91         9.52 o
  12  -2   7        231.78        204.66        16.39 o
 -11  -1   7        158.04        171.56        24.28 o
 -10  -1   7         11.86          2.42        23.00 o
  -9  -1   7        125.05        119.53        19.68 o
  -8  -1   7        255.09        250.67        19.33 o
  -7  -1   7        202.57        196.46         9.15 o
  -6  -1   7        635.99        701.49        12.61 o
  -5  -1   7        387.00        389.29        10.08 o
  -4  -1   7        589.10        560.24         9.88 o
  -3  -1   7        195.90        173.79         5.74 o
  -2  -1   7       6034.46       6243.33        57.81 o
  -1  -1   7       5478.65       5694.22        68.70 o
   0  -1   7       2201.49       2286.52        24.84 o
   1  -1   7        910.14        917.76        11.35 o
   2  -1   7       2727.55       2716.78        37.82 o
   3  -1   7       1930.69       2068.01        21.78 o
   4  -1   7          1.28          3.03         2.89 o
   5  -1   7       1163.31       1177.39        15.14 o
   6  -1   7          2.16         -3.29         3.74 o
   7  -1   7          8.69         12.94         4.21 o
   8  -1   7       1358.67       1333.99        19.06 o
   9  -1   7         10.47         12.69         6.42 o
  10  -1   7        140.47        122.77         9.93 o
  11  -1   7         40.05         43.94        11.17 o
  12  -1   7        127.98        153.64        24.04 o
 -11   0   7          5.41        -10.29        19.68 o
 -10   0   7         22.40        -26.43        34.78 o
  -9   0   7        740.39        694.26        36.09 o
  -8   0   7          0.82        -10.66        10.66 o
  -7   0   7         83.50        149.77        14.63 o
  -6   0   7          7.68          1.23         4.26 o
  -5   0   7          0.43         -3.54         3.59 o
  -4   0   7        102.91        105.12         6.22 o
  -3   0   7        102.27        103.33         4.71 o
  -2   0   7        543.48        468.23         8.09 o
  -1   0   7        915.95        900.89        12.33 o
   0   0   7        811.24        873.98        11.07 o
   1   0   7        646.30        565.95         8.09 o
   2   0   7       7336.32       7771.38        70.10 o
   3   0   7        828.16        803.30        11.20 o
   4   0   7        611.69        610.47         9.06 o
   5   0   7       1601.82       1619.64        19.54 o
   6   0   7         48.74         53.59         3.98 o
   7   0   7        231.85        211.20         7.62 o
   8   0   7         97.69        105.62         6.24 o
   9   0   7        546.24        498.58        19.71 o
  10   0   7          2.38          7.11         7.53 o
  11   0   7        397.37        420.26        19.74 o
  12   0   7         29.03         37.80        17.99 o
  13   0   7         68.06         65.84        19.45 o
 -11   1   7          2.91         16.98        31.28 o
 -10   1   7        164.92        131.54        20.72 o
  -8   1   7        212.51        168.81        19.98 o
  -7   1   7          3.31          4.02         8.28 o
  -6   1   7          8.89         15.63         5.42 o
  -5   1   7        298.57        296.74         8.35 o
  -4   1   7        265.64        254.69         7.27 o
  -3   1   7        592.93        657.46        10.36 o
  -2   1   7        191.10        203.98         5.68 o
  -1   1   7        626.09        584.45         8.90 o
   0   1   7         24.75         22.21         2.43 o
   1   1   7       1716.32       1914.21        29.48 o
   2   1   7       1069.12       1040.75        12.26 o
   3   1   7       1689.55       1713.72        18.25 o
   4   1   7         25.36         18.35         1.84 o
   5   1   7       3755.11       3909.54        38.04 o
   6   1   7        649.79        672.30        10.42 o
   7   1   7         30.53         50.72         5.22 o
   8   1   7         10.13         12.65         6.28 o
   9   1   7        985.12        918.32        18.46 o
  10   1   7        428.61        463.57        17.35 o
  11   1   7        113.79        100.19        11.43 o
  12   1   7        131.28         96.91        16.04 o
  13   1   7         29.59         41.83        20.16 o
 -10   2   7          0.10         -8.21        24.99 o
  -9   2   7        538.25        447.00        44.77 o
  -7   2   7        153.52        146.34        12.98 o
  -6   2   7        175.78        166.37         7.40 o
  -5   2   7        429.27        444.14         9.87 o
  -4   2   7          4.04          9.07         3.53 o
  -3   2   7         10.24          3.37         2.97 o
  -2   2   7       1173.66       1201.21        14.87 o
  -1   2   7        971.26        938.01        12.25 o
   0   2   7         50.42         50.60         3.07 o
   1   2   7        211.92        214.66         5.65 o
   2   2   7       8516.04       9308.70        83.16 o
   3   2   7       4008.37       3893.36        36.93 o
   4   2   7        459.23        453.90        10.05 o
   5   2   7         18.85         42.53         4.68 o
   6   2   7        811.53        786.05        10.86 o
   7   2   7         19.96         18.99         3.99 o
   8   2   7        214.63        192.62        13.76 o
   9   2   7         55.96         45.35         7.87 o
  10   2   7         94.72        109.90        11.13 o
  11   2   7          0.28         -9.45         9.45 o
  12   2   7         22.38         22.07        11.90 o
  13   2   7         12.76         -3.79        18.29 o
 -10   3   7        159.17        168.00        26.93 o
  -9   3   7        258.14        250.71        35.82 o
  -8   3   7          3.74          5.28        16.03 o
  -7   3   7        477.38        483.04        21.77 o
  -6   3   7         72.44         70.63         8.07 o
  -5   3   7          8.61         13.77         4.12 o
  -4   3   7        221.90        215.99         7.39 o
  -3   3   7        507.38        524.92         9.72 o
  -2   3   7         26.77         34.88         3.47 o
  -1   3   7        237.36        223.87         9.60 o
   0   3   7        195.95        217.26         5.73 o
   1   3   7        174.41        149.19         4.70 o
   2   3   7       1457.63       1503.01        16.68 o
   3   3   7       1039.32       1042.46        12.44 o
   4   3   7          2.51          2.41         3.37 o
   5   3   7        871.23        894.25        15.66 o
   6   3   7          7.93         18.49         4.72 o
   7   3   7         53.57         44.60         4.37 o
   8   3   7        647.42        635.88        11.68 o
   9   3   7         99.34         92.79         7.27 o
  10   3   7         16.09         23.89         8.45 o
  11   3   7         95.82        115.32        11.06 o
  12   3   7          2.98        -10.10        10.10 o
  13   3   7          0.22        -10.03        24.16 o
 -10   4   7        213.67        150.26        23.02 o
  -9   4   7         70.22         26.63        17.45 o
  -8   4   7        156.29        115.11        25.14 o
  -7   4   7        260.56        240.15         9.88 o
  -6   4   7         87.72         80.80         6.55 o
  -5   4   7        766.26        766.57        13.52 o
  -4   4   7          0.19         -0.24         3.93 o
  -3   4   7        347.01        345.69         8.53 o
  -2   4   7       1837.42       1878.23        21.47 o
  -1   4   7        996.11       1089.20        14.20 o
   0   4   7         53.71         44.78         3.27 o
   1   4   7        977.94        996.92        12.70 o
   2   4   7       3842.30       4067.20        43.12 o
   3   4   7        757.14        748.46        10.26 o
   4   4   7       1332.43       1278.75        19.18 o
   5   4   7       2452.80       2529.17        36.14 o
   6   4   7        181.19        156.17         8.27 o
   7   4   7        491.16        531.15         9.37 o
   8   4   7         15.80         11.34         4.02 o
   9   4   7        191.06        170.94         9.18 o
  10   4   7        331.37        334.12        14.66 o
  11   4   7        127.37        125.70         9.98 o
  12   4   7          5.94         10.77        10.21 o
  13   4   7          6.84          0.15        15.39 o
 -10   5   7         12.94         -7.72        20.45 o
  -9   5   7        220.07        200.94        44.08 o
  -8   5   7        177.80        180.23        22.55 o
  -7   5   7        107.05        111.70         9.68 o
  -6   5   7         74.00         56.18         6.44 o
  -5   5   7        242.12        218.65         8.75 o
  -4   5   7         74.11         79.73         5.52 o
  -3   5   7        601.39        604.63        11.30 o
  -2   5   7        551.88        541.38        10.16 o
  -1   5   7        272.24        272.26         7.15 o
   0   5   7       1445.57       1577.42        18.45 o
   1   5   7          0.94          4.53         2.61 o
   2   5   7       6812.77       7332.23        67.45 o
   3   5   7        934.97        826.11        13.25 o
   4   5   7       1299.48       1419.51        24.27 o
   5   5   7       1336.18       1284.68        15.67 o
   6   5   7        683.69        711.62        12.12 o
   7   5   7         63.68         64.94         4.42 o
   8   5   7        259.72        272.35         8.40 o
   9   5   7        172.81        158.36         9.31 o
  10   5   7        786.04        786.37        18.27 o
  11   5   7          5.07          2.50         8.49 o
  12   5   7        134.14        137.07        16.80 o
  13   5   7        358.31        417.31        46.15 o
  -9   6   7         17.98         35.98        20.66 o
  -8   6   7         24.51         11.23        14.39 o
  -7   6   7         29.25         31.30         7.97 o
  -6   6   7        351.49        333.42        13.30 o
  -5   6   7        377.31        349.35        11.42 o
  -4   6   7        451.61        440.03        11.95 o
  -3   6   7        185.14        180.22         7.55 o
  -2   6   7       1820.62       1834.78        22.05 o
  -1   6   7       1803.00       1875.66        21.84 o
   0   6   7         10.78         11.60         3.30 o
   1   6   7       1289.74       1385.93        18.08 o
   2   6   7        276.67        275.65         7.00 o
   3   6   7         14.68         18.41         3.20 o
   4   6   7          6.62          0.85         3.08 o
   5   6   7         69.68         75.32         4.61 o
   6   6   7         49.17         56.47         4.37 o
   7   6   7       1680.27       1571.75        19.87 o
   8   6   7        438.38        426.56        10.12 o
   9   6   7       2938.82       3056.44        50.91 o
  10   6   7          0.07          4.82         7.57 o
  11   6   7          9.97          7.07         8.87 o
  12   6   7          1.48         11.45        10.77 o
  13   6   7          9.69          2.52        18.89 o
  -9   7   7          0.06        -13.90        32.03 o
  -8   7   7        657.82        747.73        33.26 o
  -7   7   7          3.32         10.93         8.10 o
  -6   7   7         51.54         26.52        12.50 o
  -5   7   7         67.24         86.65         7.88 o
  -4   7   7        359.79        377.68        11.20 o
  -3   7   7          1.33          2.24         4.58 o
  -2   7   7         69.19         77.52         5.52 o
  -1   7   7          1.29          3.36         3.60 o
   0   7   7        971.47       1078.60        15.04 o
   1   7   7       5513.97       5754.84        55.06 o
   2   7   7        243.96        256.86         7.26 o
   3   7   7        572.90        516.16         9.74 o
   4   7   7         19.92         17.44         3.65 o
   5   7   7         37.68         29.80         3.93 o
   6   7   7        774.78        759.19        13.26 o
   7   7   7        935.11        930.15        14.94 o
   8   7   7          0.32          3.02         4.98 o
   9   7   7        497.44        440.81        13.66 o
  10   7   7        219.76        216.48        12.33 o
  11   7   7        385.52        376.55        21.33 o
  12   7   7         60.74         34.98        12.21 o
  13   7   7          5.57        -12.59        17.16 o
  -8   8   7          0.07        -15.98        16.91 o
  -7   8   7         47.08         43.41        10.16 o
  -6   8   7        150.96        185.72        12.25 o
  -5   8   7         12.89         21.99         7.34 o
  -4   8   7          1.77          5.90         6.16 o
  -3   8   7        100.68         87.50         6.57 o
  -2   8   7        121.03        128.77         6.47 o
  -1   8   7         23.14         29.00         4.31 o
   0   8   7       4638.22       4731.56        47.04 o
   1   8   7        523.30        574.50        10.81 o
   2   8   7        112.47        111.87         5.55 o
   3   8   7        401.14        383.04         9.11 o
   4   8   7        217.64        216.63         7.70 o
   5   8   7         35.59         26.94         4.99 o
   6   8   7        266.65        278.44         9.11 o
   7   8   7        420.62        398.07        10.97 o
   8   8   7        218.00        200.78         9.51 o
   9   8   7        894.72        882.17        19.34 o
  10   8   7        115.89        112.77        12.59 o
  11   8   7          0.00         -8.15        10.41 o
  12   8   7          5.14         -2.85        12.61 o
  -8   9   7         22.46         -2.85        17.42 o
  -7   9   7        312.01        290.76        20.67 o
  -6   9   7       1458.00       1533.13        29.60 o
  -5   9   7        508.42        482.95        17.78 o
  -4   9   7         25.48         31.27         7.06 o
  -3   9   7       1492.69       1438.47        23.61 o
  -2   9   7         34.65         40.12         5.56 o
  -1   9   7         32.61         35.31         4.81 o
   0   9   7        267.02        250.72         8.07 o
   1   9   7          9.93          8.68         4.13 o
   2   9   7        141.56        118.75         6.14 o
   3   9   7        101.07        109.97         5.89 o
   4   9   7        520.07        554.98        11.61 o
   5   9   7         63.44         60.00         6.31 o
   6   9   7        222.15        224.71         9.05 o
   7   9   7          2.80         -0.87         6.44 o
   8   9   7         43.99         34.49         7.44 o
   9   9   7        128.45        136.74        12.27 o
  10   9   7        267.33        269.85        14.12 o
  11   9   7          8.78          4.52        14.91 o
  12   9   7         18.88          7.62        16.64 o
  -7  10   7         54.81         24.67        12.72 o
  -6  10   7        446.91        501.29        20.50 o
  -5  10   7        430.90        435.07        17.55 o
  -4  10   7        237.20        220.20        12.79 o
  -3  10   7        130.17        141.98         8.97 o
  -2  10   7        747.19        696.94        15.47 o
  -1  10   7       2380.38       2419.34        60.47 o
   0  10   7          0.69          4.51         4.25 o
   1  10   7       1487.68       1443.95        19.11 o
   2  10   7        101.32        128.88         6.50 o
   3  10   7         13.08          6.22         4.43 o
   4  10   7        552.48        585.51        12.35 o
   5  10   7        152.79        153.58        11.34 o
   6  10   7       1931.62       1949.15        25.27 o
   7  10   7        113.76        126.04         8.75 o
   8  10   7       1116.10       1098.67        24.17 o
   9  10   7        390.98        409.12        17.95 o
  10  10   7        266.93        245.96        18.29 o
  11  10   7         29.02         41.01        13.03 o
  12  10   7        455.63        542.41        41.25 o
  -7  11   7        123.46        106.72        23.80 o
  -6  11   7         11.28          2.92        12.62 o
  -5  11   7         20.87         14.14         9.33 o
  -4  11   7         43.13         24.32         9.44 o
  -3  11   7        473.26        476.59        23.70 o
  -2  11   7        345.47        331.40        16.06 o
  -1  11   7        867.32        926.02        27.35 o
   0  11   7       1326.07       1321.33        31.32 o
   1  11   7       1157.71       1126.60        22.65 o
   2  11   7        482.51        487.67        10.77 o
   3  11   7        124.80        109.08         6.46 o
   4  11   7         96.75         77.62         7.21 o
   5  11   7        528.08        481.76        14.71 o
   6  11   7        302.77        284.38        12.47 o
   7  11   7         22.16         16.97         7.85 o
   8  11   7        124.91        141.70        13.59 o
   9  11   7         47.86         37.21        10.92 o
  10  11   7          4.56         -2.28        14.15 o
  11  11   7         88.49         99.28        17.78 o
  -6  12   7          6.29         42.32        16.15 o
  -5  12   7         39.74         38.82        11.99 o
  -4  12   7        101.79        126.83        19.13 o
  -3  12   7        456.81        417.03        55.60 o
  -2  12   7         81.30         57.32        16.20 o
  -1  12   7         13.21         21.93        13.49 o
   0  12   7        446.48        463.13        21.95 o
   1  12   7         18.12         11.39        10.94 o
   2  12   7       1640.17       1667.98        34.76 o
   3  12   7        790.18        833.32        18.74 o
   4  12   7         43.73         55.40         7.02 o
   5  12   7       1302.51       1221.39        26.52 o
   6  12   7         19.57         -1.28         7.54 o
   7  12   7        850.33        823.80        24.24 o
   8  12   7        302.76        319.17        19.03 o
   9  12   7        151.30        139.42        14.56 o
  10  12   7         15.05          6.41        13.49 o
  11  12   7         24.57         49.82        15.72 o
  -5  13   7         78.92         68.63        17.80 o
  -4  13   7         99.36        133.11        17.09 o
  -3  13   7        595.10        637.46        34.27 o
  -2  13   7        365.57        368.48        44.08 o
  -1  13   7          0.87         -3.26        15.84 o
   0  13   7         16.48         17.13        14.80 o
   1  13   7         11.23        -11.01        15.71 o
   2  13   7       1347.69       1291.39        37.39 o
   3  13   7         26.72          6.56        10.48 o
   4  13   7         23.21         15.98         9.31 o
   5  13   7        573.43        467.74        25.65 o
   6  13   7        262.69        251.02        17.46 o
   7  13   7        344.63        283.02        16.28 o
   8  13   7         19.54         19.64        10.18 o
   9  13   7          0.00        -12.11        12.11 o
  10  13   7         84.16         88.63        15.44 o
  -4  14   7        169.46        172.13        20.79 o
  -3  14   7          6.92          5.50        16.43 o
  -2  14   7         59.57         66.96        16.23 o
  -1  14   7         24.24         20.46        17.28 o
   0  14   7         63.57         67.39        34.93 o
   1  14   7         61.70         39.28        15.49 o
   2  14   7        902.63        898.63        38.52 o
   3  14   7         43.36         47.74        14.47 o
   5  14   7        838.00        884.67        98.84 o
   6  14   7         73.82         50.67        17.66 o
   7  14   7        633.58        616.28        22.54 o
   8  14   7         32.41         26.10        12.14 o
   9  14   7         80.10         90.53        15.78 o
  10  14   7        432.29        454.16        24.15 o
  -3  15   7          3.52        -22.52        24.63 o
  -2  15   7          2.90        -16.18        16.18 o
  -1  15   7        241.54        252.48        21.69 o
   0  15   7        285.17        246.34        20.39 o
   1  15   7         29.67         18.65        17.65 o
   2  15   7         46.78         35.80        14.93 o
   3  15   7         60.22         26.58        15.14 o
   4  15   7        484.49        512.17        30.30 o
   5  15   7         99.20        130.07        20.93 o
   6  15   7         32.22         31.40        12.14 o
   7  15   7          9.49          5.55        15.14 o
   8  15   7         16.76         16.28        23.66 o
   9  15   7        180.81        209.21        19.87 o
  -2  16   7         11.41         23.24        23.17 o
  -1  16   7         56.07         69.88        24.60 o
   0  16   7        392.34        434.59        28.26 o
   1  16   7        227.09        200.26        23.90 o
   2  16   7          3.46         24.19        17.17 o
   3  16   7         77.99         58.38        21.70 o
   4  16   7         27.23          3.61        23.58 o
   5  16   7        241.42        293.05        32.72 o
   6  16   7        185.16        178.09        19.93 o
   7  16   7         37.69         41.37        23.00 o
   8  16   7         52.78         63.50        18.75 o
   0  17   7          0.46        -19.73        19.73 o
   1  17   7        259.76        254.54        38.87 o
   2  17   7         47.23         48.35        19.24 o
   3  17   7         89.80         67.25        19.03 o
   4  17   7          3.32        -15.11        18.38 o
   5  17   7        242.45        210.30        27.81 o
   6  17   7          9.32         22.13        39.95 o
  -2 -16   8          0.86         16.71        22.47 o
  -1 -16   8         73.11         57.47        21.63 o
   0 -16   8         16.14         10.24        22.06 o
  -5 -15   8         11.97         -6.91        23.87 o
  -4 -15   8        223.96        236.75        25.93 o
  -3 -15   8        225.96        212.54        23.65 o
  -2 -15   8         51.35         76.22        20.83 o
  -1 -15   8         14.91         54.73        19.13 o
   0 -15   8         30.25         17.98        25.15 o
   1 -15   8         48.91         29.27        18.68 o
   2 -15   8          0.22         26.85        19.42 o
   3 -15   8        206.78        245.28        23.26 o
  -6 -14   8          1.19        -14.17        21.93 o
  -5 -14   8          0.75        -14.30        19.83 o
  -4 -14   8         18.69         33.83        23.20 o
  -3 -14   8        460.79        473.58        31.00 o
  -2 -14   8         29.53         26.68        15.36 o
  -1 -14   8         85.86         69.36        15.91 o
   0 -14   8        390.54        415.38        23.85 o
   1 -14   8        314.82        358.32        22.59 o
   2 -14   8          0.06         -0.93        11.20 o
   3 -14   8          0.14         19.71        13.30 o
   4 -14   8        211.05        265.97        20.92 o
  -7 -13   8        196.87        252.86        29.53 o
  -6 -13   8        597.96        604.61        40.29 o
  -5 -13   8          1.57         -6.64        17.71 o
  -4 -13   8          0.00         19.03        20.49 o
  -3 -13   8          0.00         -0.30        19.84 o
  -2 -13   8          0.19         14.54         9.52 o
  -1 -13   8         18.97         17.87         8.96 o
   0 -13   8         74.97         66.34        10.74 o
   1 -13   8         49.18         36.36        11.76 o
   2 -13   8        370.62        359.77        16.11 o
   3 -13   8        207.39        193.87        14.22 o
   4 -13   8          0.02          0.20        13.45 o
   5 -13   8         83.35         99.90        17.60 o
   6 -13   8        117.44        155.13        17.35 o
  -8 -12   8         26.75         -1.38        21.14 o
  -7 -12   8         44.38         76.87        24.91 o
  -6 -12   8         60.45         96.06        29.62 o
  -5 -12   8         64.95         73.70        30.31 o
  -4 -12   8         11.68         48.90        24.80 o
  -3 -12   8        618.76        562.94       113.64 o
  -2 -12   8       1352.92       1265.65        43.80 o
  -1 -12   8         60.59         34.97        10.35 o
   0 -12   8          1.40         22.04         9.16 o
   1 -12   8          3.70         -2.35         7.55 o
   2 -12   8         21.90         22.39         8.78 o
   3 -12   8         39.63         56.34        10.48 o
   4 -12   8        151.11        178.18        12.85 o
   5 -12   8         39.91         56.29        16.53 o
   6 -12   8        167.26        210.63        22.67 o
   7 -12   8          3.06          4.61        14.59 o
  -8 -11   8         93.36         28.59        49.92 o
  -7 -11   8         40.50         35.09        17.10 o
  -6 -11   8          1.92         -6.17         9.34 o
  -3 -11   8         41.60         21.21        12.68 o
  -2 -11   8         24.06         19.07        11.55 o
  -1 -11   8         59.04         61.45         5.33 o
   0 -11   8        817.00        704.86        25.04 o
   1 -11   8        282.00        244.00        11.90 o
   2 -11   8        145.47        151.07        10.75 o
   3 -11   8       2514.58       2513.35        50.84 o
   4 -11   8        338.66        342.19        16.34 o
   5 -11   8         18.09          5.02         9.79 o
   6 -11   8         70.23         79.03        13.72 o
   7 -11   8        340.37        329.80        19.97 o
   8 -11   8          0.14         12.57        15.65 o
  -9 -10   8         43.56         29.47        39.16 o
  -8 -10   8          2.16        -12.69        12.69 o
  -7 -10   8        111.36        119.09        18.05 o
  -6 -10   8         31.06          9.54         7.65 o
  -5 -10   8        190.45        217.42        24.10 o
  -4 -10   8        898.00        820.62        31.25 o
  -3 -10   8        388.29        350.31        21.86 o
  -2 -10   8        663.30        682.50        23.24 o
  -1 -10   8        769.17        794.73        23.61 o
   0 -10   8       1340.16       1317.71        20.33 o
   1 -10   8        692.43        713.25        15.27 o
   2 -10   8         38.00         49.38         7.01 o
   3 -10   8        330.83        321.92        13.18 o
   4 -10   8        174.24        168.04        10.48 o
   5 -10   8          1.02         -1.43         8.83 o
   6 -10   8          0.41        -14.48        14.48 o
   7 -10   8          7.33         14.69        12.46 o
   8 -10   8        259.19        276.39        19.20 o
  -9  -9   8         21.07         13.70        21.49 o
  -8  -9   8        106.30        109.68        16.97 o
  -7  -9   8        132.16        144.09        15.61 o
  -6  -9   8         82.86         66.04        10.84 o
  -5  -9   8         43.56         54.13         7.43 o
  -4  -9   8        119.09        125.37        13.17 o
  -3  -9   8         74.81         73.97         9.58 o
  -2  -9   8         19.57         30.00         7.65 o
  -1  -9   8         64.88         69.90         7.99 o
   0  -9   8        374.63        397.76        10.05 o
   1  -9   8        215.67        236.55         8.41 o
   2  -9   8         30.86         29.96         5.37 o
   3  -9   8        610.17        612.77        13.80 o
   4  -9   8        226.52        217.70        10.45 o
   5  -9   8        284.87        272.48        12.52 o
   6  -9   8        255.36        216.79        12.37 o
   7  -9   8        242.39        242.36        16.28 o
   8  -9   8          6.38         29.52        12.92 o
   9  -9   8        348.37        355.18        27.97 o
 -10  -8   8          4.84          3.67        31.71 o
  -9  -8   8         30.13         34.10        18.99 o
  -8  -8   8        133.58        149.69        12.95 o
  -7  -8   8        653.47        672.57        20.77 o
  -6  -8   8        993.67        899.62        25.65 o
  -5  -8   8       1943.74       2000.84        28.53 o
  -4  -8   8       2034.78       1902.87        34.42 o
  -3  -8   8        276.45        267.02        12.83 o
  -2  -8   8        493.39        520.24        14.83 o
  -1  -8   8         10.69          8.23         6.28 o
   0  -8   8       1192.97       1184.13        15.39 o
   1  -8   8         48.07         41.28         5.08 o
   2  -8   8          6.05          7.25         4.42 o
   3  -8   8         11.91         14.63         5.35 o
   4  -8   8        367.29        333.38        11.36 o
   5  -8   8         20.68         15.89         6.88 o
   6  -8   8        112.89        145.01         9.80 o
   7  -8   8        134.05        163.80        14.31 o
   8  -8   8         49.96         56.98        12.54 o
   9  -8   8         10.84         11.15        13.37 o
  10  -8   8          5.55        -13.72        15.19 o
 -10  -7   8        347.82        397.45        38.82 o
  -8  -7   8         34.96         48.42         9.88 o
  -7  -7   8        364.15        321.53        14.81 o
  -6  -7   8         17.70         24.05         9.17 o
  -5  -7   8         17.24         13.02         5.17 o
  -4  -7   8       1209.08       1233.08        22.86 o
  -3  -7   8         37.97         41.35         6.96 o
  -2  -7   8        245.80        270.70        11.45 o
  -1  -7   8        216.62        207.20        10.37 o
   0  -7   8         14.41         12.40         5.50 o
   1  -7   8         78.60         78.03         5.57 o
   2  -7   8         91.61         86.57         5.07 o
   3  -7   8        174.50        180.96         8.02 o
   4  -7   8         40.78         41.83         5.64 o
   5  -7   8        100.38        117.58         8.09 o
   6  -7   8        209.41        204.20         9.71 o
   7  -7   8          5.33          4.90         7.74 o
   8  -7   8         72.94         33.29        12.36 o
   9  -7   8         94.07        102.96        12.39 o
  10  -7   8         53.33         73.33        14.98 o
 -10  -6   8        372.62        431.64        43.05 o
  -9  -6   8        312.57        303.47        22.34 o
  -8  -6   8        324.03        350.61        14.86 o
  -7  -6   8        127.85        135.65         9.53 o
  -6  -6   8        543.89        541.23        15.08 o
  -5  -6   8        711.87        689.23        12.76 o
  -4  -6   8        200.57        168.91         6.16 o
  -3  -6   8       1515.55       1447.01        23.64 o
  -2  -6   8         36.96         27.43         5.56 o
  -1  -6   8        586.22        580.78        13.60 o
   0  -6   8        157.50        172.58         8.43 o
   1  -6   8       1136.92       1073.64        14.24 o
   2  -6   8        211.89        189.88         7.15 o
   3  -6   8        191.15        187.67         7.84 o
   4  -6   8        148.73        143.47         7.35 o
   5  -6   8         47.26         44.65         6.07 o
   6  -6   8        503.84        495.26        13.11 o
   7  -6   8        148.81        143.58         8.95 o
   8  -6   8        263.57        296.14        13.56 o
   9  -6   8          0.13        -11.21        12.45 o
  10  -6   8          0.30         -0.21        11.66 o
  11  -6   8         11.68         30.77        15.54 o
 -10  -5   8         47.13         95.85        21.94 o
  -9  -5   8        655.27        726.40        28.20 o
  -8  -5   8        115.38        110.31         9.81 o
  -7  -5   8       1276.68       1275.70        25.38 o
  -6  -5   8         68.32         56.40         6.42 o
  -5  -5   8        225.88        210.15         8.28 o
  -4  -5   8        337.55        334.36         8.28 o
  -3  -5   8         15.77         22.78         5.45 o
  -2  -5   8         57.45         70.85         6.24 o
  -1  -5   8        145.50        157.68         8.31 o
   0  -5   8        873.58        886.05        15.96 o
   1  -5   8          1.62          4.13         2.53 o
   2  -5   8        156.34        177.49         7.57 o
   3  -5   8        247.97        260.66         7.72 o
   4  -5   8        370.75        358.75         9.36 o
   5  -5   8        946.91        949.25        16.51 o
   6  -5   8         68.67         65.29         6.45 o
   7  -5   8        423.71        426.53        12.78 o
   8  -5   8       2721.14       2764.33        41.79 o
   9  -5   8         16.23         12.31         8.89 o
  10  -5   8          1.43          6.68        10.82 o
  11  -5   8        235.63        242.59        19.73 o
 -10  -4   8         11.11          0.88        17.66 o
  -9  -4   8         28.35         14.55        20.38 o
  -8  -4   8        161.87        167.75        15.61 o
  -7  -4   8        380.11        423.33        20.08 o
  -6  -4   8        237.11        259.83        14.04 o
  -5  -4   8       1291.92       1246.44        17.43 o
  -4  -4   8          4.16          6.38         5.16 o
  -3  -4   8        989.64       1011.60        13.59 o
  -2  -4   8         60.80         54.87         5.38 o
  -1  -4   8         96.12         92.61         5.96 o
   0  -4   8        210.35        187.30         7.98 o
   1  -4   8       1289.62       1323.62        15.74 o
   2  -4   8          3.66          3.61         3.16 o
   3  -4   8         35.16         55.00         4.44 o
   4  -4   8          5.11          5.14         3.88 o
   5  -4   8        466.96        520.45        11.10 o
   6  -4   8        529.70        532.14        11.99 o
   7  -4   8         57.17         59.22         6.54 o
   8  -4   8          6.90          7.63         7.55 o
   9  -4   8          0.01          0.81         9.97 o
  10  -4   8          9.28          3.56        10.53 o
  11  -4   8          6.45         21.49        12.59 o
 -10  -3   8         22.47         32.83        17.46 o
  -9  -3   8         59.22         95.35        16.09 o
  -8  -3   8         70.55         84.28         9.47 o
  -7  -3   8        144.78        114.31         9.06 o
  -6  -3   8        399.56        377.23        17.86 o
  -5  -3   8        343.56        331.69         9.45 o
  -4  -3   8       1149.59       1134.91        15.59 o
  -3  -3   8         20.57         22.14         4.22 o
  -2  -3   8         53.31         49.33         3.87 o
  -1  -3   8         38.28         32.51         3.05 o
   0  -3   8         50.28         48.89         2.69 o
   1  -3   8        966.38        942.63        12.21 o
   2  -3   8         36.58         49.60         3.61 o
   3  -3   8         48.44         41.24         3.69 o
   4  -3   8          1.27          3.11         3.70 o
   5  -3   8         70.94         62.77         5.17 o
   6  -3   8       2889.43       2897.68        31.96 o
   7  -3   8          3.46          7.71         5.33 o
   8  -3   8        104.09        102.44         8.27 o
   9  -3   8        679.05        666.27        18.42 o
  10  -3   8        219.04        229.31        13.85 o
  11  -3   8         37.44         41.50        12.67 o
  12  -3   8          3.73          2.72        14.51 o
 -10  -2   8         19.10         20.60        18.44 o
  -9  -2   8        128.45        136.83        23.59 o
  -8  -2   8        244.19        149.97        41.06 o
  -7  -2   8       1974.54       1927.78        29.91 o
  -6  -2   8        127.74        118.61         7.50 o
  -5  -2   8         59.73         55.45         5.18 o
  -4  -2   8        121.06        110.56         5.94 o
  -3  -2   8       1613.29       1689.31        19.74 o
  -2  -2   8        100.13         84.98         4.23 o
  -1  -2   8       5007.72       5181.26        48.82 o
   0  -2   8       2369.10       2340.95        24.24 o
   1  -2   8       1072.87       1078.75        13.33 o
   2  -2   8        550.64        550.30         8.86 o
   3  -2   8        522.57        485.08         9.04 o
   4  -2   8        802.07        783.31        11.77 o
   5  -2   8       2407.49       2356.97        26.13 o
   6  -2   8        410.35        383.06         9.44 o
   7  -2   8        190.53        178.22         8.12 o
   8  -2   8         68.96         71.40         6.54 o
   9  -2   8        650.41        605.63        16.92 o
  10  -2   8          9.92          8.85         8.86 o
  11  -2   8        396.68        387.35        18.20 o
  12  -2   8         22.20          5.81        16.22 o
 -10  -1   8         22.51         32.37        25.40 o
  -9  -1   8        251.41        239.07        24.04 o
  -7  -1   8        755.83        730.41        16.80 o
  -6  -1   8        162.84        165.22         7.55 o
  -5  -1   8        355.90        346.94        11.10 o
  -4  -1   8        289.69        273.29         7.90 o
  -3  -1   8       1992.89       1909.19        21.74 o
  -2  -1   8          0.20         -1.54         2.78 o
  -1  -1   8       1468.02       1357.12        16.04 o
   0  -1   8       2787.91       2831.17        28.40 o
   1  -1   8        472.62        433.18         7.50 o
   2  -1   8         18.05          3.33         2.35 o
   3  -1   8       1355.16       1380.35        17.03 o
   4  -1   8        134.66        135.44         5.17 o
   5  -1   8        208.70        177.48         6.65 o
   6  -1   8          9.65          9.32         3.85 o
   7  -1   8         26.48         39.13         4.70 o
   8  -1   8        576.23        556.38        13.26 o
   9  -1   8        702.32        716.86        17.10 o
  10  -1   8          1.36          2.07         8.19 o
  11  -1   8        129.55        137.16        11.87 o
  12  -1   8         39.99         28.88        13.05 o
 -10   0   8        152.50        103.33        36.69 o
  -9   0   8         54.81         28.49        23.80 o
  -8   0   8        258.07        220.84        22.15 o
  -7   0   8         63.79         73.96         8.06 o
  -6   0   8        494.85        471.85        16.40 o
  -5   0   8        358.48        346.14         9.40 o
  -4   0   8         77.82         78.81         4.96 o
  -3   0   8       1925.65       1925.66        21.91 o
  -2   0   8       5112.71       5339.21        50.71 o
  -1   0   8        457.82        499.05         8.53 o
   0   0   8        589.41        718.18        12.48 o
   1   0   8          0.32          3.23         2.38 o
   2   0   8        529.55        546.77         9.30 o
   3   0   8        432.26        438.16         7.68 o
   4   0   8       1211.57       1128.74        13.98 o
   5   0   8       1003.88        932.85        12.53 o
   6   0   8       1097.83       1087.23        15.39 o
   7   0   8        246.93        259.34        12.08 o
   8   0   8        109.67        107.47         6.38 o
   9   0   8        224.62        241.43        15.67 o
  10   0   8          0.16         -5.39         8.05 o
  11   0   8         95.22        104.20        10.69 o
  12   0   8        110.84        127.61        17.77 o
 -10   1   8        109.07        113.66        38.15 o
  -9   1   8         20.73        -15.32        23.17 o
  -7   1   8       1322.16       1322.66        22.50 o
  -6   1   8        245.71        244.32         9.39 o
  -5   1   8         89.99         84.73         6.35 o
  -4   1   8         32.63         32.74         4.22 o
  -3   1   8          1.57          6.75         3.30 o
  -2   1   8       2287.21       2430.60        25.96 o
  -1   1   8        155.71        162.25         5.60 o
   0   1   8       2907.97       3070.91        30.65 o
   1   1   8        623.02        732.61        10.18 o
   2   1   8        526.56        480.67         7.73 o
   3   1   8         36.91         39.04         3.95 o
   4   1   8        781.01        815.86        12.15 o
   5   1   8         28.35         14.90         5.82 o
   6   1   8       1459.65       1392.77        19.05 o
   7   1   8        278.91        296.19         7.90 o
   8   1   8        367.44        377.92         9.82 o
   9   1   8          2.15          8.01         6.36 o
  10   1   8          7.13         10.57        12.72 o
  11   1   8         62.64         59.69        12.63 o
  12   1   8        117.28        183.83        20.96 o
  13   1   8        248.31        327.86        34.08 o
 -10   2   8        249.44        265.41        24.60 o
  -9   2   8        111.92         84.53        23.29 o
  -8   2   8          0.50        -14.90        14.90 o
  -7   2   8         80.56         79.14         8.92 o
  -6   2   8         36.22         28.50         7.50 o
  -5   2   8        447.37        474.50        11.23 o
  -4   2   8        246.65        220.08         7.68 o
  -3   2   8          0.82         -2.36         3.27 o
  -2   2   8        440.77        430.63         8.53 o
  -1   2   8        731.13        771.32        11.26 o
   0   2   8         78.85         69.18         3.80 o
   1   2   8          5.49          2.89         2.54 o
   2   2   8        931.45        852.69        11.27 o
   3   2   8        136.07        151.97         4.40 o
   4   2   8       3309.49       3124.87        37.68 o
   5   2   8         99.42         86.97         6.00 o
   6   2   8         92.05         90.09         6.52 o
   7   2   8        105.18        126.98         8.37 o
   8   2   8        115.68        119.50         6.56 o
   9   2   8         99.94        137.68         8.23 o
  10   2   8         44.89         24.36         7.83 o
  11   2   8          3.07         -2.69        14.61 o
  12   2   8        142.07        159.61        17.51 o
  13   2   8         50.13         22.60        29.35 o
 -10   3   8        104.37         89.02        30.64 o
  -9   3   8        500.19        560.68       102.97 o
  -8   3   8        124.25        103.36        70.25 o
  -7   3   8         27.08         10.93         8.32 o
  -6   3   8         22.59         12.85         5.56 o
  -5   3   8          0.13          1.06         5.44 o
  -4   3   8          0.12         -3.59         4.01 o
  -3   3   8       1727.58       1749.48        21.11 o
  -2   3   8         46.41         31.25         3.82 o
  -1   3   8       1397.67       1418.91        17.16 o
   0   3   8        931.20        982.52        13.06 o
   1   3   8          0.44          6.57         2.55 o
   2   3   8        386.11        354.39         6.97 o
   3   3   8        260.95        258.23         5.85 o
   4   3   8        982.23        883.42        15.48 o
   5   3   8        126.63         95.54         7.34 o
   6   3   8        139.03        108.87         7.30 o
   7   3   8          7.89          7.37         6.31 o
   8   3   8         40.86         37.09         4.69 o
   9   3   8        756.96        748.60        14.64 o
  10   3   8         13.53          8.28         6.95 o
  11   3   8        122.89        104.36        10.33 o
  12   3   8          0.86          2.83        10.53 o
  13   3   8          6.21         16.23        16.28 o
 -10   4   8          0.15        -14.81        35.63 o
  -9   4   8         48.19         10.43        17.14 o
  -8   4   8         37.34         22.66        18.03 o
  -7   4   8        687.32        656.61        18.82 o
  -6   4   8          2.92         -2.22         5.57 o
  -5   4   8        539.26        509.28        11.89 o
  -4   4   8        449.45        450.64        10.69 o
  -3   4   8          0.28          2.80         3.97 o
  -2   4   8       2008.16       1934.36        22.47 o
  -1   4   8       1868.78       1968.94        22.36 o
   0   4   8       1022.60        980.81        13.35 o
   1   4   8        383.71        403.03         7.97 o
   2   4   8        667.17        686.87        13.94 o
   3   4   8       1694.96       1643.77        18.58 o
   4   4   8        127.35        133.31         6.97 o
   5   4   8       1506.80       1507.19        22.73 o
   6   4   8         30.41         25.88         5.49 o
   7   4   8          0.88         -1.51         5.68 o
   8   4   8        252.82        269.56        14.41 o
   9   4   8          8.64          9.37         5.52 o
  10   4   8          1.33          4.60         7.90 o
  11   4   8         38.79         47.18        13.62 o
  12   4   8         65.22         69.96        20.84 o
  13   4   8        157.35        149.63        29.90 o
  -9   5   8         62.17         60.46        19.37 o
  -8   5   8        251.27        347.82        42.01 o
  -7   5   8        263.80        212.81        16.01 o
  -6   5   8         35.92         41.10         6.99 o
  -5   5   8       1128.20       1130.15        19.14 o
  -4   5   8        763.77        699.81        13.98 o
  -3   5   8        197.98        189.33         7.32 o
  -2   5   8        224.51        200.79         7.58 o
  -1   5   8        348.96        371.19         8.52 o
   0   5   8       1049.83       1067.08        14.40 o
   1   5   8        998.15       1018.41        14.79 o
   2   5   8       2347.77       2395.98        25.60 o
   3   5   8       1015.90       1038.39        13.78 o
   4   5   8        182.37        165.62         7.58 o
   5   5   8        813.79        773.05        16.98 o
   6   5   8        279.72        285.39        11.07 o
   7   5   8        523.35        529.88        14.90 o
   8   5   8          8.23         10.83         8.19 o
   9   5   8        440.60        459.61        11.96 o
  10   5   8         57.57         62.55         7.66 o
  11   5   8         41.65         48.84        13.77 o
  12   5   8        206.54        211.85        15.61 o
  13   5   8         38.28          8.47        16.81 o
  -9   6   8        264.70        286.51        26.29 o
  -8   6   8        200.10        230.95        25.08 o
  -7   6   8          1.61         16.16         7.13 o
  -6   6   8          4.58         12.66        11.18 o
  -5   6   8          8.28         -0.32         6.08 o
  -4   6   8        734.58        701.34        14.03 o
  -3   6   8        487.95        496.42        11.46 o
  -2   6   8       1142.66       1148.68        16.65 o
  -1   6   8        166.94        146.38         6.41 o
   0   6   8          8.84         17.58         3.67 o
   1   6   8         82.59         69.16         4.40 o
   2   6   8       1993.93       2061.63        23.22 o
   3   6   8         23.71         14.75         3.68 o
   4   6   8        367.08        394.32         8.34 o
   5   6   8        888.53        858.55        12.38 o
   6   6   8        133.31        114.40         7.87 o
   7   6   8       3359.05       3301.60        43.42 o
   8   6   8         15.71         20.38         6.18 o
   9   6   8        334.77        343.39        11.41 o
  10   6   8        798.51        718.79        20.98 o
  11   6   8        531.88        583.27        25.82 o
  12   6   8         11.06         16.50        16.30 o
  13   6   8          2.52         13.38        32.37 o
  -9   7   8         39.55         47.79        32.89 o
  -8   7   8          0.03        -16.10        16.10 o
  -7   7   8         52.91         39.56         9.60 o
  -6   7   8        125.55        177.18        19.10 o
  -5   7   8        459.45        455.69        20.41 o
  -4   7   8        524.87        489.31        12.95 o
  -3   7   8        193.23        220.14         9.30 o
  -2   7   8        335.72        302.55         9.59 o
  -1   7   8        455.50        444.88        10.21 o
   0   7   8        278.16        279.74         8.19 o
   1   7   8         33.82         46.90         4.31 o
   2   7   8         35.91         47.13         4.29 o
   3   7   8        153.62        193.64         6.94 o
   4   7   8        163.63        158.63         6.54 o
   5   7   8          7.54         -1.38         3.60 o
   6   7   8        226.51        247.80         9.88 o
   7   7   8        137.38        142.84         8.36 o
   8   7   8        113.02         99.97         6.17 o
   9   7   8       1991.31       2016.87        30.78 o
  10   7   8          0.12         -0.02         7.12 o
  11   7   8          1.05         -1.68        13.22 o
  12   7   8         93.67        119.52        18.26 o
  -8   8   8        133.90        108.21        33.75 o
  -7   8   8        315.76        309.37        15.42 o
  -6   8   8        157.15        146.62        11.24 o
  -5   8   8         71.03         79.85         9.65 o
  -4   8   8        569.58        513.03        15.19 o
  -3   8   8        277.74        241.59         9.67 o
  -2   8   8         49.40         43.37         5.29 o
  -1   8   8        275.87        284.08         9.14 o
   0   8   8       1137.64       1136.23        17.41 o
   1   8   8        159.23        167.17         6.85 o
   2   8   8        200.30        220.79         7.65 o
   3   8   8       2841.09       2746.73        64.27 o
   4   8   8         55.84         55.29         5.04 o
   5   8   8          0.52         -4.10         4.10 o
   6   8   8         28.33         32.50         5.50 o
   7   8   8          1.99          1.78         6.18 o
   8   8   8         13.88         12.47        10.20 o
   9   8   8         20.80         31.92         7.10 o
  10   8   8          1.20         10.49         8.13 o
  11   8   8         67.58         69.99        11.45 o
  12   8   8        227.08        204.40        26.48 o
  -8   9   8        236.82        195.23        28.58 o
  -7   9   8          3.05          2.66        11.91 o
  -6   9   8        157.79        152.50        11.22 o
  -5   9   8         16.45         18.03         9.50 o
  -4   9   8        755.20        723.77        19.59 o
  -3   9   8        129.58         99.27         8.19 o
  -2   9   8         18.42         11.91         5.81 o
  -1   9   8         14.93         21.94         4.98 o
   0   9   8        222.76        242.57         9.75 o
   1   9   8        289.24        321.70         9.25 o
   2   9   8        144.55        144.24         6.85 o
   3   9   8         25.03         30.40         4.87 o
   4   9   8         13.38         23.43         4.78 o
   5   9   8          0.06          4.46         4.70 o
   6   9   8         63.47         70.54         6.04 o
   7   9   8        206.41        188.89        10.48 o
   8   9   8        426.77        442.77        15.90 o
   9   9   8          1.05         -3.48         7.62 o
  10   9   8        240.73        233.33        15.29 o
  11   9   8          7.57         27.82        12.04 o
  12   9   8         29.27         29.24        24.98 o
  -7  10   8          1.39         -0.05        16.21 o
  -6  10   8          0.02          0.10        11.82 o
  -5  10   8        101.20        135.53        12.05 o
  -4  10   8        603.05        603.39        21.48 o
  -3  10   8          0.51          2.01         7.04 o
  -2  10   8          5.54          5.15         5.88 o
  -1  10   8         66.93         56.31        10.49 o
   0  10   8        251.72        256.31         9.18 o
   1  10   8        517.25        490.79        15.51 o
   2  10   8          8.94         12.45         4.72 o
   3  10   8          9.01         16.78         6.51 o
   4  10   8        450.77        414.57        10.87 o
   5  10   8        508.02        476.80        12.36 o
   6  10   8         59.16         84.36         8.27 o
   7  10   8         77.60         57.93        12.46 o
   8  10   8        270.41        251.48        17.07 o
   9  10   8         51.10         43.44        14.22 o
  10  10   8         90.46         72.46        27.64 o
  11  10   8          1.99        -10.94        14.74 o
  12  10   8         19.14          2.94        18.21 o
  -6  11   8         64.72         74.93        15.03 o
  -5  11   8        349.72        356.85        22.12 o
  -4  11   8         26.13         22.22         9.86 o
  -3  11   8         30.28         31.50         8.83 o
  -2  11   8        152.84        136.62        11.60 o
  -1  11   8          3.16          4.92         5.85 o
   0  11   8        777.29        820.84        15.98 o
   1  11   8        143.09        141.82         8.69 o
   2  11   8        124.96        105.63         7.29 o
   3  11   8       1533.15       1547.24        24.88 o
   4  11   8         75.30         68.05         7.47 o
   5  11   8        446.38        415.97        14.53 o
   6  11   8        450.19        414.55        28.78 o
   7  11   8        233.44        233.18        17.51 o
   8  11   8       1020.58       1044.05        26.99 o
   9  11   8         34.30         42.68        11.63 o
  10  11   8       1058.78       1090.68        34.12 o
  11  11   8          0.43        -12.70        16.60 o
  -6  12   8         57.01         65.76        17.33 o
  -5  12   8         21.89         39.88        17.52 o
  -4  12   8         14.64          3.81        13.46 o
  -3  12   8        383.30        378.21        17.11 o
  -2  12   8         54.98         61.99        23.42 o
  -1  12   8        143.42        112.32        17.77 o
   0  12   8        924.19       1066.06        34.12 o
   1  12   8         62.91         36.01        12.64 o
   2  12   8       1523.73       1520.01        37.75 o
   3  12   8       1066.86       1012.48        19.85 o
   4  12   8        186.68        138.66        11.39 o
   5  12   8          0.39         -7.31         7.31 o
   6  12   8         78.63         77.57        10.14 o
   7  12   8         36.19         17.24        12.46 o
   8  12   8        464.18        429.62        19.17 o
   9  12   8          1.06         -2.29        12.66 o
  10  12   8         57.31         54.54        13.54 o
  11  12   8          4.05         16.37        23.17 o
  -5  13   8         44.13         73.83        17.59 o
  -4  13   8         34.53         39.81        19.03 o
  -3  13   8         12.36         11.46        15.04 o
  -2  13   8        195.70        179.74        22.64 o
  -1  13   8          6.19         20.66        22.73 o
   0  13   8         22.42          2.02        14.31 o
   1  13   8        116.28        140.66        20.66 o
   2  13   8         65.65         53.19        13.78 o
   3  13   8          2.64          2.47         5.27 o
   4  13   8        743.62        675.03        24.63 o
   5  13   8        180.61        187.06        24.25 o
   6  13   8         35.43         47.37        10.46 o
   7  13   8        547.12        486.38        24.47 o
   8  13   8          1.79          9.17        10.36 o
   9  13   8         83.98         60.55        14.09 o
  10  13   8         20.23         28.39        14.92 o
  -4  14   8         55.91         69.15        20.23 o
  -3  14   8         10.38         26.32        15.99 o
  -2  14   8        142.30        134.41        17.28 o
  -1  14   8         34.04         42.58        15.24 o
   0  14   8        103.45        124.46        28.24 o
   1  14   8         52.10         27.41        13.74 o
   2  14   8        979.40        940.46        34.12 o
   3  14   8        317.11        272.23        26.69 o
   5  14   8        139.43        134.58        16.40 o
   6  14   8         95.49        122.44        12.37 o
   7  14   8         95.72         69.18        17.87 o
   8  14   8        198.96        191.58        17.70 o
   9  14   8        195.55        188.93        16.85 o
  10  14   8          0.43          8.06        19.46 o
  -3  15   8          4.77        -18.28        18.28 o
  -2  15   8          0.26        -10.27        26.45 o
  -1  15   8         56.77         68.61        17.24 o
   0  15   8        119.79        121.40        18.78 o
   1  15   8        330.28        363.15        30.99 o
   2  15   8        308.80        287.36        26.03 o
   3  15   8         30.37         22.33        15.49 o
   4  15   8          7.57          3.92        14.30 o
   5  15   8         13.85          6.91        10.13 o
   6  15   8        134.66        160.87        16.26 o
   7  15   8         24.75         35.29        12.90 o
   8  15   8         87.96         98.47        38.91 o
   9  15   8          4.61         16.90        16.09 o
  -1  16   8          9.33         10.72        18.98 o
   0  16   8         36.38         23.45        18.07 o
   1  16   8         21.00         14.39        17.58 o
   2  16   8         63.72         32.07        19.06 o
   3  16   8         41.43         68.61        22.39 o
   4  16   8         47.94         81.27        22.89 o
   5  16   8         48.95         88.37        22.16 o
   6  16   8          2.11          9.95        25.09 o
   7  16   8         12.85         36.04        19.32 o
   1  17   8         41.29         77.40        37.24 o
   2  17   8        237.55        263.29        25.00 o
   3  17   8         77.61         71.37        21.37 o
   4  17   8         10.29         -5.50        19.18 o
   5  17   8         95.00         84.82        27.22 o
  -3 -15   9          0.77         16.99        32.58 o
  -2 -15   9          9.78          7.34        21.56 o
  -1 -15   9         58.90         80.96        20.57 o
   0 -15   9         49.54         48.88        25.17 o
   1 -15   9        118.64         95.17        24.00 o
   2 -15   9         89.53        110.13        22.05 o
  -5 -14   9          6.42         21.71        22.24 o
  -4 -14   9         46.44         55.52        21.22 o
  -3 -14   9        109.78         99.55        21.76 o
  -2 -14   9        139.45        132.81        22.46 o
  -1 -14   9          5.85         12.08        22.64 o
   0 -14   9        272.87        268.87        23.87 o
   1 -14   9        372.85        407.08        23.33 o
   2 -14   9          0.08         19.07        12.71 o
   3 -14   9          0.28          7.81        17.03 o
   4 -14   9          4.83         42.88        16.67 o
  -6 -13   9        167.28        192.54        25.28 o
  -5 -13   9         15.11        -12.05        27.52 o
  -4 -13   9        526.75        573.01        34.53 o
  -3 -13   9         23.89         10.24        17.24 o
  -2 -13   9          0.01         14.01        15.78 o
  -1 -13   9         49.57         54.42        17.58 o
   0 -13   9         12.18         17.28        11.83 o
   1 -13   9         34.90         24.06        11.30 o
   2 -13   9          1.19         16.40        10.81 o
   3 -13   9        125.36         95.36        12.80 o
   4 -13   9          0.09          1.61        13.44 o
   5 -13   9         82.63         80.80        17.60 o
  -7 -12   9        288.36        304.08        31.57 o
  -6 -12   9          4.57         33.95        23.00 o
  -5 -12   9        137.25        111.39        20.25 o
  -4 -12   9        882.86        822.22        45.49 o
  -3 -12   9        191.73        234.65        27.45 o
  -2 -12   9        172.16        170.78        20.42 o
  -1 -12   9        132.61         63.02        17.68 o
   0 -12   9        110.89         94.07         8.85 o
   1 -12   9         16.50          5.34         8.23 o
   2 -12   9         20.26         25.78         8.69 o
   3 -12   9         69.33         92.78        10.98 o
   4 -12   9        726.97        717.50        23.88 o
   5 -12   9          3.68          9.11        15.24 o
   6 -12   9        210.56        239.45        18.32 o
  -8 -11   9          0.00        -26.63        26.63 o
  -7 -11   9         40.86         62.17        23.73 o
  -6 -11   9        165.16        193.72        38.91 o
  -5 -11   9         43.80         53.03        28.93 o
  -4 -11   9        252.16        306.50        38.57 o
  -3 -11   9         83.01        121.91        28.24 o
  -2 -11   9        303.44        266.23        23.62 o
  -1 -11   9        234.06        225.13        21.85 o
   0 -11   9         16.00         17.37         4.76 o
   1 -11   9        538.48        519.39        15.83 o
   2 -11   9        859.22        831.12        21.45 o
   3 -11   9        111.11        110.67        10.20 o
   4 -11   9        113.52         99.04        11.41 o
   5 -11   9          4.00         -6.22        10.77 o
   6 -11   9        150.21        143.76        18.83 o
   7 -11   9          7.28         -8.97        14.21 o
  -8 -10   9          3.82         -8.30        19.77 o
  -7 -10   9         16.23          0.86        23.99 o
  -6 -10   9         12.42         22.86        21.64 o
  -5 -10   9          0.20          0.52        46.49 o
  -4 -10   9        190.90        118.80        45.11 o
  -3 -10   9         31.42         20.23        17.92 o
  -2 -10   9         93.45         82.76        15.64 o
  -1 -10   9        700.46        660.18        23.88 o
   0 -10   9        541.63        485.03        24.14 o
   1 -10   9         15.71         10.82         5.59 o
   2 -10   9        589.75        619.96        16.38 o
   3 -10   9        187.43        180.59        10.57 o
   4 -10   9       1595.04       1517.93        26.85 o
   5 -10   9        497.25        515.54        19.88 o
   6 -10   9        157.04        121.63        15.47 o
   7 -10   9          1.20         11.68        12.73 o
   8 -10   9         21.40         33.62        15.59 o
  -9  -9   9         65.37        107.57        51.82 o
  -8  -9   9         28.48         32.11        12.65 o
  -7  -9   9         23.86         33.59        14.95 o
  -6  -9   9        211.86        230.46        20.08 o
  -5  -9   9        376.70        345.47        23.53 o
  -4  -9   9         16.35          9.03        13.14 o
  -3  -9   9       1195.74       1182.49        27.19 o
  -2  -9   9        122.91        137.22        11.74 o
  -1  -9   9         96.28        127.22        10.35 o
   0  -9   9        131.83        130.37        10.39 o
   1  -9   9         45.89         39.07         5.05 o
   2  -9   9        762.69        802.48        15.73 o
   3  -9   9         32.74         55.20         6.92 o
   4  -9   9         80.50         97.21         8.45 o
   5  -9   9        238.26        252.28        13.09 o
   6  -9   9        147.52        142.78        11.65 o
   7  -9   9        156.37        183.18        17.10 o
   8  -9   9        353.40        357.56        22.56 o
   9  -9   9          0.04         25.12        15.11 o
  -9  -8   9         73.12         -2.49        16.60 o
  -8  -8   9         47.36         48.14        17.43 o
  -7  -8   9        757.93        773.90        33.83 o
  -6  -8   9        292.32        274.44        35.14 o
  -5  -8   9        889.90        867.93        36.39 o
  -4  -8   9        119.07        138.06        13.34 o
  -3  -8   9        114.68        121.84        10.42 o
  -2  -8   9         36.82         26.62         7.84 o
  -1  -8   9        347.69        348.60        14.43 o
   0  -8   9         15.38         23.80         6.97 o
   1  -8   9        494.59        485.91         9.93 o
   2  -8   9        207.62        186.70         8.12 o
   3  -8   9          1.92          5.90         5.36 o
   4  -8   9        147.09        135.63         8.30 o
   5  -8   9         15.58          4.95         7.30 o
   6  -8   9        558.22        609.36        18.36 o
   7  -8   9         42.51         22.77        11.64 o
   8  -8   9         36.07         56.90        12.19 o
   9  -8   9         18.43          5.54        13.76 o
  -9  -7   9        176.51        139.28        61.49 o
  -8  -7   9        135.10        137.94        14.34 o
  -7  -7   9         43.21         35.01        11.77 o
  -6  -7   9        475.41        428.42        22.27 o
  -5  -7   9         64.88         66.48         5.64 o
  -4  -7   9         40.08         45.16         9.26 o
  -3  -7   9        162.86        150.14         9.85 o
  -2  -7   9         90.01         90.88         8.30 o
  -1  -7   9        638.04        610.93        15.85 o
   0  -7   9       2014.08       2063.13        30.38 o
   1  -7   9        365.00        367.89        10.97 o
   2  -7   9        318.77        311.62         8.75 o
   3  -7   9          0.29          2.93         4.68 o
   4  -7   9        369.24        378.79        11.23 o
   5  -7   9          3.06          5.96         5.88 o
   6  -7   9        318.51        354.77        12.80 o
   7  -7   9        446.33        501.27        17.92 o
   8  -7   9         32.76         39.36        13.30 o
   9  -7   9         20.25          4.36        13.16 o
  10  -7   9        563.72        675.17        43.64 o
 -10  -6   9        241.96        275.23        33.76 o
  -8  -6   9        573.93        609.08        23.61 o
  -7  -6   9        235.60        233.57        13.94 o
  -6  -6   9       1618.43       1634.46        35.41 o
  -5  -6   9          0.39          8.96         5.13 o
  -4  -6   9        386.81        385.99        15.67 o
  -3  -6   9        194.90        197.59         9.96 o
  -2  -6   9         65.66         65.54         7.27 o
  -1  -6   9       1670.94       1660.19        25.86 o
   0  -6   9          7.79          8.19         5.56 o
   1  -6   9       1157.58       1231.15        16.56 o
   2  -6   9         17.89         28.99         5.90 o
   3  -6   9        350.37        355.41         9.98 o
   4  -6   9         71.85         63.43         5.89 o
   5  -6   9        374.14        367.91        12.20 o
   6  -6   9        229.56        219.26        11.06 o
   7  -6   9        264.99        267.79        12.26 o
   8  -6   9         25.15         21.75        12.63 o
   9  -6   9          0.40         11.97        11.05 o
  10  -6   9        258.17        269.80        18.25 o
 -10  -5   9          2.94         12.33        38.49 o
  -9  -5   9        113.02         56.85        36.58 o
  -8  -5   9        401.16        404.44        27.94 o
  -7  -5   9        391.22        381.57        16.15 o
  -6  -5   9        166.49        177.96        11.03 o
  -5  -5   9        106.05        104.74         6.61 o
  -4  -5   9        385.85        370.82         8.89 o
  -3  -5   9        122.32        132.40         9.01 o
  -2  -5   9          0.08         -4.14         5.34 o
  -1  -5   9        403.69        432.39        13.45 o
   0  -5   9        189.83        180.76         8.76 o
   1  -5   9       1298.14       1309.22        16.26 o
   2  -5   9        937.44        907.19        13.24 o
   3  -5   9       1278.69       1220.63        17.58 o
   4  -5   9        225.83        224.97         8.53 o
   5  -5   9         18.13         22.19         6.82 o
   6  -5   9          2.98          9.95         5.83 o
   7  -5   9        364.94        351.26        12.94 o
   8  -5   9        280.65        260.39        13.82 o
   9  -5   9         32.55         22.31        10.64 o
  10  -5   9          3.60         11.47        11.03 o
  11  -5   9          2.18         21.10        14.50 o
 -10  -4   9         17.14          5.11        19.22 o
  -9  -4   9        348.09        387.83        21.49 o
  -8  -4   9        215.46        202.29        14.47 o
  -7  -4   9        361.76        363.22        22.37 o
  -6  -4   9        731.42        749.39        18.32 o
  -5  -4   9        395.43        398.72        10.67 o
  -4  -4   9        107.84        101.43         6.44 o
  -3  -4   9        922.80        905.76        13.62 o
  -2  -4   9          5.26          0.14         4.89 o
  -1  -4   9        806.91        875.35        16.31 o
   0  -4   9        147.91        127.34         7.13 o
   1  -4   9       1270.61       1290.01        15.89 o
   2  -4   9          6.33          3.46         3.05 o
   3  -4   9        958.93        892.21        14.05 o
   4  -4   9        224.76        228.52         8.10 o
   5  -4   9        267.78        286.56         9.27 o
   6  -4   9        494.98        503.84        12.30 o
   7  -4   9        491.22        488.74        13.10 o
   8  -4   9         96.33        100.51         8.46 o
   9  -4   9        337.49        348.41        15.17 o
  10  -4   9        187.20        204.13        13.90 o
  11  -4   9         37.13         42.11        20.11 o
 -10  -3   9        357.96        421.71        60.61 o
  -9  -3   9         61.77         68.30        14.88 o
  -8  -3   9       1150.40        564.09        31.68 o
  -7  -3   9        409.61        360.27        15.27 o
  -6  -3   9         56.27         73.87         8.09 o
  -5  -3   9         77.50         78.62         6.08 o
  -4  -3   9        349.58        342.84        12.32 o
  -3  -3   9       1027.14       1041.88        14.60 o
  -2  -3   9        724.53        741.78        11.09 o
  -1  -3   9         96.51         81.06         3.77 o
   0  -3   9       1131.54       1216.20        14.92 o
   1  -3   9          0.04          0.14         2.76 o
   2  -3   9        930.89        945.85        13.04 o
   3  -3   9        219.85        228.85         9.06 o
   4  -3   9        299.58        278.31         8.11 o
   5  -3   9        181.70        151.82         8.20 o
   6  -3   9       2268.12       2250.25        26.81 o
   7  -3   9       2135.54       2017.08        25.43 o
   8  -3   9         72.76         84.68         7.41 o
   9  -3   9        149.04        155.15        10.22 o
  10  -3   9         58.08         78.35        11.93 o
  11  -3   9        332.14        320.71        19.54 o
 -10  -2   9          7.61          7.25        61.30 o
  -9  -2   9         72.87         57.82        21.44 o
  -8  -2   9         14.57          1.07         8.40 o
  -7  -2   9          0.74          1.63         7.45 o
  -6  -2   9        242.09        243.99        15.62 o
  -5  -2   9         30.04         18.13         5.09 o
  -4  -2   9        107.53        106.95         6.01 o
  -3  -2   9        216.89        185.90         6.86 o
  -2  -2   9        261.64        261.89         7.13 o
  -1  -2   9        758.12        817.56        11.52 o
   0  -2   9         61.36         70.14         3.71 o
   1  -2   9          7.32          5.29         2.77 o
   2  -2   9        173.67        184.84         5.86 o
   3  -2   9        746.36        710.49        11.63 o
   4  -2   9        361.80        347.31         8.14 o
   5  -2   9       1029.78        998.88        17.01 o
   6  -2   9         31.13         36.88         5.54 o
   7  -2   9       3248.66       3134.38        36.82 o
   8  -2   9        422.13        372.87        12.04 o
   9  -2   9        338.96        296.81        17.83 o
  10  -2   9          0.70          3.77        10.06 o
  11  -2   9         44.34         45.55        11.26 o
  12  -2   9        116.26        119.06        23.66 o
 -10  -1   9         74.55         89.51        28.29 o
  -9  -1   9         25.90         -4.96        17.05 o
  -8  -1   9         75.65         19.37        27.24 o
  -7  -1   9         13.29         10.41         7.64 o
  -6  -1   9         81.99         97.93         8.91 o
  -5  -1   9         68.03         60.00         5.49 o
  -4  -1   9        339.53        342.39         9.34 o
  -3  -1   9         21.27         28.03         4.08 o
  -2  -1   9        714.36        709.96        11.15 o
  -1  -1   9       1111.55       1109.99        14.30 o
   0  -1   9       2495.82       2371.85        27.08 o
   1  -1   9       1013.69       1164.51        14.50 o
   2  -1   9        538.25        567.27         9.75 o
   3  -1   9        272.78        278.59         7.26 o
   4  -1   9       2730.28       2797.45        29.29 o
   5  -1   9       1075.27        980.24        17.89 o
   6  -1   9       1062.92       1003.11        14.66 o
   7  -1   9         75.27         87.30         6.09 o
   8  -1   9        413.06        418.38        12.31 o
   9  -1   9        268.17        245.95        11.59 o
  10  -1   9        278.11        274.18        13.09 o
  11  -1   9        349.49        343.87        17.47 o
  12  -1   9         94.33         38.27        27.04 o
 -10   0   9          0.18          2.40        19.03 o
  -9   0   9         14.60        -17.68        17.68 o
  -8   0   9         57.37         52.10        18.45 o
  -7   0   9          4.45          6.29         8.15 o
  -6   0   9          5.61         17.11         7.77 o
  -5   0   9        477.41        444.45        11.08 o
  -4   0   9       1480.44       1410.40        18.67 o
  -3   0   9        542.06        512.45        10.07 o
  -2   0   9       3405.93       3326.90        34.05 o
  -1   0   9       9277.32       9690.10        88.03 o
   0   0   9       1619.52       1743.21        19.66 o
   1   0   9        496.40        514.56         8.59 o
   2   0   9        331.60        332.37         7.03 o
   3   0   9         67.52         80.10         4.18 o
   4   0   9        253.04        239.30         6.55 o
   5   0   9         79.66         84.53         4.77 o
   6   0   9       2372.52       2400.51        27.83 o
   7   0   9        538.51        556.86        10.75 o
   8   0   9        102.20        106.12         7.34 o
   9   0   9         10.31          9.06         6.37 o
  10   0   9        105.10        107.62         9.32 o
  11   0   9        349.13        334.52        16.82 o
  12   0   9         38.65         -6.34        19.58 o
 -10   1   9         96.54         90.30        21.42 o
  -9   1   9          0.67         -1.69        23.80 o
  -8   1   9          4.72          8.27        22.04 o
  -7   1   9        145.68        134.77        12.00 o
  -6   1   9        329.66        330.14        12.12 o
  -5   1   9        253.72        245.98        13.41 o
  -4   1   9        191.47        200.25         7.94 o
  -3   1   9        847.53        936.41        14.03 o
  -2   1   9        166.39        182.39         6.87 o
  -1   1   9         62.48         54.69         3.97 o
   0   1   9        703.17        746.89        11.06 o
   1   1   9         61.31         60.66         3.64 o
   2   1   9          3.28         -0.31         2.64 o
   3   1   9       1148.47       1151.70        14.96 o
   4   1   9       2258.98       2332.89        24.58 o
   5   1   9       2616.71       2741.93        35.10 o
   6   1   9        733.64        682.68        16.82 o
   7   1   9        236.34        231.48         6.50 o
   8   1   9          6.23          6.40         4.60 o
   9   1   9        111.66         87.78         7.51 o
  10   1   9        702.46        705.60        17.82 o
  11   1   9        495.71        497.79        18.55 o
  12   1   9        123.30         93.24        29.23 o
 -10   2   9         62.30         95.45        23.65 o
  -9   2   9         49.06         13.18        17.93 o
  -8   2   9          0.02          0.69        19.97 o
  -7   2   9         34.40         21.91         9.65 o
  -6   2   9         55.23         52.37         6.79 o
  -5   2   9        324.84        320.69        10.74 o
  -4   2   9         54.16         53.26         5.28 o
  -3   2   9        430.43        439.00         9.88 o
  -2   2   9         50.61         44.61         4.08 o
  -1   2   9        316.79        362.08         8.32 o
   0   2   9      11595.06      11981.23       107.47 o
   1   2   9       1023.92       1028.58        13.44 o
   2   2   9       2398.73       2642.26        27.27 o
   3   2   9       3856.84       4009.77        38.99 o
   4   2   9       1119.51       1061.57        17.51 o
   5   2   9         94.11         80.51         7.24 o
   6   2   9        524.64        520.97        13.39 o
   7   2   9       1198.90       1218.83        23.59 o
   8   2   9          2.87         -0.10         6.86 o
   9   2   9          0.38         -4.31         4.98 o
  10   2   9        437.67        412.19        16.64 o
  11   2   9        140.64        116.81        10.20 o
  12   2   9         38.18         27.54        16.80 o
  -9   3   9          0.02        -37.88        37.88 o
  -8   3   9         31.12         42.70        22.73 o
  -7   3   9          0.24         -3.99         8.25 o
  -6   3   9        298.86        267.68        11.86 o
  -5   3   9         67.41         70.75         6.31 o
  -4   3   9         16.59         10.07         4.72 o
  -3   3   9        271.29        263.08         8.68 o
  -2   3   9         82.69         96.74         5.39 o
  -1   3   9        928.07        860.63        12.92 o
   0   3   9         18.21         21.20         3.27 o
   1   3   9          0.11          4.62         3.04 o
   2   3   9        138.63        118.00         4.88 o
   3   3   9        727.30        816.56        15.16 o
   4   3   9         75.50         67.21         5.42 o
   5   3   9       3220.37       3297.81        40.97 o
   6   3   9       1653.33       1637.15        25.09 o
   7   3   9        298.86        319.14        12.58 o
   8   3   9        418.42        424.59        14.63 o
   9   3   9         14.84         -2.18         8.65 o
  10   3   9        194.63        181.72         9.34 o
  11   3   9        256.98        253.13        11.80 o
  12   3   9         26.40         13.09        27.54 o
  -9   4   9         25.81         13.40        27.20 o
  -8   4   9        272.56        262.74        34.78 o
  -7   4   9        113.41         54.81        28.02 o
  -6   4   9        152.11        149.78        10.03 o
  -5   4   9          0.31          8.24         5.70 o
  -4   4   9        143.44        143.80         7.28 o
  -3   4   9       1223.04       1205.44        17.23 o
  -2   4   9       1799.45       1791.99        21.82 o
  -1   4   9       1839.94       1785.92        21.26 o
   0   4   9        492.98        478.55         9.49 o
   1   4   9        163.13        166.96         6.20 o
   2   4   9        279.71        270.83         6.91 o
   3   4   9       2693.04       2754.08        28.73 o
   4   4   9         43.59         41.85         5.14 o
   5   4   9         48.58         47.35         5.70 o
   6   4   9       1241.09       1163.11        20.58 o
   7   4   9         12.64         14.81         6.32 o
   8   4   9          1.99          6.17         9.65 o
   9   4   9        258.86        294.33        17.15 o
  10   4   9         33.94         30.93        17.50 o
  11   4   9        239.34        254.68        11.66 o
  12   4   9        120.50        122.18        16.21 o
  -9   5   9        228.28        250.27        24.93 o
  -8   5   9         33.04         19.17        18.22 o
  -7   5   9        454.34        496.12        21.81 o
  -6   5   9        440.23        445.26        15.93 o
  -5   5   9        328.31        310.82        11.56 o
  -4   5   9        304.43        319.52        10.86 o
  -3   5   9        302.99        283.88         9.70 o
  -2   5   9       1651.44       1641.12        20.92 o
  -1   5   9       1785.81       1833.93        22.14 o
   0   5   9        716.10        676.43        11.62 o
   1   5   9       1745.34       1774.05        20.87 o
   2   5   9        434.50        405.02         9.04 o
   3   5   9        952.86        931.42        13.12 o
   4   5   9         35.91         36.72         3.26 o
   5   5   9         13.80         25.13         5.18 o
   6   5   9       1089.05       1140.67        20.87 o
   7   5   9         35.90         28.48         7.15 o
   8   5   9        825.60        778.33        21.20 o
   9   5   9        683.91        653.08        36.23 o
  10   5   9         70.12         75.04        15.30 o
  11   5   9         63.41         82.85         8.27 o
  12   5   9         89.37         65.23        31.05 o
  -8   6   9         73.28         40.16        20.18 o
  -7   6   9         84.46         96.86        11.31 o
  -6   6   9          1.56          2.75         9.16 o
  -5   6   9          8.84         16.31         8.88 o
  -4   6   9        551.10        555.98        13.60 o
  -3   6   9        333.90        324.60        10.73 o
  -2   6   9         49.28         43.10         5.15 o
  -1   6   9         63.36         63.57         5.07 o
   0   6   9        538.41        563.45        10.97 o
   1   6   9       3850.70       3837.06        39.04 o
   2   6   9        764.65        713.48        12.65 o
   3   6   9         17.45         31.54         3.73 o
   4   6   9        300.84        274.73         7.68 o
   5   6   9        159.81        155.67         5.34 o
   6   6   9          5.08         11.08         6.68 o
   7   6   9        909.55        912.66        20.07 o
   8   6   9        891.21        905.61        26.63 o
   9   6   9       1062.02       1072.83        36.95 o
  10   6   9        556.01        568.04        27.62 o
  11   6   9          2.20         17.39        11.28 o
  12   6   9          3.63         25.91        15.36 o
  -8   7   9         96.30        109.93        22.61 o
  -7   7   9         10.36         19.17        10.34 o
  -6   7   9         43.61         49.64         8.71 o
  -5   7   9       1584.58       1675.30        29.67 o
  -4   7   9         59.03         42.76         7.29 o
  -3   7   9        238.87        224.77         9.62 o
  -2   7   9         32.53         33.79         5.32 o
  -1   7   9        869.86        872.25        14.65 o
   0   7   9        326.25        311.05         9.09 o
   1   7   9        199.52        207.72         7.63 o
   2   7   9        152.27        159.19         9.01 o
   3   7   9         28.89         22.77         4.04 o
   4   7   9        258.66        248.15         9.42 o
   5   7   9        244.65        256.82         7.49 o
   6   7   9         14.52         15.46         4.26 o
   7   7   9        119.31        123.18         9.47 o
   8   7   9        220.76        224.00        17.60 o
   9   7   9          8.02          8.35        13.09 o
  10   7   9        280.33        258.93        25.27 o
  11   7   9         66.31         80.82        15.93 o
  12   7   9        163.56        179.38        35.82 o
  -8   8   9        308.08        311.67        36.28 o
  -7   8   9       1070.57       1193.96        45.24 o
  -6   8   9         43.24         28.62         9.33 o
  -5   8   9       1177.17       1115.62        24.74 o
  -4   8   9        126.40        120.80        13.19 o
  -3   8   9        404.45        420.12        13.39 o
  -2   8   9       2877.69       2812.36        32.64 o
  -1   8   9        226.49        229.67         8.95 o
   0   8   9       2123.09       2120.92        27.69 o
   1   8   9       1349.78       1276.40        19.63 o
   2   8   9          7.55         11.02         4.48 o
   3   8   9        801.63        811.47        13.76 o
   4   8   9       1110.59       1083.78        16.20 o
   5   8   9         53.67         60.04         5.22 o
   6   8   9         63.33         60.24         5.14 o
   7   8   9         45.61         51.50         5.50 o
   8   8   9        284.26        264.75        17.40 o
   9   8   9         60.12         54.09        15.87 o
  10   8   9        127.39        116.54        16.53 o
  11   8   9         98.98        143.38        25.48 o
  12   8   9        119.60        148.68        25.48 o
  -7   9   9        353.71        343.47        29.81 o
  -6   9   9        212.91        201.69        13.61 o
  -5   9   9        393.21        407.98        16.16 o
  -4   9   9        888.53        908.22        22.23 o
  -3   9   9        334.70        386.82        18.48 o
  -2   9   9         94.30         85.52         7.34 o
  -1   9   9          4.00          0.03         5.91 o
   0   9   9        718.30        732.14        13.93 o
   1   9   9         85.79         89.48         6.28 o
   2   9   9        519.98        528.62        11.81 o
   3   9   9         33.25         25.34         5.40 o
   4   9   9          3.88          5.72         4.71 o
   5   9   9       1314.38       1325.67        20.30 o
   6   9   9        627.75        650.33        18.97 o
   7   9   9        236.09        236.40        12.42 o
   8   9   9         79.98         74.87         9.39 o
   9   9   9         11.46          0.92         7.99 o
  10   9   9        357.97        365.40        20.91 o
  11   9   9        174.94        187.62        25.59 o
  12   9   9         32.09         62.19        18.68 o
  -6  10   9        140.00        134.04        31.44 o
  -5  10   9         34.07         29.63        10.59 o
  -4  10   9        137.09        108.16        12.54 o
  -3  10   9         62.09         59.21         9.50 o
  -2  10   9        192.83        184.15        10.34 o
  -1  10   9        247.29        256.69        11.62 o
   0  10   9        670.91        645.22        20.13 o
   1  10   9         43.84         43.96         5.76 o
   2  10   9        750.29        716.41        16.00 o
   3  10   9          4.04          5.88         5.25 o
   4  10   9          0.01         -1.66         5.77 o
   5  10   9          0.28          4.02         6.07 o
   6  10   9       1320.52       1301.65        23.78 o
   7  10   9        316.19        292.07        16.79 o
   8  10   9        116.33         93.45        13.32 o
   9  10   9          1.09         -5.56        24.11 o
  10  10   9        251.52        233.72        17.94 o
  11  10   9          2.67         -4.26        15.65 o
  -6  11   9         34.61          3.31        15.02 o
  -5  11   9         15.27         -2.42        12.29 o
  -4  11   9        305.20        339.22        18.22 o
  -3  11   9         57.77         48.23        12.74 o
  -2  11   9          2.22          1.05         7.17 o
  -1  11   9        185.07        226.61        18.90 o
   0  11   9        319.38        282.74        12.63 o
   1  11   9        181.36        183.41         9.96 o
   2  11   9        323.87        332.76        12.44 o
   3  11   9          8.39         -0.15         6.48 o
   4  11   9        121.25        101.86         8.99 o
   5  11   9        411.68        426.63        24.36 o
   6  11   9          9.43          5.06         7.51 o
   7  11   9        422.74        313.41        85.75 o
   8  11   9         70.66         41.26        10.75 o
   9  11   9       1731.16       1750.65        55.75 o
  10  11   9         41.20         39.02        12.64 o
  11  11   9        149.49        217.19        22.26 o
  -5  12   9         20.07         40.68        23.86 o
  -4  12   9         15.86         14.16        21.83 o
  -3  12   9         98.06         93.32        15.76 o
  -1  12   9        167.03         36.70        22.92 o
   0  12   9       2377.70       2457.75        63.03 o
   1  12   9        141.71        111.91        21.08 o
   2  12   9        379.57        399.81        17.19 o
   3  12   9        249.69        254.24        12.26 o
   4  12   9         45.96         46.24         8.48 o
   5  12   9        220.92        219.65        12.85 o
   6  12   9        263.40        271.79        16.13 o
   7  12   9        219.43        205.30        16.14 o
   8  12   9         95.48         58.07        11.28 o
   9  12   9          4.43         10.35        15.22 o
  10  12   9          2.69          3.78        17.44 o
  11  12   9        178.76        210.52        23.16 o
  -4  13   9         32.47         39.91        16.49 o
  -3  13   9        329.63        366.95        37.14 o
  -2  13   9         13.07         34.33        14.55 o
  -1  13   9         70.47         68.88        26.17 o
   0  13   9        370.95        318.20        41.33 o
   1  13   9        884.14        939.00        38.88 o
   2  13   9        181.99        190.76        18.34 o
   3  13   9         21.51          5.08         6.85 o
   4  13   9         18.47         16.08         8.15 o
   5  13   9        341.08        330.16        20.14 o
   6  13   9         32.70         -6.56         9.23 o
   7  13   9        104.30        117.89        12.30 o
   8  13   9        303.54        318.22        24.58 o
   9  13   9          7.02         -4.12        16.16 o
  10  13   9          0.22        -26.89        26.89 o
  -3  14   9         33.81         33.39        17.43 o
  -2  14   9         27.87         35.40        22.79 o
  -1  14   9         21.23         16.83        14.58 o
   0  14   9        816.05        765.65        45.98 o
   1  14   9          8.05         13.73        16.47 o
   2  14   9        164.61        239.20        48.21 o
   3  14   9         24.02         19.83        12.34 o
   4  14   9         12.21         10.34         7.40 o
   5  14   9        551.25        506.06        36.22 o
   6  14   9        182.90        219.78        16.44 o
   7  14   9        343.34        363.66        43.39 o
   8  14   9          5.73         -3.10        12.70 o
   9  14   9         17.85         15.69        18.84 o
  -2  15   9         20.58         -6.88        27.27 o
  -1  15   9         56.12         83.89        18.41 o
   0  15   9          4.40         14.71        15.66 o
   1  15   9          0.59         -2.14        40.29 o
   2  15   9         30.44         15.06        16.74 o
   3  15   9         41.58         58.35        15.70 o
   4  15   9        107.74         94.23        19.84 o
   5  15   9         71.34         75.42        17.79 o
   6  15   9          5.73          5.19        12.42 o
   7  15   9         34.68          0.11        13.42 o
   8  15   9        169.79        120.89        51.99 o
   0  16   9        233.79        248.73        22.53 o
   1  16   9          8.24          7.92        18.01 o
   2  16   9         26.23         21.32        25.15 o
   3  16   9         76.85        115.03        22.99 o
   4  16   9          5.06         11.07        24.69 o
   5  16   9        100.86         90.78        19.55 o
   6  16   9        334.55        329.04        33.02 o
   7  16   9        318.52        339.94        31.87 o
   3  17   9        410.57        530.67        35.10 o
   4  17   9         78.08         96.06        19.61 o
  -4 -14  10        127.58        105.64        35.01 o
  -3 -14  10          1.62          8.26        21.43 o
  -2 -14  10        223.31        253.09        25.01 o
  -1 -14  10         42.36         68.93        40.60 o
   0 -14  10         15.39         28.46        41.99 o
   1 -14  10          5.71         15.47        18.37 o
   2 -14  10         34.14          8.99        19.05 o
   3 -14  10        232.47        230.87        24.04 o
  -5 -13  10        130.15        143.53        24.32 o
  -4 -13  10        640.78        616.71        36.93 o
  -3 -13  10        163.98        156.90        22.85 o
  -2 -13  10         32.45         40.99        17.34 o
  -1 -13  10         71.50         87.00        19.27 o
   0 -13  10        232.00        200.85        28.18 o
   1 -13  10        154.43        152.69        23.16 o
   2 -13  10         17.92         33.20        20.42 o
   3 -13  10        181.56        195.36        16.26 o
   4 -13  10         21.28         40.32        15.41 o
  -6 -12  10         15.30         70.92        22.31 o
  -5 -12  10         27.02         10.92        20.15 o
  -4 -12  10         31.84          9.30        24.43 o
  -3 -12  10        270.53        293.09        24.44 o
  -2 -12  10        176.91        160.15        20.05 o
  -1 -12  10          4.18         21.10        16.23 o
   0 -12  10        449.44        525.02        34.21 o
   1 -12  10         30.72         17.04         7.70 o
   2 -12  10         70.75         46.83        10.93 o
   3 -12  10          0.00         -8.46        15.51 o
   4 -12  10         18.37          9.56        15.31 o
   5 -12  10        271.51        302.55        27.32 o
   6 -12  10        118.27        143.59        17.30 o
  -7 -11  10          1.53         16.93        27.50 o
  -6 -11  10         23.15         28.75        20.76 o
  -5 -11  10         38.85         57.86        21.92 o
  -4 -11  10          1.46         -7.14        20.52 o
  -3 -11  10         36.35         95.71        24.11 o
  -2 -11  10         30.41         16.53        22.73 o
  -1 -11  10         31.17         19.29        22.04 o
   0 -11  10          0.25         -8.95        20.66 o
   1 -11  10          0.06          4.23         5.86 o
   2 -11  10        332.48        321.13        14.56 o
   3 -11  10        221.19        211.24        12.85 o
   4 -11  10         59.17         63.84        11.80 o
   5 -11  10         17.81         34.50        13.12 o
   6 -11  10          0.01        -13.05        13.05 o
   7 -11  10         45.11         40.34        15.40 o
  -8 -10  10          1.92         14.34        21.22 o
  -7 -10  10         22.26         17.88        18.08 o
  -6 -10  10         28.53         41.39        23.85 o
  -5 -10  10         66.41         39.52        58.89 o
   0 -10  10          4.12        -15.09        15.09 o
   1 -10  10         55.19         52.77         5.83 o
   2 -10  10        199.52        186.13        14.91 o
   3 -10  10        888.03        902.85        21.37 o
   4 -10  10        172.66        201.56        16.16 o
   5 -10  10         11.37         23.36        10.04 o
   6 -10  10        166.16        170.36        13.96 o
   7 -10  10          3.54         26.08        16.80 o
   8 -10  10        117.89        129.17        17.15 o
  -8  -9  10         10.06         -2.56        19.93 o
  -7  -9  10         30.50         45.28        18.59 o
  -6  -9  10        152.82        174.23        24.22 o
  -5  -9  10        323.70        350.70        30.90 o
  -4  -9  10        957.19        883.52        40.88 o
  -3  -9  10        113.31         69.17        20.69 o
  -2  -9  10        358.17        323.72        19.32 o
  -1  -9  10          0.04         -4.40         9.50 o
   0  -9  10         45.08         44.55        12.12 o
   1  -9  10        162.59        162.37         6.70 o
   2  -9  10        210.06        197.88        10.30 o
   3  -9  10        228.85        208.33        10.58 o
   4  -9  10         48.80         44.65         7.95 o
   5  -9  10         30.79          7.56         9.01 o
   6  -9  10          4.01         13.07        10.39 o
   7  -9  10         35.01         19.25        12.42 o
   8  -9  10          6.46          1.04        14.15 o
  -9  -8  10          2.21         -2.53        33.01 o
  -8  -8  10          8.90         23.09        19.14 o
  -7  -8  10         77.07         98.53        15.38 o
  -6  -8  10        284.88        295.09        21.03 o
  -5  -8  10         17.90         35.36        14.79 o
  -4  -8  10        659.91        610.36        27.90 o
  -3  -8  10        220.69        258.77        22.07 o
  -2  -8  10        209.69        234.89        14.60 o
  -1  -8  10        131.95        138.42        10.15 o
   0  -8  10        616.61        635.94        19.05 o
   1  -8  10        429.97        433.06         9.19 o
   2  -8  10          7.08         20.30         5.27 o
   3  -8  10         11.30         -5.82         5.82 o
   4  -8  10        215.64        230.69        10.84 o
   5  -8  10        740.85        802.08        19.42 o
   6  -8  10         58.05         50.29         9.31 o
   7  -8  10         26.49         19.37        10.98 o
   8  -8  10         36.25         42.72        13.49 o
   9  -8  10         95.20        113.92        15.97 o
  -9  -7  10          0.20         29.70        33.14 o
  -8  -7  10          7.97         10.86        12.09 o
  -7  -7  10         53.12         86.33        16.78 o
  -6  -7  10        467.84        458.02        53.72 o
  -5  -7  10          1.12         21.80        13.14 o
  -4  -7  10        150.09        169.35        13.82 o
  -3  -7  10         21.65          7.84         8.53 o
  -2  -7  10        670.36        658.88        17.57 o
  -1  -7  10        820.96        838.06        18.94 o
   0  -7  10         73.61         66.22         8.15 o
   1  -7  10        827.71        863.34        19.04 o
   2  -7  10         83.72         80.90         5.76 o
   3  -7  10          8.52          1.27         5.01 o
   4  -7  10        486.15        478.85        13.19 o
   5  -7  10        604.03        641.30        15.87 o
   6  -7  10        658.08        680.84        18.72 o
   7  -7  10         68.66         56.08         9.50 o
   8  -7  10        211.07        218.98        14.56 o
   9  -7  10        392.66        403.13        22.33 o
  10  -7  10         66.89         50.90        15.96 o
  -9  -6  10        261.15        363.61        69.56 o
  -8  -6  10        126.75        141.35        24.99 o
  -7  -6  10         27.72         30.84         9.15 o
  -6  -6  10        292.03        286.40        16.48 o
  -5  -6  10         84.69         76.39         9.05 o
  -4  -6  10        167.11        192.27        13.65 o
  -3  -6  10         83.87         78.09         8.65 o
  -2  -6  10        125.13        105.71         8.43 o
  -1  -6  10        180.87        166.95         9.61 o
   0  -6  10        124.43        108.43         8.81 o
   1  -6  10        178.97        169.94         6.31 o
   2  -6  10        222.93        211.62         8.12 o
   3  -6  10         36.63         27.46         5.30 o
   4  -6  10         23.08         17.39         5.27 o
   5  -6  10        162.33        167.86         8.42 o
   6  -6  10         21.53         22.30         8.21 o
   7  -6  10        549.00        566.76        29.68 o
   8  -6  10         36.57         47.25        11.54 o
   9  -6  10          4.89         -4.79        11.57 o
  10  -6  10         84.96        120.52        16.60 o
  -9  -5  10          8.11         19.13        18.53 o
  -8  -5  10        129.18        121.28        19.61 o
  -7  -5  10         73.60        104.08        13.49 o
  -6  -5  10         14.33         16.92         7.95 o
  -5  -5  10        222.19        225.39        10.62 o
  -4  -5  10          0.14          2.44         6.60 o
  -3  -5  10          8.24          9.59         6.80 o
  -2  -5  10         33.89         26.77         7.17 o
  -1  -5  10       1143.21       1189.85        21.11 o
   0  -5  10        234.18        203.99        10.03 o
   1  -5  10        315.81        317.78         8.84 o
   2  -5  10        521.43        485.39        10.19 o
   3  -5  10        238.22        235.00         8.09 o
   4  -5  10        185.47        200.34         8.26 o
   5  -5  10        673.39        719.46        14.37 o
   6  -5  10       1464.71       1486.44        25.11 o
   7  -5  10          5.83         11.76         7.13 o
   8  -5  10         19.43         23.67        12.79 o
   9  -5  10         29.34         11.56        11.58 o
  10  -5  10        124.96        141.27        15.26 o
  -9  -4  10        415.78        450.98        38.87 o
  -8  -4  10          3.29          5.49        19.16 o
  -7  -4  10        162.07        189.76        12.20 o
  -6  -4  10        936.13       1011.49        26.54 o
  -5  -4  10         74.47         73.45         9.33 o
  -4  -4  10          2.75          2.26         4.91 o
  -3  -4  10        451.78        416.38         9.06 o
  -2  -4  10       1343.14       1346.31        22.39 o
  -1  -4  10        522.35        488.24        13.10 o
   0  -4  10        306.91        327.40        14.94 o
   1  -4  10       1054.25       1085.41        14.51 o
   2  -4  10          8.74         15.38         3.62 o
   3  -4  10       1050.90       1030.40        14.91 o
   4  -4  10        108.11        105.48         8.17 o
   5  -4  10         16.21         21.17         5.29 o
   6  -4  10          0.14          4.56         5.64 o
   7  -4  10        361.16        340.49        12.45 o
   8  -4  10         64.33         62.25         9.81 o
   9  -4  10        636.72        691.01        20.90 o
  10  -4  10        109.04        144.59        13.81 o
  11  -4  10         90.95        121.22        17.34 o
  -9  -3  10         22.83         27.98        17.48 o
  -8  -3  10        548.23        543.67        29.04 o
  -7  -3  10        263.83        234.26        14.22 o
  -6  -3  10         97.46         83.96         9.00 o
  -5  -3  10         98.37         99.41         7.64 o
  -4  -3  10          0.94         -0.51         4.75 o
  -3  -3  10         44.39         42.52         5.35 o
  -2  -3  10         64.30         65.58         4.05 o
  -1  -3  10        159.13        141.07         5.02 o
   0  -3  10        647.12        639.61        10.17 o
   1  -3  10        331.14        303.24         7.43 o
   2  -3  10         72.84         62.19         4.26 o
   3  -3  10        274.72        274.72         8.08 o
   4  -3  10        193.89        184.16         7.32 o
   5  -3  10       1103.09       1073.24        17.23 o
   6  -3  10         22.22         17.32         5.36 o
   7  -3  10          8.54          2.71         5.87 o
   8  -3  10          1.34          4.52         6.65 o
   9  -3  10         97.14         72.50         9.01 o
  10  -3  10          7.69         -0.64         9.83 o
  11  -3  10        265.24        280.10        19.10 o
  -9  -2  10         74.16         88.85        19.03 o
  -8  -2  10        180.06        188.60        19.15 o
  -7  -2  10        404.28        433.43        20.15 o
  -6  -2  10          3.02          2.62         7.80 o
  -5  -2  10         28.52         46.52         7.68 o
  -4  -2  10        159.68        154.40         7.22 o
  -3  -2  10        251.42        253.11         8.13 o
  -2  -2  10          3.85         -3.56         3.56 o
  -1  -2  10         81.01         75.22         4.78 o
   0  -2  10        166.75        163.16         5.81 o
   1  -2  10        224.49        219.40         6.53 o
   2  -2  10         21.67         16.06         4.54 o
   3  -2  10         19.07         18.11         3.82 o
   4  -2  10         29.73         30.30         4.21 o
   5  -2  10        795.71        787.08        13.21 o
   6  -2  10       1215.22       1136.06        16.82 o
   7  -2  10        413.70        410.10        12.07 o
   8  -2  10          0.70          4.81         5.86 o
   9  -2  10          0.02         -1.15         7.04 o
  10  -2  10         68.79         66.70         9.48 o
  11  -2  10          5.50          3.75        12.84 o
  12  -2  10        161.35        156.05        86.09 o
  -9  -1  10          0.09         22.99        33.40 o
  -8  -1  10        183.14        204.73        19.52 o
  -7  -1  10         33.55         20.77         9.14 o
  -6  -1  10         75.13         59.99         9.15 o
  -5  -1  10       1152.40       1142.67        18.15 o
  -4  -1  10         15.24         26.11         5.06 o
  -3  -1  10         11.00         17.43         4.26 o
  -2  -1  10       1765.33       1777.88        21.12 o
  -1  -1  10        217.56        214.90         6.95 o
   0  -1  10        591.22        640.90        10.39 o
   1  -1  10         67.60         90.98         4.64 o
   2  -1  10        460.00        456.08         9.28 o
   3  -1  10          0.52          0.99         3.45 o
   4  -1  10       2059.49       2009.37        22.99 o
   5  -1  10       1771.91       1807.78        23.54 o
   6  -1  10        142.01        162.35         9.14 o
   7  -1  10         84.51         84.89         5.97 o
   8  -1  10        898.17        900.73        16.81 o
   9  -1  10        222.22        230.95        10.20 o
  10  -1  10         28.24         38.29         9.06 o
  11  -1  10        338.01        317.71        18.90 o
  12  -1  10        153.11        202.96        37.88 o
  -9   0  10         24.70         24.73        20.40 o
  -8   0  10        365.67        313.83        34.44 o
  -7   0  10        140.28        142.23        17.22 o
  -6   0  10         51.58         46.75         9.22 o
  -5   0  10        821.24        732.36        14.73 o
  -4   0  10         26.98         39.30         5.35 o
  -3   0  10        578.20        579.64        11.34 o
  -2   0  10        320.75        267.48         8.13 o
  -1   0  10        872.51        847.17        12.74 o
   0   0  10       1948.81       1926.42        21.76 o
   1   0  10        113.51         91.33         4.58 o
   2   0  10        782.85        771.34        11.51 o
   3   0  10         17.40          9.48         3.24 o
   4   0  10         80.81         80.31         4.74 o
   5   0  10        678.23        625.22        10.70 o
   6   0  10        641.94        603.66        10.47 o
   7   0  10         38.97         33.52         4.10 o
   8   0  10        130.88        119.74         7.38 o
   9   0  10        136.86        147.25         9.22 o
  10   0  10        122.32        120.02         9.66 o
  11   0  10         32.30         22.26        11.10 o
  12   0  10          6.19        -12.20        17.17 o
  -9   1  10         36.29        -13.51        22.99 o
  -8   1  10        106.83        110.89        39.26 o
  -7   1  10         16.25         -0.25         9.77 o
  -6   1  10        407.88        421.23        14.88 o
  -5   1  10          8.10          9.86         5.95 o
  -4   1  10          0.54          1.27         4.79 o
  -3   1  10        399.71        431.32        10.38 o
  -2   1  10          8.56          1.32         3.93 o
  -1   1  10          0.35          1.95         3.64 o
   0   1  10        144.64        151.92         5.98 o
   1   1  10       4208.19       4532.80        44.05 o
   2   1  10        404.16        386.78         8.01 o
   3   1  10        169.08        188.41         6.81 o
   4   1  10        897.26        954.59        12.93 o
   5   1  10          2.55         -2.54         4.84 o
   6   1  10       1079.16       1106.11        19.97 o
   7   1  10       1978.06       1901.79        29.23 o
   8   1  10         12.16          3.18         8.68 o
   9   1  10        443.44        396.79        11.37 o
  10   1  10        108.80         99.23         8.62 o
  11   1  10         19.30         31.79        10.64 o
  12   1  10        103.65         47.34        17.27 o
  -9   2  10         64.02         40.43        20.20 o
  -8   2  10         20.19          4.05        27.42 o
  -7   2  10          0.27         -8.98        11.56 o
  -6   2  10        755.65        741.93        18.77 o
  -5   2  10         63.09         64.90         7.01 o
  -4   2  10        382.18        366.79        10.89 o
  -3   2  10        646.66        674.54        12.86 o
  -2   2  10         49.35         51.58         4.96 o
  -1   2  10        550.19        516.12        10.28 o
   0   2  10        106.97        108.79         5.17 o
   1   2  10        143.42        138.02         5.60 o
   2   2  10        226.43        194.37         6.30 o
   3   2  10        190.65        211.47         6.45 o
   4   2  10        105.18        121.06         4.37 o
   5   2  10        281.25        264.58        10.21 o
   6   2  10        390.52        354.45        12.51 o
   7   2  10        222.78        209.36        11.91 o
   8   2  10        210.63        217.06        14.32 o
   9   2  10        292.78        285.63        18.92 o
  10   2  10        285.66        284.21        19.84 o
  11   2  10        402.32        359.39        15.09 o
  12   2  10          3.60         19.53        20.67 o
  -9   3  10        192.63        148.00        35.82 o
  -8   3  10         11.24         -4.42        19.55 o
  -7   3  10        259.05        176.32        28.93 o
  -6   3  10         13.65          1.02         7.63 o
  -5   3  10          5.46         -2.22         6.06 o
  -4   3  10         78.84         81.54         6.44 o
  -3   3  10         49.48         57.33         5.75 o
  -2   3  10          2.44          2.67         4.21 o
  -1   3  10        397.93        415.98         9.72 o
   0   3  10        572.11        570.53        10.64 o
   1   3  10          0.19          3.70         3.56 o
   2   3  10          1.56          9.00         3.41 o
   3   3  10          5.50         10.18         3.26 o
   4   3  10         12.94         21.64         4.70 o
   5   3  10         39.52         44.59         5.89 o
   6   3  10        111.96         99.12         8.38 o
   7   3  10       1642.37       1640.24        26.91 o
   8   3  10          5.92          6.30         8.54 o
   9   3  10        212.87        223.66        14.78 o
  10   3  10         22.55         27.73        10.72 o
  11   3  10         15.05          2.34        13.09 o
  12   3  10          2.21        -14.95        14.95 o
  -9   4  10          0.27        -22.24        22.24 o
  -8   4  10         38.80         46.19        19.01 o
  -7   4  10          4.94         -2.88        11.27 o
  -6   4  10          0.69          6.41         8.03 o
  -5   4  10       1004.13        934.17        20.94 o
  -4   4  10         17.23         13.65         5.82 o
  -3   4  10         75.06         89.61         6.29 o
  -2   4  10         57.31         52.36         5.21 o
  -1   4  10        273.49        297.50         8.90 o
   0   4  10       4336.03       4434.62        44.21 o
   1   4  10        589.49        569.14        10.56 o
   2   4  10        497.77        441.90         8.96 o
   3   4  10        436.91        428.29         8.95 o
   4   4  10        137.59        142.78         6.31 o
   5   4  10       1408.57       1402.54        22.75 o
   6   4  10       1497.13       1477.72        24.44 o
   7   4  10        288.20        279.83        12.74 o
   8   4  10        534.71        510.16        22.38 o
   9   4  10          0.38          6.39         9.19 o
  10   4  10        106.08        109.53        14.32 o
  11   4  10         90.88         98.36        15.55 o
  12   4  10         91.03         73.03        20.79 o
  -8   5  10         29.47         25.37        20.64 o
  -7   5  10        242.58        199.30        16.08 o
  -6   5  10        639.59        600.09        19.41 o
  -5   5  10        721.47        729.43        19.27 o
  -4   5  10         85.09         73.24         7.05 o
  -3   5  10        453.35        452.26        12.06 o
  -2   5  10         41.57         40.22         5.31 o
  -1   5  10       1357.82       1443.60        19.31 o
   0   5  10          5.20         18.67         4.18 o
   1   5  10         35.18         36.17         4.20 o
   2   5  10        220.21        214.73         7.32 o
   3   5  10        395.33        370.47         9.60 o
   4   5  10        434.65        444.49         8.86 o
   5   5  10        390.82        370.62        12.60 o
   6   5  10         36.23         44.77         7.18 o
   7   5  10        110.71        110.03        10.16 o
   8   5  10       1247.93       1225.38        32.01 o
   9   5  10          1.47         14.20        11.13 o
  10   5  10        179.48        192.72        16.85 o
  11   5  10         29.79         20.11        13.92 o
  12   5  10         36.42         10.68        15.87 o
  -8   6  10         39.75         18.10        26.99 o
  -7   6  10         32.06         33.06         9.68 o
  -6   6  10        579.64        616.60        18.76 o
  -5   6  10         33.02         42.97         8.54 o
  -4   6  10        877.47        900.56        19.62 o
  -3   6  10        479.08        495.81        12.82 o
  -2   6  10        300.65        269.16        10.20 o
  -1   6  10        104.95        101.26         6.13 o
   0   6  10         52.10         59.22         5.20 o
   1   6  10        247.49        261.25         8.31 o
   2   6  10         19.70         26.66         4.46 o
   3   6  10       1259.08       1247.99        17.03 o
   4   6  10          0.02          0.50         5.11 o
   5   6  10        689.92        710.18        16.59 o
   6   6  10         12.67         11.18         6.39 o
   7   6  10        225.01        230.46        11.59 o
   8   6  10          1.50         -9.44        11.99 o
   9   6  10        388.56        353.50        29.18 o
  10   6  10       1023.02        949.36        32.25 o
  11   6  10          0.96        -11.78        14.30 o
  12   6  10          1.26         10.78        16.85 o
  -8   7  10          3.70        -19.16        19.74 o
  -7   7  10         50.18         45.61        17.41 o
  -6   7  10         35.67         60.20        12.71 o
  -5   7  10        149.77        139.09        16.39 o
  -4   7  10         31.11         25.20         7.54 o
  -3   7  10        206.48        189.92         9.57 o
  -2   7  10        595.24        574.99        13.48 o
  -1   7  10        389.80        403.82        11.12 o
   0   7  10        760.23        749.98        16.34 o
   1   7  10       1174.31       1112.22        16.58 o
   2   7  10         28.21         19.24         4.64 o
   3   7  10        228.36        210.49         8.10 o
   4   7  10          0.29         -4.21         4.43 o
   5   7  10         20.89         18.97         4.23 o
   6   7  10        146.12        156.42         9.88 o
   7   7  10        780.81        811.56        21.71 o
   8   7  10        519.11        497.66        31.80 o
   9   7  10        291.59        247.83        26.17 o
  10   7  10        384.05        329.22        39.26 o
  11   7  10        405.90        403.66        33.85 o
  12   7  10         42.08         56.52        24.16 o
  -7   8  10         44.25         32.01        18.15 o
  -6   8  10        116.08        133.34        13.13 o
  -5   8  10         22.06         26.00         9.66 o
  -4   8  10         42.26         45.08        12.38 o
  -3   8  10         11.77         12.92        13.32 o
  -2   8  10        231.40        248.80        10.88 o
  -1   8  10        843.17        820.58        15.56 o
   0   8  10       2356.55       2373.18        28.43 o
   1   8  10       1741.62       1719.38        26.16 o
   2   8  10       2888.83       2895.04        32.41 o
   3   8  10         16.36         18.46         5.08 o
   4   8  10         62.90         71.70         5.68 o
   5   8  10         55.41         56.56         5.25 o
   6   8  10        349.16        349.08         9.42 o
   7   8  10          0.02         10.98         8.76 o
   8   8  10         23.35          9.15        16.57 o
   9   8  10         72.71        -22.21        27.89 o
  10   8  10          0.64         -4.71        18.22 o
  11   8  10         32.46         49.93        56.13 o
  12   8  10          2.63          7.39        18.63 o
  -7   9  10         18.47         12.83        20.26 o
  -6   9  10        247.67        283.88        25.30 o
  -5   9  10        125.90        134.96        11.60 o
  -4   9  10         14.34         21.45         9.26 o
  -3   9  10          7.36         15.16         7.98 o
  -2   9  10        182.50        192.97        10.06 o
  -1   9  10        475.46        450.09        15.20 o
   0   9  10         81.18         74.68         6.93 o
   1   9  10       1027.29       1087.05        17.63 o
   2   9  10          4.08         11.93         5.63 o
   3   9  10         10.92         14.91         6.57 o
   4   9  10         76.74         67.98         6.76 o
   5   9  10        847.67        883.35        26.65 o
   6   9  10        546.55        507.88        13.57 o
   7   9  10        108.58        115.04        14.81 o
   9   9  10         83.39         95.74        26.86 o
  10   9  10         69.20         44.50        22.45 o
  11   9  10         98.16         87.11        19.39 o
  12   9  10          4.74          5.63        19.08 o
  -6  10  10        260.64        315.27        23.56 o
  -5  10  10          0.22        -11.89        11.89 o
  -4  10  10          7.01         11.58         9.43 o
  -3  10  10         85.79        105.75        14.71 o
  -2  10  10         94.46        105.92         9.17 o
  -1  10  10          0.02          5.94         6.92 o
   0  10  10        146.30        156.31        13.34 o
   1  10  10        179.89        210.22         9.99 o
   2  10  10        241.92        225.49        10.24 o
   3  10  10        239.35        233.05        11.27 o
   4  10  10          3.00          2.92         5.87 o
   5  10  10        148.22        141.62        12.53 o
   6  10  10         27.69          5.44         6.68 o
   7  10  10        293.19        349.74        28.61 o
   8  10  10        102.83         38.95        61.30 o
   9  10  10          2.61          8.86        17.91 o
  10  10  10        121.14        111.90        17.43 o
  11  10  10          1.13        -16.28        16.28 o
  -5  11  10         53.39         49.07        14.29 o
  -4  11  10        137.37        162.06        16.45 o
  -3  11  10          4.41         15.75         8.75 o
  -2  11  10         78.04         73.13        17.16 o
  -1  11  10         56.03         54.92         9.73 o
   0  11  10          0.18          1.79         7.12 o
   1  11  10          0.06          2.36         6.72 o
   2  11  10          8.44          8.70         6.73 o
   3  11  10         12.16         21.73         7.22 o
   4  11  10          6.92         -1.96         7.52 o
   5  11  10        208.59        194.80        12.03 o
   6  11  10        312.60        312.77        22.64 o
   7  11  10        590.90        605.36        29.69 o
   8  11  10          0.81         -3.98         8.75 o
   9  11  10        186.32        147.24        16.89 o
  10  11  10         86.77        103.51        17.70 o
  11  11  10         24.86          4.24        20.59 o
  -4  12  10        152.85        197.23        19.78 o
  -3  12  10          7.11         20.24        11.69 o
  -2  12  10          2.48         -0.61        12.64 o
  -1  12  10         78.14         -3.08        16.70 o
   0  12  10         83.89         72.82        31.21 o
   1  12  10         33.85         31.99        14.98 o
   2  12  10        132.67        132.02        12.25 o
   3  12  10        623.29        612.36        21.08 o
   4  12  10          1.41          0.02         8.65 o
   5  12  10        185.93        203.29        13.09 o
   6  12  10       2020.88       2016.78        43.26 o
   7  12  10        167.93        172.78        14.82 o
   8  12  10        448.19        450.03        23.89 o
   9  12  10         14.40          6.40        23.42 o
  10  12  10         45.80         27.61        17.94 o
  -4  13  10          0.00         29.42        20.08 o
  -3  13  10         30.11         59.82        16.82 o
  -2  13  10         41.66         50.50        15.76 o
  -1  13  10          3.44         25.13        16.80 o
   0  13  10        169.53         77.83        78.52 o
   1  13  10        169.10        159.48        20.18 o
   2  13  10          0.13         -1.63         7.19 o
   3  13  10        390.12        417.25        29.42 o
   4  13  10        703.28        678.24        51.26 o
   5  13  10         68.11         41.81        15.91 o
   6  13  10       1980.65       1929.28        54.62 o
   7  13  10        101.81         68.91        17.98 o
   8  13  10        167.78        185.70        16.90 o
   9  13  10         86.54         67.58        24.37 o
  10  13  10         89.82         62.47        19.58 o
  -2  14  10          9.67         22.99        17.52 o
  -1  14  10        311.01        292.90        21.60 o
   0  14  10        253.05        252.61        23.61 o
   1  14  10        161.56        162.82        23.85 o
   2  14  10        159.50        168.71        21.15 o
   3  14  10          0.05         12.79        10.57 o
   4  14  10         88.89        100.60        17.00 o
   5  14  10          7.00         -4.02         9.17 o
   6  14  10          1.77          1.35        10.20 o
   7  14  10         20.17         23.76        11.89 o
   8  14  10         78.85         29.24        24.16 o
   9  14  10         73.28         70.63        27.85 o
  -1  15  10          1.21         22.45        18.18 o
   0  15  10         58.61         36.41        20.15 o
   1  15  10          0.02         -6.01        24.14 o
   2  15  10         35.20         44.48        21.15 o
   3  15  10         45.86         33.60        15.89 o
   4  15  10          6.17        -10.35        15.18 o
   5  15  10        197.99        227.44        19.99 o
   6  15  10        395.94        410.10        32.66 o
   7  15  10         25.23         32.63        21.05 o
   8  15  10         70.40         19.30        36.04 o
   1  16  10         48.80         86.06        20.61 o
   2  16  10         20.20         41.66        31.74 o
   3  16  10         28.26         43.81        23.80 o
   4  16  10         13.28        -17.63        17.63 o
   5  16  10        947.09        980.73        51.07 o
   6  16  10        172.60        214.94        30.15 o
  -2 -14  11          0.40         40.02        22.28 o
  -1 -14  11          2.97          2.83        21.12 o
   0 -14  11        105.74         95.98        24.02 o
   1 -14  11         14.79         13.10        21.55 o
  -4 -13  11        186.26        249.73        37.43 o
  -3 -13  11        124.92        117.65        36.56 o
  -2 -13  11        136.48        177.67        24.52 o
  -1 -13  11          3.69         13.07        31.33 o
   0 -13  11         10.01          0.40        18.57 o
   1 -13  11        149.46        142.45        20.43 o
   2 -13  11        188.59        210.94        23.58 o
   3 -13  11        226.64        267.22        25.23 o
   4 -13  11         28.09         19.64        21.06 o
  -5 -12  11          1.29        -17.18        19.88 o
  -4 -12  11         78.10        119.26        22.06 o
  -3 -12  11         75.92        118.31        22.04 o
  -2 -12  11        231.11        184.46        21.98 o
  -1 -12  11        121.70        160.52        24.85 o
   0 -12  11        278.30        317.99        36.74 o
   1 -12  11        235.47        231.37        31.67 o
   2 -12  11        157.69        163.56        19.19 o
   3 -12  11         95.37        119.39        14.07 o
   4 -12  11        432.14        446.80        23.62 o
   5 -12  11         38.35         26.84        18.83 o
  -6 -11  11          9.94        -17.25        31.49 o
  -5 -11  11          0.05         52.59        20.22 o
  -4 -11  11        209.66        228.65        22.97 o
  -3 -11  11          6.64         25.87        37.27 o
  -2 -11  11        289.47        284.82        23.26 o
  -1 -11  11        920.82        895.78        34.87 o
   0 -11  11         12.42         18.60        22.04 o
   1 -11  11        147.39        165.99        27.55 o
   2 -11  11        704.28        692.43        19.13 o
   3 -11  11         60.95         87.86        15.01 o
   4 -11  11         62.82         44.60        13.77 o
   5 -11  11        122.93        127.32        15.15 o
   6 -11  11        540.97        608.40        31.81 o
  -7 -10  11         15.19         18.20        27.75 o
  -6 -10  11         16.41         -9.42        24.29 o
  -5 -10  11         10.53         10.55        20.98 o
  -4 -10  11         70.08         65.81        20.44 o
  -3 -10  11        396.55        443.55        33.78 o
  -2 -10  11         20.78         51.66        25.48 o
  -1 -10  11        461.57        372.62        42.70 o
   0 -10  11         89.00         55.73        18.03 o
   1 -10  11        112.31        106.91        78.17 o
   2 -10  11        114.41        106.62        11.93 o
   3 -10  11         53.60         63.64         9.35 o
   4 -10  11       2525.70       2555.22        44.50 o
   5 -10  11          6.06         20.99        10.85 o
   6 -10  11         22.65         21.41        12.39 o
   7 -10  11        103.48         72.64        15.54 o
  -7  -9  11          0.97         11.73        22.56 o
  -6  -9  11        124.86         78.76        31.71 o
  -5  -9  11         47.41         18.56        16.51 o
  -4  -9  11        125.63        124.60        21.90 o
  -2  -9  11        131.59         35.44        38.55 o
[truncated: 145,876 more chars]
