# Supplementary material for: Crystal structures of (±)-(1SR,5SR,6SR,7SR,10SR,11SR,13RS,14SR)-13-hy­droxy-7-meth­oxy­meth­oxy-11,15,18,18-tetra­methyl-3-oxo-2,4-dioxa­tetra­cyclo­[12.3.1.01,5.06,11]octa­dec-15-en-10-yl benzoate, its 13-epimer and 13-one derivative
Source: Acta Crystallogr E Crystallogr Commun. 2015 Apr 9;71(Pt 5):466–72. doi: 10.1107/S2056989015006854 (PMC4420046; doi:10.1107/S2056989015006854)
Supplement: Supplementary file 3 [file e-71-00466-Bsup3.hkl]

#
# h,k,l, Fc-squared, Fo-squared, sigma(Fo-squared), status flag
#
data_B
_shelx_title ' mo_141219Oishi_0ma in P2(1)/n'
_shelx_refln_list_code          4
_shelx_F_calc_maximum      221.84
_exptl_crystal_F_000      1104.00
_reflns_d_resolution_high  0.8400

loop_
 _space_group_symop_operation_xyz
 'x, y, z'
 '-x+1/2, y+1/2, -z+1/2'
 '-x, -y, -z'
 'x-1/2, -y-1/2, z-1/2'

_cell_length_a     9.3612
_cell_length_b    19.6336
_cell_length_c    14.1965
_cell_angle_alpha  90.000
_cell_angle_beta  101.762
_cell_angle_gamma  90.000

_shelx_F_squared_multiplier     1.000

loop_
 _refln_index_h
 _refln_index_k
 _refln_index_l
 _refln_F_squared_calc
 _refln_F_squared_meas
 _refln_F_squared_sigma
 _refln_observed_status
   2   0   0       7045.50       7154.21       107.69 o
   4   0   0        797.50        646.58        23.56 o
   6   0   0        537.13        508.42        21.87 o
   8   0   0       1137.82       1152.70        26.01 o
  10   0   0        241.88        430.82        63.05 o
   1   1   0         57.32         32.32        12.76 o
   2   1   0       5612.20       5280.11        56.80 o
   3   1   0       1086.80       1178.62        16.45 o
   4   1   0          2.61          5.18         5.06 o
   5   1   0       1016.83       1028.37        29.41 o
   6   1   0          0.14          1.61         6.23 o
   7   1   0         26.52         15.91        11.43 o
   8   1   0        119.40        132.15        15.54 o
   9   1   0         10.54        -12.71        16.11 o
  10   1   0        109.64        109.00        23.30 o
   1   2   0      16820.60      16823.27       220.58 o
   2   2   0       5313.63       5532.74        68.79 o
   3   2   0       1984.26       1901.46        35.52 o
   4   2   0          6.99         19.55         5.33 o
   5   2   0        606.61        612.54        14.08 o
   6   2   0        853.85        911.25        19.85 o
   7   2   0         88.77         81.91        12.76 o
   8   2   0         30.16          9.92        14.25 o
   9   2   0         96.37         75.02        24.67 o
  10   2   0         11.40         -1.80        32.15 o
   1   3   0       1951.83       1809.09        23.35 o
   2   3   0       2099.68       2113.96        30.61 o
   3   3   0        449.26        420.07        11.05 o
   4   3   0       1794.66       1771.08        26.20 o
   5   3   0       1926.48       1946.76        30.17 o
   6   3   0         20.36         21.74        10.49 o
   7   3   0       1581.07       1610.98        38.73 o
   8   3   0         83.58        107.46        21.03 o
   9   3   0         91.91        102.55       104.82 o
  10   3   0         84.73         69.32        25.75 o
   0   4   0        653.06        573.41        19.61 o
   1   4   0       4219.43       4204.92        51.89 o
   2   4   0       1603.70       1620.37        22.97 o
   3   4   0        519.76        515.28        12.34 o
   4   4   0       1913.18       1997.36        28.73 o
   5   4   0          4.93         23.99         7.84 o
   6   4   0        518.38        488.20        17.40 o
   7   4   0       5210.00       5092.01        69.53 o
   8   4   0        332.79        284.64        19.78 o
   9   4   0        160.32        164.66        82.49 o
  10   4   0         27.22         29.50        23.86 o
   1   5   0      24100.50      24377.02       290.98 o
   2   5   0         78.60         40.82         5.87 o
   3   5   0      11509.68      12134.75       147.33 o
   4   5   0       3152.99       3426.98        40.57 o
   5   5   0         95.46         80.73        11.20 o
   6   5   0        296.00        282.69        13.82 o
   7   5   0        122.37        145.52        16.67 o
   8   5   0        332.34        312.48        21.15 o
   9   5   0        275.73        352.28        67.25 o
  10   5   0         68.96         70.00        25.99 o
   0   6   0      16658.00      16133.01       471.51 o
   1   6   0       6265.90       6215.13        76.29 o
   2   6   0         84.16         71.08         6.00 o
   3   6   0       2823.08       3054.35        49.89 o
   4   6   0         26.68         22.30         7.05 o
   5   6   0       1888.66       1838.97        30.95 o
   6   6   0        708.63        777.05        20.95 o
   7   6   0         99.98        116.33        13.72 o
   8   6   0        871.86        891.12        32.25 o
   9   6   0        181.40        193.48        25.92 o
  10   6   0        135.47        184.10        26.79 o
   1   7   0        770.08        892.92        15.16 o
   2   7   0       9143.31       9712.97       118.60 o
   3   7   0        925.32       1037.19        19.15 o
   4   7   0         37.82         39.36         7.18 o
   5   7   0       1162.19       1146.24        20.38 o
   6   7   0        476.61        454.63        17.49 o
   7   7   0        168.49        197.88        16.41 o
   8   7   0         15.28          2.63        15.28 o
   9   7   0        166.80        119.71        24.05 o
  10   7   0         37.35          2.34        53.80 o
   0   8   0       4122.13       4291.47        76.87 o
   1   8   0        465.76        424.18        10.32 o
   2   8   0        205.03        281.65         9.87 o
   3   8   0        446.43        432.83        12.38 o
   4   8   0        178.74        169.57        10.07 o
   5   8   0        176.88        162.10        10.42 o
   6   8   0        208.12        214.48        16.42 o
   7   8   0        350.44        336.48        19.03 o
   8   8   0        261.44        269.18        43.67 o
   9   8   0         11.87        -20.09        20.09 o
  10   8   0         22.36         46.63        27.10 o
   1   9   0         42.21         58.48         5.95 o
   2   9   0        738.65        801.51        16.42 o
   3   9   0       4772.42       4936.42        64.84 o
   4   9   0         64.25         46.69         9.55 o
   5   9   0        642.02        588.36        18.01 o
   6   9   0         21.86         53.43        13.92 o
   7   9   0       1274.71       1261.30        33.44 o
   8   9   0       1483.43       1403.17        65.41 o
   9   9   0         10.89         81.90        23.26 o
  10   9   0         67.91         60.31        28.75 o
   0  10   0        904.88        695.32        31.40 o
   1  10   0         42.17         40.48         5.88 o
   2  10   0       1208.06       1254.87        23.50 o
   3  10   0          0.01          8.27         7.16 o
   4  10   0         45.51         58.68         9.21 o
   5  10   0        581.53        572.59        18.58 o
   6  10   0       1822.75       1754.59        31.69 o
   7  10   0          5.59        -17.85        17.85 o
   8  10   0        190.02        202.13        25.18 o
   9  10   0         58.49         33.57        23.23 o
   1  11   0       1579.19       1528.23        24.67 o
   2  11   0        272.18        319.40        14.33 o
   3  11   0        138.72        128.68         9.64 o
   4  11   0        542.92        475.42        22.52 o
   5  11   0        107.12         97.45        11.60 o
   6  11   0        956.77        848.41        28.29 o
   7  11   0        144.22        146.85        21.76 o
   8  11   0        726.18        736.74        35.95 o
   9  11   0          4.82         25.87        23.87 o
   0  12   0       3147.96       3199.40        62.91 o
   1  12   0         12.01         19.96         6.94 o
   2  12   0        469.81        458.46        14.71 o
   3  12   0         82.81         91.35        10.03 o
   4  12   0        134.61        147.77        11.68 o
   5  12   0        418.76        470.65        19.56 o
   6  12   0        918.76       1015.93        27.20 o
   7  12   0        453.60        488.20        44.66 o
   8  12   0        198.33        223.03        24.12 o
   9  12   0        100.80        134.56        37.91 o
   1  13   0       1193.91       1218.20        23.55 o
   2  13   0        134.92        156.29        12.10 o
   3  13   0         22.77         33.09         9.44 o
   4  13   0       2198.27       2236.90        39.72 o
   5  13   0          9.19          3.78        12.68 o
   6  13   0        231.41        212.90        15.54 o
   7  13   0        331.35        292.68        25.38 o
   8  13   0         86.07         99.97        67.46 o
   9  13   0         61.76         38.95        65.37 o
   0  14   0        379.35        353.43        20.35 o
   1  14   0          0.42          6.07         7.79 o
   2  14   0          3.08         -3.86         9.42 o
   3  14   0         28.73         22.12        10.95 o
   4  14   0         15.07         -2.46        16.21 o
   5  14   0        192.31        246.06        16.39 o
   6  14   0          3.82         11.99        17.66 o
   7  14   0        296.58        298.20        18.94 o
   8  14   0        309.41        372.50        28.14 o
   1  15   0        125.45        120.83        11.01 o
   2  15   0        217.92        184.20        12.29 o
   3  15   0        104.94        142.83        13.11 o
   4  15   0        316.56        318.02        17.16 o
   5  15   0       1031.80        986.15        34.30 o
   6  15   0         19.25         20.80        19.99 o
   7  15   0        175.35        184.59        17.26 o
   8  15   0          1.20         20.63        25.16 o
   0  16   0       8414.16       8594.26       155.59 o
   1  16   0          0.16          6.77        10.13 o
   2  16   0        166.63        176.62        13.39 o
   3  16   0        255.84        233.78        16.25 o
   4  16   0        261.34        223.71        29.50 o
   5  16   0         57.19         54.77        19.25 o
   6  16   0          1.72         26.68        18.86 o
   7  16   0         98.24         69.36        22.62 o
   1  17   0         59.68         65.05        16.46 o
   2  17   0        288.56        307.01        17.96 o
   3  17   0        534.32        496.25        40.79 o
   4  17   0         41.34         42.90        18.08 o
   5  17   0          7.18          5.04        23.83 o
   6  17   0        145.63        175.49        23.41 o
   7  17   0        690.52        725.70        33.90 o
   0  18   0          5.42         -2.30        22.73 o
   1  18   0        131.84        170.70        23.05 o
   2  18   0        195.24        195.31        18.67 o
   3  18   0         80.89         93.47        17.45 o
   4  18   0         95.26         71.14        22.52 o
   5  18   0         34.08         73.14        19.47 o
   6  18   0         77.15         48.97        22.80 o
   1  19   0        180.95        222.73        21.59 o
   2  19   0        202.39        171.14        20.96 o
   3  19   0        309.45        328.34        25.33 o
   4  19   0        430.02        460.68        25.32 o
   5  19   0         19.33        -21.25        30.90 o
   6  19   0         21.60         34.23        43.45 o
   0  20   0        389.84        357.79        36.25 o
   1  20   0         24.86        -11.54        19.83 o
   2  20   0          0.35          3.86        16.42 o
   3  20   0        127.72        127.45        19.49 o
   4  20   0        152.89        190.04        22.16 o
   5  20   0        137.44         84.79        23.45 o
   1  21   0         25.98         56.79        19.31 o
   2  21   0          7.48         -1.17        23.74 o
   3  21   0         77.51         89.08        21.59 o
   4  21   0         24.30         18.41        22.46 o
   0  22   0       1032.66        959.71        85.11 o
   1  22   0         32.99         34.79        21.81 o
   2  22   0         81.05         36.37        35.72 o
   3  22   0          0.61         -3.05        23.30 o
   1  23   0        187.98        231.44        26.01 o
 -11   0   1         12.02        -36.28        36.28 o
  -7   0   1        256.63        282.81        16.51 o
  -5   0   1       1414.21       1303.01        38.68 o
  -3   0   1          0.62          2.09         6.06 o
   1   0   1       3605.11       3246.37        75.16 o
   3   0   1       1331.03       1254.41        24.51 o
   5   0   1        255.85        267.13        14.74 o
   7   0   1        131.58        157.44        19.72 o
   9   0   1        445.76        354.16       119.53 o
 -11   1   1        287.45        344.52        32.67 o
 -10   1   1          0.76         34.30        26.61 o
  -9   1   1        347.89        257.60        80.76 o
  -8   1   1        309.04        294.45        15.41 o
  -7   1   1        809.74        837.53        23.94 o
  -6   1   1        239.45        224.16         9.27 o
  -5   1   1        636.57        651.67        12.58 o
  -4   1   1        480.81        480.41        13.50 o
  -3   1   1         39.71         13.64         4.10 o
  -2   1   1      15507.40      16232.94       152.04 o
  -1   1   1      10136.83       9843.31       169.53 o
   1   1   1        510.07        429.75         6.31 o
   2   1   1       1409.30       1303.49        19.13 o
   3   1   1        658.90        692.25        11.92 o
   4   1   1         46.96         52.03         5.57 o
   5   1   1         57.26         63.49         7.03 o
   6   1   1       1264.69       1356.30        22.88 o
   7   1   1          4.97         -1.54        11.00 o
   8   1   1         98.25         90.11        14.40 o
   9   1   1         43.12         23.44        18.11 o
  10   1   1         57.79        102.94        38.77 o
 -10   2   1          4.15         21.02        50.44 o
  -9   2   1        660.11        624.43        23.99 o
  -8   2   1         14.81         10.79        21.38 o
  -7   2   1        610.08        543.30        18.69 o
  -6   2   1        130.42        146.72        10.30 o
  -5   2   1          0.46         -6.86         6.86 o
  -4   2   1          9.87         22.18         5.13 o
  -3   2   1        356.01        358.73         8.55 o
  -2   2   1         19.46         26.81         3.92 o
  -1   2   1       7649.42       7401.45       137.63 o
   0   2   1       7418.68       6507.02       293.10 o
   1   2   1       2999.00       2822.06        32.70 o
   2   2   1         17.02          7.36         3.63 o
   3   2   1       1926.85       1875.47        23.49 o
   4   2   1       8713.60       8615.69       190.68 o
   5   2   1          0.33          6.80         6.44 o
   6   2   1        420.87        516.61        15.79 o
   7   2   1        252.27        263.52        14.80 o
   8   2   1        320.12        306.08        20.09 o
   9   2   1         46.80         31.81        20.04 o
  10   2   1         90.28        105.87        33.39 o
 -10   3   1          2.19        -23.34        23.34 o
  -9   3   1        391.54        375.62        42.73 o
  -8   3   1        920.80        872.08        29.84 o
  -7   3   1        737.46        732.48        20.32 o
  -6   3   1         21.05         25.77         8.86 o
  -5   3   1        640.56        567.27        13.47 o
  -4   3   1          0.02         -2.49         5.20 o
  -3   3   1        429.72        470.92        13.56 o
  -2   3   1       4520.15       4698.16        57.71 o
  -1   3   1      30295.76      29952.05       392.46 o
   0   3   1       2986.31       2888.89        35.73 o
   1   3   1       2661.18       2407.28        34.77 o
   2   3   1       1277.03       1232.75        17.47 o
   3   3   1        232.62        210.17         7.14 o
   4   3   1       2008.37       1874.31        27.72 o
   5   3   1        176.80        168.59         9.83 o
   6   3   1       3487.61       3326.22        49.03 o
   7   3   1         79.24         81.09        15.18 o
   8   3   1         15.79         16.99        18.13 o
   9   3   1         37.22         34.32        50.96 o
  10   3   1         51.79         61.98        35.54 o
 -10   4   1        177.56        129.75        43.76 o
  -9   4   1         95.73         53.88        39.56 o
  -8   4   1       1428.41       1365.01        34.22 o
  -7   4   1          5.69        -12.79        13.24 o
  -6   4   1       1090.11       1099.91        23.45 o
  -5   4   1        515.48        522.94        14.45 o
  -4   4   1       1056.86       1035.22        18.71 o
  -3   4   1       8273.22       9344.84       106.44 o
  -2   4   1      25591.08      26871.84       320.50 o
  -1   4   1       9741.85       9803.65       117.92 o
   0   4   1      21829.11      22569.52       292.08 o
   1   4   1       1186.18       1055.61        16.68 o
   2   4   1        392.61        338.23        23.48 o
   3   4   1          8.47          2.50         4.68 o
   4   4   1       3761.95       3688.91        82.74 o
   5   4   1          5.06         -4.58         8.08 o
   6   4   1        330.06        249.62        14.43 o
   7   4   1        307.26        300.59        18.23 o
   8   4   1        828.54        909.35        44.82 o
   9   4   1         17.26         16.76        27.21 o
  10   4   1         39.77         30.20        28.67 o
 -10   5   1         27.89        -17.63        30.27 o
  -9   5   1       2622.49       2409.57        80.74 o
  -8   5   1         72.49         75.90        15.54 o
  -7   5   1        617.80        599.84        21.43 o
  -6   5   1          5.24         13.39         9.07 o
  -5   5   1        278.97        281.53        11.58 o
  -4   5   1        970.91        851.23        17.11 o
  -3   5   1       2605.19       2758.69        40.61 o
  -2   5   1       1675.44       1635.54        22.81 o
  -1   5   1        586.18        528.12         9.92 o
   0   5   1         24.55         50.18         4.73 o
   1   5   1        322.39        311.06         8.24 o
   2   5   1       1370.68       1481.29        25.02 o
   3   5   1        180.68        202.00         8.56 o
   4   5   1         63.38         41.99         6.57 o
   5   5   1        160.07        152.10        10.72 o
   6   5   1        373.07        388.14        19.37 o
   7   5   1        405.77        329.75        21.25 o
   8   5   1        405.92        419.05        41.86 o
   9   5   1        336.59        372.28        31.94 o
  10   5   1          2.09        -10.21        46.37 o
 -10   6   1          0.10         54.65        36.16 o
  -9   6   1       1704.26       1688.25        69.75 o
  -8   6   1       1044.30       1005.05        59.00 o
  -7   6   1          4.10         11.00        11.46 o
  -6   6   1        113.84        124.78        24.25 o
  -5   6   1        785.42        782.02        17.79 o
  -4   6   1       3197.93       3441.85        57.72 o
  -3   6   1        191.63        153.91         7.92 o
  -2   6   1        381.88        337.37         9.36 o
  -1   6   1          0.00          6.35         4.06 o
   0   6   1        106.21        113.35         5.22 o
   1   6   1       1573.71       1397.52        20.57 o
   2   6   1       3702.64       3757.36        48.74 o
   3   6   1       2735.73       2796.38        39.13 o
   4   6   1        258.36        246.06         9.52 o
   5   6   1         55.33         50.85         9.69 o
   6   6   1        146.83        136.03        12.49 o
   7   6   1        224.10        233.18        17.17 o
   8   6   1        194.48        176.35        41.91 o
   9   6   1          3.65          6.07        25.23 o
  10   6   1         23.72         36.92        44.62 o
 -10   7   1        105.60        166.28        26.70 o
  -9   7   1         25.13         31.50        18.97 o
  -8   7   1         12.24        -11.21        17.42 o
  -7   7   1        488.67        491.63        20.09 o
  -6   7   1        908.04        924.53        21.85 o
  -5   7   1        478.89        447.98        14.75 o
  -4   7   1       1045.88       1052.39        20.05 o
  -3   7   1        722.25        720.58        15.76 o
  -2   7   1        536.79        520.16        12.40 o
  -1   7   1      15298.22      15943.16       191.63 o
   0   7   1        648.78        690.17        12.41 o
   1   7   1       8596.66       8713.42       106.57 o
   2   7   1       1031.97        921.97        18.03 o
   3   7   1          4.66          1.57         5.83 o
   4   7   1        131.26        122.79        10.12 o
   5   7   1        563.64        588.02        15.74 o
   6   7   1         52.83         48.97        12.06 o
   7   7   1       1439.53       1406.05        50.92 o
   8   7   1         66.06         18.03        21.59 o
   9   7   1        140.44        175.94        28.80 o
  10   7   1          7.45        -20.43        25.69 o
 -10   8   1         89.34         85.75        25.41 o
  -9   8   1       1016.71       1152.75        40.09 o
  -8   8   1         32.58         40.72        25.32 o
  -7   8   1       3355.16       3416.87        70.79 o
  -6   8   1        502.43        545.27        18.97 o
  -5   8   1        615.27        587.17        17.42 o
  -4   8   1          4.24          6.02         6.61 o
  -3   8   1        690.64        827.51        16.74 o
  -2   8   1       2857.65       3005.17        40.46 o
  -1   8   1       1543.73       1460.82        41.90 o
   0   8   1       3221.26       3099.92        40.40 o
   1   8   1       2064.24       2221.88        31.16 o
   2   8   1        186.39        166.71         9.01 o
   3   8   1       2751.61       2743.91        39.66 o
   4   8   1         64.96         76.24         8.27 o
   5   8   1       3460.95       3423.53        44.97 o
   6   8   1       1501.70       1536.34        31.59 o
   7   8   1       2206.77       2128.68        42.14 o
   8   8   1         35.75         41.74        23.61 o
   9   8   1         38.44         14.27        20.94 o
  10   8   1         35.65         43.99        29.42 o
 -10   9   1        278.58        293.04        29.16 o
  -9   9   1          0.02          2.09        53.39 o
  -8   9   1         27.82         -5.53        27.03 o
  -7   9   1          1.20         19.15        14.48 o
  -6   9   1        432.30        424.87        13.38 o
  -5   9   1        616.42        614.72        17.42 o
  -4   9   1       3193.82       3218.65        46.47 o
  -3   9   1        518.58        546.46        14.22 o
  -2   9   1        439.18        400.01        11.23 o
  -1   9   1       6263.09       6510.88        81.31 o
   0   9   1          1.26          7.09         4.55 o
   1   9   1          0.71          3.19         5.10 o
   2   9   1        368.69        351.13        11.34 o
   3   9   1       1133.15       1230.15        23.71 o
   4   9   1        500.17        460.29        21.11 o
   5   9   1       4531.34       4591.61        57.21 o
   6   9   1         33.80         33.14        10.83 o
   7   9   1        564.42        547.96        28.95 o
   8   9   1         90.95         58.44        37.96 o
   9   9   1         40.81         17.53        22.22 o
  -9  10   1         13.58         -2.31        21.68 o
  -8  10   1       2576.33       2428.57        71.04 o
  -7  10   1          4.76         15.43        17.78 o
  -6  10   1        657.13        694.66        21.22 o
  -5  10   1        531.74        547.46        18.06 o
  -4  10   1         20.55         11.97         8.39 o
  -3  10   1       2874.36       2882.59        41.40 o
  -2  10   1         27.95         56.61         6.52 o
  -1  10   1       1436.67       1407.85        23.34 o
   0  10   1        444.81        376.15        11.40 o
   1  10   1       2884.46       2800.14        38.61 o
   2  10   1         39.22         55.01         7.50 o
   3  10   1        421.88        418.46        14.17 o
   4  10   1        193.14        190.51        11.84 o
   5  10   1         19.27          9.71         8.34 o
   6  10   1       2315.79       2345.07        44.24 o
   7  10   1        103.50         50.03        30.81 o
   8  10   1        126.39        119.90        34.12 o
   9  10   1          3.07         -6.20        23.01 o
  -9  11   1         61.25         48.21        23.14 o
  -8  11   1        372.14        328.97        22.99 o
  -7  11   1          0.01         14.90        17.73 o
  -6  11   1        261.50        280.19        20.47 o
  -5  11   1          0.15         -4.50        10.33 o
  -4  11   1        391.75        343.30        14.29 o
  -3  11   1       1028.76       1019.25        21.09 o
  -2  11   1          0.67          1.25         6.34 o
  -1  11   1          3.61          6.40         8.55 o
   0  11   1         64.77         80.06         7.13 o
   1  11   1        110.76        133.84         9.44 o
   2  11   1         63.86         53.26        11.12 o
   3  11   1        580.87        546.02        16.66 o
   4  11   1        154.74        167.44        12.27 o
   5  11   1         54.57         52.04        12.56 o
   6  11   1       2615.33       2621.76        50.39 o
   7  11   1       1349.66       1381.92        46.27 o
   8  11   1        135.93        170.59        37.83 o
   9  11   1         35.35         15.26        25.14 o
  -9  12   1         64.60         85.57        24.37 o
  -8  12   1        118.16        130.05        20.27 o
  -7  12   1        521.22        539.91        21.65 o
  -6  12   1        473.11        423.10        22.58 o
  -5  12   1        521.38        544.01        19.42 o
  -4  12   1        244.19        221.57        15.81 o
  -3  12   1          7.01          7.05         8.15 o
  -2  12   1       1272.12       1298.64        24.87 o
  -1  12   1         68.22         63.46         7.78 o
   0  12   1       3135.84       3144.79        43.83 o
   1  12   1       2020.39       1904.40        30.34 o
   2  12   1          0.83          4.51         8.16 o
   3  12   1       1799.54       1786.55        32.63 o
   4  12   1        595.81        591.55        20.51 o
   5  12   1        836.86        909.78        21.96 o
   6  12   1        258.81        253.32        15.35 o
   7  12   1        349.32        326.48        22.22 o
   8  12   1        249.47        328.99        24.35 o
   9  12   1          9.56         49.63        28.67 o
  -9  13   1          2.55         -8.58        25.27 o
  -8  13   1        774.06        944.46        49.46 o
  -7  13   1        310.95        284.09        24.53 o
  -6  13   1        865.53       1007.74        34.74 o
  -5  13   1        468.39        453.18        25.71 o
  -4  13   1        549.70        504.30        17.96 o
  -3  13   1        128.43        117.81        10.39 o
  -2  13   1         10.58         14.12         8.11 o
  -1  13   1         13.82         11.92         7.73 o
   0  13   1       1256.91       1258.58        23.69 o
   1  13   1          2.01          3.52         7.56 o
   2  13   1        169.09        137.88        11.19 o
   3  13   1        212.49        205.66        12.92 o
   4  13   1        572.81        584.44        20.44 o
   5  13   1       2246.46       2307.47        49.25 o
   6  13   1        328.35        352.83        39.17 o
   7  13   1        142.88        156.00        26.24 o
   8  13   1        154.07        139.47        24.23 o
  -8  14   1        170.21        144.51        23.79 o
  -7  14   1         80.91        107.34        15.46 o
  -6  14   1        118.01         68.72        23.81 o
  -5  14   1          2.42         22.57        12.90 o
  -4  14   1        292.05        298.83        15.77 o
  -3  14   1        195.43        194.18        14.99 o
  -2  14   1         37.20         33.34         9.82 o
  -1  14   1        768.22        797.83        19.55 o
   0  14   1        292.59        257.63        14.53 o
   1  14   1        173.63        166.06        12.14 o
   2  14   1        699.02        675.62        22.43 o
   3  14   1        176.93        178.54        19.57 o
   4  14   1        211.72        204.43        16.29 o
   5  14   1       1588.05       1529.63        37.83 o
   6  14   1        362.43        343.72        19.15 o
   7  14   1          4.10         -5.75        13.93 o
   8  14   1         23.51         26.49        23.72 o
  -8  15   1        168.09        156.42        25.74 o
  -7  15   1         85.11        116.14        15.78 o
  -6  15   1        120.56        102.33        19.05 o
  -5  15   1        153.18        159.24        23.28 o
  -4  15   1        281.49        302.74        23.77 o
  -3  15   1        230.19        200.03        16.35 o
  -2  15   1         39.09         39.14        11.06 o
  -1  15   1         94.97         91.01        14.39 o
   0  15   1       2172.56       2189.71        36.64 o
   1  15   1         79.05         80.61        10.93 o
   2  15   1        506.94        504.90        18.55 o
   3  15   1       1398.43       1337.18        30.45 o
   4  15   1       1440.25       1376.58        34.88 o
   5  15   1         40.36          8.86        15.40 o
   6  15   1        178.52        165.28        20.72 o
   7  15   1         16.56         13.42        20.80 o
   8  15   1         25.53         27.21        24.90 o
  -8  16   1         64.48         79.87        32.13 o
  -7  16   1        159.42        151.18        23.62 o
  -6  16   1        256.04        272.39        23.28 o
  -5  16   1          1.87         13.77        16.79 o
  -4  16   1         12.55         -8.26        13.49 o
  -3  16   1          5.69         22.89        13.58 o
  -2  16   1        246.97        267.40        15.59 o
  -1  16   1       1364.27       1388.71        28.94 o
   0  16   1       2254.39       2192.34        39.00 o
   1  16   1          6.42         12.73        10.34 o
   2  16   1        175.36        170.84        17.00 o
   3  16   1        297.04        258.93        19.34 o
   4  16   1         88.59         56.16        15.04 o
   5  16   1        101.89         94.86        19.47 o
   6  16   1        814.53        806.30        28.27 o
   7  16   1         62.60         46.57        24.10 o
  -7  17   1         98.36         69.82        24.52 o
  -6  17   1         73.91         83.76        21.30 o
  -5  17   1          4.07         -3.04        16.21 o
  -4  17   1        109.08        134.87        18.18 o
  -3  17   1         97.14        104.44        17.63 o
  -2  17   1         66.84         67.06        15.99 o
  -1  17   1         56.14         51.93        21.13 o
   0  17   1        811.85        842.80        25.05 o
   1  17   1         74.02         67.06        12.51 o
   2  17   1        162.78        170.46        15.63 o
   3  17   1         49.44         38.20        22.68 o
   4  17   1       1080.79       1062.52        35.63 o
   5  17   1         16.41         24.31        18.35 o
   6  17   1        134.86        135.35        19.59 o
   7  17   1         87.71         37.39        25.20 o
  -7  18   1          5.44         53.06        32.75 o
  -6  18   1         28.50         24.50        21.85 o
  -5  18   1        298.09        346.59        39.00 o
  -4  18   1          7.14         25.29        17.15 o
  -3  18   1        381.02        310.69        21.42 o
  -2  18   1         64.11         92.26        16.73 o
  -1  18   1        105.07        112.87        26.15 o
   0  18   1        589.66        549.42        26.66 o
   1  18   1          3.82         15.79        13.19 o
   2  18   1        273.17        295.84        24.57 o
   3  18   1        162.24        192.13        19.94 o
   4  18   1        199.82        185.34        18.94 o
   5  18   1        416.87        386.60        43.76 o
   6  18   1          0.25          4.47        18.77 o
  -6  19   1          5.16         31.76        39.45 o
  -5  19   1        171.60        157.44        22.00 o
  -4  19   1         48.57         56.98        18.95 o
  -3  19   1          8.18         18.55        19.97 o
  -2  19   1         12.27         29.52        18.81 o
  -1  19   1          0.01          3.36        16.92 o
   0  19   1         16.73          3.34        18.57 o
   1  19   1        107.81         79.96        17.51 o
   2  19   1        621.29        620.53        28.98 o
   3  19   1         19.01          0.29        23.30 o
   4  19   1         45.73         57.96        19.38 o
   5  19   1          7.06         33.58        22.35 o
   6  19   1        495.17        510.06        26.55 o
  -5  20   1          9.79         33.21        39.73 o
  -4  20   1        113.12         97.83        31.85 o
  -3  20   1          2.95          4.43        18.24 o
  -2  20   1         46.07         33.66        80.38 o
  -1  20   1        197.79        216.00        22.32 o
   0  20   1        324.23        301.54        27.85 o
   1  20   1         71.01        100.06        17.74 o
   2  20   1        605.76        564.57        25.56 o
   3  20   1         26.83         54.87        18.65 o
   4  20   1         10.71         14.97        19.34 o
   5  20   1         36.31          1.98        41.39 o
  -4  21   1         16.37         28.17        26.69 o
  -3  21   1         10.87         27.61        19.95 o
  -2  21   1        143.54        184.03        20.85 o
  -1  21   1          0.70         -1.47        17.94 o
   0  21   1         23.55         59.20        19.82 o
   1  21   1         10.87         -3.86        19.47 o
   2  21   1         36.90          6.20        19.73 o
   3  21   1        235.39        304.10        43.98 o
   4  21   1         32.31         48.46        28.29 o
  -3  22   1          2.27         66.69        22.84 o
  -2  22   1         58.33         72.84        23.45 o
  -1  22   1          0.02          6.74        27.83 o
   0  22   1        129.41         91.66        27.60 o
   1  22   1         19.10         32.53        20.11 o
   2  22   1         80.39         82.63        22.61 o
   3  22   1         27.62         20.08        23.23 o
  -1  23   1         17.18         67.72        40.29 o
   0  23   1         71.55         81.61        23.59 o
   1  23   1        132.78        174.83        26.03 o
 -10   0   2         18.48         -1.53        31.00 o
  -8   0   2        436.44        427.58        22.98 o
  -6   0   2          3.01         22.41         9.88 o
  -4   0   2       1008.28        933.93        19.03 o
  -2   0   2      49212.71      50832.58       613.06 o
   0   0   2      14294.16      13975.13       343.82 o
   2   0   2       2445.60       2258.41        33.25 o
   4   0   2       7073.99       7795.25       120.91 o
   6   0   2          3.13          5.60        17.99 o
   8   0   2       2429.81       2350.83        53.41 o
  10   0   2         46.28        116.00        37.30 o
 -11   1   2        308.11        373.32        31.93 o
 -10   1   2        241.59        175.01        58.16 o
  -9   1   2        275.52        300.28        22.67 o
  -8   1   2        158.03        145.68        13.55 o
  -7   1   2       1119.60       1138.33        20.01 o
  -6   1   2        280.67        276.55         8.98 o
  -5   1   2        398.86        431.88        10.43 o
  -4   1   2       2576.13       2735.19        30.99 o
  -3   1   2        945.56        895.32        11.23 o
  -2   1   2          3.42         12.93         3.28 o
  -1   1   2        630.47        649.71         7.04 o
   0   1   2        104.37         59.57         2.80 o
   1   1   2        771.92        631.29         9.25 o
   2   1   2       1679.09       1666.31        19.26 o
   3   1   2        329.00        323.26         7.96 o
   4   1   2       2243.84       2434.46        29.38 o
   5   1   2         25.65         14.95         6.77 o
   6   1   2        151.30        176.03        10.82 o
   7   1   2        141.51        140.34        12.15 o
   8   1   2         97.79        148.40        14.77 o
   9   1   2          0.00          0.13        20.62 o
  10   1   2         10.26          2.54        26.40 o
 -11   2   2          9.14        -34.84        34.84 o
 -10   2   2       1138.28       1191.25        69.09 o
  -9   2   2        379.72        416.68        21.85 o
  -8   2   2       1437.23       1481.36        45.43 o
  -7   2   2         44.39         45.48         8.57 o
  -6   2   2       1497.27       1573.68        28.93 o
  -5   2   2       1339.73       1360.47        21.91 o
  -4   2   2        303.55        275.84        10.92 o
  -3   2   2       2037.54       2150.98        25.56 o
  -2   2   2      31318.99      31279.52       443.28 o
  -1   2   2        810.03        840.41        14.09 o
   0   2   2       1289.86       1143.03        13.69 o
   1   2   2       2770.29       2724.30        30.19 o
   2   2   2       2399.41       2256.88        27.09 o
   3   2   2        197.04        243.95         7.74 o
   4   2   2       6166.62       6812.74        75.04 o
   5   2   2       1874.83       2026.13        37.89 o
   6   2   2        867.73        850.60        19.66 o
   7   2   2        121.61        151.05        15.63 o
   8   2   2       1030.08       1018.39        34.04 o
   9   2   2         20.07         13.79        20.25 o
  10   2   2          2.36         30.38        43.57 o
 -11   3   2          0.19         33.03        34.67 o
 -10   3   2        966.92       1043.35        73.29 o
  -9   3   2       1085.49       1030.16        52.29 o
  -8   3   2       1190.44       1200.81        37.31 o
  -7   3   2         51.78         59.02        10.55 o
  -6   3   2        599.82        608.60        15.90 o
  -5   3   2        553.08        657.10        14.52 o
  -4   3   2         88.58        106.49         6.14 o
  -3   3   2       2347.88       2328.04        27.27 o
  -2   3   2        844.96        787.46        12.91 o
  -1   3   2        539.28        451.23         7.90 o
   0   3   2       3137.09       3233.69        37.47 o
   1   3   2        124.74         99.22         5.92 o
   2   3   2          5.71         16.03         4.22 o
   3   3   2        848.51        744.31        13.05 o
   4   3   2         76.91         78.89         7.19 o
   5   3   2        164.22        228.23        11.19 o
   6   3   2        218.16        206.47        13.87 o
   7   3   2        137.86        130.83        14.96 o
   8   3   2         13.66         33.12        16.81 o
   9   3   2         13.43        -22.31        22.31 o
  10   3   2          0.02         12.10        32.09 o
 -10   4   2         42.40         56.21        33.75 o
  -9   4   2         33.56         47.57        17.06 o
  -8   4   2        349.13        298.44        29.73 o
  -7   4   2          9.75         12.78        11.69 o
  -6   4   2       4609.10       4654.42        60.70 o
  -5   4   2       1891.35       2065.21        31.05 o
  -4   4   2        644.87        615.17        14.52 o
  -3   4   2       2617.16       3075.72        58.07 o
  -2   4   2       3270.84       3158.66        44.08 o
  -1   4   2       7734.28       7661.34        92.52 o
   0   4   2         30.09         37.34         6.24 o
   1   4   2      13644.46      13870.18       168.01 o
   2   4   2         76.01         60.97         5.01 o
   3   4   2       1798.64       1886.78        24.55 o
   4   4   2        151.20        154.01         9.50 o
   5   4   2       1037.49       1097.43        23.15 o
   6   4   2        238.66        217.59        14.15 o
   7   4   2         66.92         68.75        14.49 o
   8   4   2         62.11         51.85        26.32 o
   9   4   2          2.74         -2.48        20.85 o
  10   4   2        228.59        212.51        30.41 o
 -10   5   2         28.67        -19.18        19.18 o
  -9   5   2        259.91        174.46        57.83 o
  -8   5   2        384.70        414.88        22.60 o
  -7   5   2         37.24         49.62        11.42 o
  -6   5   2          7.96         20.14         9.36 o
  -5   5   2       3701.18       3930.06        50.91 o
  -4   5   2        124.75        192.89         8.23 o
  -3   5   2      15229.50      15651.72       188.43 o
  -2   5   2       1328.93       1293.60        18.52 o
  -1   5   2       2713.51       2580.07        33.15 o
   0   5   2         32.57         29.76         4.56 o
   1   5   2       1250.77       1245.98        27.03 o
   2   5   2        814.74        840.04        14.62 o
   3   5   2        151.81        136.74        11.77 o
   4   5   2        611.39        635.63        14.46 o
   5   5   2        107.35         90.13        10.60 o
   6   5   2        339.15        361.28        16.40 o
   7   5   2          0.43        -10.79        14.07 o
   8   5   2         25.33         20.10        18.42 o
   9   5   2        254.55        173.28        74.20 o
  10   5   2         43.79         33.61        37.27 o
 -10   6   2         37.32         41.19        21.89 o
  -9   6   2         33.13         19.44        29.80 o
  -8   6   2       1223.15       1172.91        33.02 o
  -7   6   2        505.80        492.33        24.39 o
  -6   6   2        478.82        461.30        16.14 o
  -5   6   2         45.08         49.24         6.93 o
  -4   6   2       1055.77       1050.69        20.79 o
  -3   6   2       1062.37       1154.45        19.35 o
  -2   6   2         10.55          0.47         4.19 o
  -1   6   2        449.02        492.64        10.32 o
   0   6   2        796.53        714.69        13.01 o
   1   6   2       1961.32       1976.18        28.78 o
   2   6   2        549.08        547.99        12.49 o
   3   6   2        236.14        231.94         9.26 o
   4   6   2        473.05        459.68        13.14 o
   5   6   2        116.71        116.74        11.62 o
   6   6   2        980.81        906.57        28.60 o
   7   6   2         18.37         30.77        17.05 o
   8   6   2         32.59        -21.07        29.73 o
   9   6   2         86.91         88.92        28.54 o
  10   6   2        175.89        216.16        29.87 o
 -10   7   2         39.99        105.05        25.11 o
  -9   7   2        312.34        331.49        28.82 o
  -8   7   2          4.76        -12.39        25.03 o
  -7   7   2        879.56        880.74        27.34 o
  -6   7   2        126.48        117.66        11.44 o
  -5   7   2        213.88        202.84         9.28 o
  -4   7   2       2145.24       2187.07        31.70 o
  -3   7   2       5783.63       5555.41        69.91 o
  -2   7   2       7980.49       8409.85       102.74 o
  -1   7   2       4815.17       4506.05        56.73 o
   0   7   2       1024.93       1104.36        24.74 o
   1   7   2       1924.89       1928.15        29.82 o
   2   7   2       1053.81       1279.79        35.28 o
   3   7   2         43.46         61.97         7.32 o
   4   7   2        171.50        145.06         9.21 o
   5   7   2        137.32        113.67        10.28 o
   6   7   2       1828.84       1821.74        35.28 o
   7   7   2        490.14        463.91        21.74 o
   8   7   2         51.62         42.80        23.65 o
   9   7   2         27.20         14.19        28.23 o
  10   7   2         26.46         32.78        35.25 o
 -10   8   2        104.03         60.47        32.43 o
  -9   8   2         17.25         29.60        19.56 o
  -8   8   2        924.49        676.22       232.56 o
  -7   8   2         11.11          4.15        12.83 o
  -6   8   2          3.04          8.08        12.61 o
  -5   8   2        572.19        585.75        15.79 o
  -4   8   2       5691.10       6180.66        79.02 o
  -3   8   2        539.04        447.20        12.86 o
  -2   8   2         45.67         68.78         6.62 o
  -1   8   2          8.26          4.49         5.33 o
   0   8   2        303.60        351.14         9.24 o
   1   8   2       2098.75       1990.45        73.69 o
   2   8   2        736.99        761.36        16.82 o
   3   8   2        610.61        569.69        13.56 o
   4   8   2        195.97        185.88        11.28 o
   5   8   2        335.25        327.73        13.39 o
   6   8   2        140.65        133.62        14.97 o
   7   8   2          1.19          3.91        17.76 o
   8   8   2         95.26        140.68        35.20 o
   9   8   2         64.39         36.67        24.97 o
 -10   9   2         81.82         63.53        25.53 o
  -9   9   2        148.00        179.84        23.43 o
  -8   9   2          6.47         -1.23        23.49 o
  -7   9   2        299.09        300.28        17.33 o
  -6   9   2         46.69         44.15         9.86 o
  -5   9   2         26.15         20.04         8.74 o
  -4   9   2       3299.30       3095.28        49.71 o
  -3   9   2        419.86        410.93        12.68 o
  -2   9   2       1877.24       2006.06        30.03 o
  -1   9   2         96.63         65.42         5.95 o
   0   9   2        913.62        945.96        16.82 o
   1   9   2       2226.39       2203.46        31.76 o
   2   9   2        862.50        992.02        20.43 o
   3   9   2         25.29          8.98         8.18 o
   4   9   2        766.22        762.67        17.30 o
   5   9   2         25.42         39.13         8.50 o
   6   9   2       1102.69       1068.84        30.46 o
   7   9   2        100.89        103.89        21.86 o
   8   9   2         50.19         18.92        36.78 o
   9   9   2          0.45        -34.34        34.34 o
 -10  10   2        172.25        147.85        25.35 o
  -9  10   2          2.26          3.01        20.11 o
  -8  10   2        687.06        691.10        40.45 o
  -7  10   2       1445.51       1467.11        35.21 o
  -6  10   2        359.49        360.03        16.35 o
  -5  10   2         14.77          5.12         8.55 o
  -4  10   2        405.41        425.65        21.83 o
  -3  10   2       1126.57       1251.68        22.68 o
  -2  10   2         41.27         38.70         6.05 o
  -1  10   2        120.37        132.79         7.61 o
   0  10   2        699.90        652.63        14.53 o
   1  10   2        978.01        950.74        18.69 o
   2  10   2        482.12        423.81        13.48 o
   3  10   2        262.37        269.24        15.23 o
   4  10   2        459.84        513.30        15.17 o
   5  10   2        383.98        337.99        13.72 o
   6  10   2        421.61        435.46        20.52 o
   7  10   2         63.22         84.93        22.34 o
   8  10   2         22.87        127.67        37.30 o
   9  10   2         45.66         75.49        38.35 o
  -9  11   2          9.69         30.82        21.95 o
  -8  11   2         10.70         -2.09        16.90 o
  -7  11   2        397.32        331.44        27.58 o
  -6  11   2         81.53         78.70        17.44 o
  -5  11   2        102.59         97.00        11.06 o
  -4  11   2         79.78         73.42         8.64 o
  -3  11   2        274.02        234.14        10.23 o
  -2  11   2       2103.25       2147.41        32.84 o
  -1  11   2          0.03          2.91         5.91 o
   0  11   2       1790.15       1688.98        27.11 o
   1  11   2         23.75         13.13         6.73 o
   2  11   2       1566.92       1642.06        29.13 o
   3  11   2        157.34        133.35        10.77 o
   4  11   2        209.77        179.79        10.73 o
   5  11   2        611.68        643.60        21.08 o
   6  11   2       1056.26       1004.90        26.91 o
   7  11   2        310.91        326.56        47.24 o
   8  11   2         51.62         -9.04        25.11 o
   9  11   2          1.26         18.89        27.07 o
  -9  12   2        119.11         51.56        23.24 o
  -8  12   2        512.60        559.77        26.74 o
  -7  12   2         37.94         30.09        16.15 o
  -6  12   2         16.11          1.98        14.54 o
  -5  12   2         20.16         35.01        10.70 o
  -4  12   2         55.33         54.54         9.63 o
  -3  12   2        161.51        188.97        11.53 o
  -2  12   2       1180.85       1158.12        22.75 o
  -1  12   2         34.94         37.78        11.41 o
   0  12   2          7.87         14.33         8.03 o
   1  12   2        402.27        389.14        13.21 o
   2  12   2        570.59        560.92        17.40 o
   3  12   2       1376.81       1370.54        28.85 o
   4  12   2       4100.48       3955.77        60.27 o
   5  12   2         58.05         65.85        11.90 o
   6  12   2       1411.04       1524.69        58.70 o
   7  12   2          6.74         21.97        19.75 o
   8  12   2         47.84        107.63        37.26 o
   9  12   2        127.09        164.25        90.60 o
  -9  13   2          7.21         32.65        80.65 o
  -8  13   2        661.77        616.85        60.32 o
  -7  13   2         11.90         -9.10        21.22 o
  -6  13   2        175.29        187.73        23.44 o
  -5  13   2        138.59        111.52        12.42 o
  -4  13   2        182.82        167.34        11.80 o
  -3  13   2        170.76        162.28        11.34 o
  -2  13   2          6.57          2.95         9.00 o
  -1  13   2         16.37         25.31         7.87 o
   0  13   2        848.75        845.94        19.12 o
   1  13   2        960.32        870.95        19.61 o
   2  13   2        151.02        147.26        11.02 o
   3  13   2       3139.54       3127.08        49.66 o
   4  13   2         62.51         56.56        12.15 o
   5  13   2        393.13        347.13        15.58 o
   6  13   2        173.53        175.43        14.13 o
   7  13   2         77.88         49.74        33.14 o
   8  13   2          2.94         -1.45        24.54 o
  -8  14   2          1.16         30.85        21.05 o
  -7  14   2        419.41        508.82        27.90 o
  -6  14   2        494.04        500.95        29.36 o
  -5  14   2         14.96         10.70        13.63 o
  -4  14   2         23.42         22.04        10.93 o
  -3  14   2        284.96        301.94        22.24 o
  -2  14   2        140.33        137.10        11.42 o
  -1  14   2        169.73        185.99        13.94 o
   0  14   2       3015.34       2959.71        44.07 o
   1  14   2        234.64        246.79        12.84 o
   2  14   2          5.51         26.16         9.72 o
   3  14   2         41.09         35.96        20.40 o
   4  14   2       2055.84       1888.49        45.63 o
   5  14   2         90.63         75.06        12.95 o
   6  14   2         15.80         25.99        19.79 o
   7  14   2         55.31         43.47        14.80 o
   8  14   2        569.20        674.63        34.83 o
  -8  15   2        282.36        331.21        35.80 o
  -7  15   2         43.48         32.75        18.27 o
  -6  15   2         36.06         14.59        20.36 o
  -5  15   2         51.61         38.40        15.46 o
  -4  15   2         77.39         81.11        14.69 o
  -3  15   2        193.50        194.37        13.84 o
  -2  15   2        208.52        230.76        13.70 o
  -1  15   2       1309.29       1301.42        26.75 o
   0  15   2        134.50        152.43        11.40 o
   1  15   2        128.68        127.75        14.41 o
   2  15   2        329.75        350.71        15.94 o
   3  15   2          0.12        -15.61        15.61 o
   4  15   2         32.78          1.19        17.59 o
   5  15   2         40.14         45.63        13.47 o
   6  15   2         69.13         37.66        31.97 o
   7  15   2          0.00         -5.41        22.55 o
  -8  16   2         35.71         35.57        32.16 o
  -7  16   2          4.44        -19.51        19.51 o
  -6  16   2        182.20        196.60        28.39 o
  -5  16   2        267.22        263.00        26.82 o
  -4  16   2        100.02        113.49        15.34 o
  -3  16   2         92.06         91.43        16.23 o
  -2  16   2        245.13        271.49        37.26 o
  -1  16   2        270.44        269.48        14.01 o
   0  16   2        180.51        223.38        14.25 o
   1  16   2         61.87         64.48        11.99 o
   2  16   2        392.87        414.31        21.35 o
   3  16   2         56.75         47.70        17.56 o
   4  16   2         84.50        106.95        17.62 o
   5  16   2         62.14         79.89        25.34 o
   6  16   2         79.04        104.14        18.71 o
   7  16   2         33.32         45.56        24.99 o
  -7  17   2          1.99          4.94        71.19 o
  -6  17   2          1.29          4.94        20.11 o
  -5  17   2        110.09        107.86        21.83 o
  -4  17   2        391.06        471.00        27.93 o
  -3  17   2        208.69        239.98        18.20 o
  -2  17   2       1426.18       1390.57        38.11 o
  -1  17   2        627.72        608.75        27.88 o
   0  17   2        507.80        494.75        19.24 o
   1  17   2       1186.72       1154.84        40.65 o
   2  17   2        144.07        138.99        15.26 o
   3  17   2        292.20        268.16        36.55 o
   4  17   2        432.04        439.33        40.89 o
   5  17   2        426.59        362.26        20.62 o
   6  17   2        141.09        119.99        18.64 o
   7  17   2          0.32        -25.42        25.42 o
  -7  18   2          1.54         -2.50        30.41 o
  -6  18   2         30.26         81.12        32.27 o
  -5  18   2         11.66         29.10        19.17 o
  -4  18   2        359.90        376.49        23.00 o
  -3  18   2        182.02        189.81        19.19 o
  -2  18   2        889.96        899.63        31.09 o
  -1  18   2          1.01         -8.73        22.37 o
   0  18   2          0.31        -10.00        12.96 o
   1  18   2        981.47        928.89        30.15 o
   2  18   2        380.09        342.52        20.61 o
   3  18   2        808.74        799.23        29.92 o
   4  18   2        130.18        103.46        18.26 o
   5  18   2          5.60         26.16        17.40 o
   6  18   2          0.13          6.54        25.78 o
  -6  19   2          0.08         39.42        30.53 o
  -5  19   2         15.38         40.16        24.33 o
  -4  19   2         44.72         -6.41        23.13 o
  -3  19   2         21.55          2.30        19.16 o
  -2  19   2          0.00         11.49        17.09 o
  -1  19   2         10.49         32.55        17.38 o
   0  19   2        358.64        354.53        21.38 o
   1  19   2         31.85         38.13        24.86 o
   2  19   2         18.37         61.62        18.28 o
   3  19   2         54.25         22.31        17.70 o
   4  19   2        140.44        128.71        20.37 o
   5  19   2         56.28         -6.84        24.19 o
  -5  20   2         68.83        147.79        26.01 o
  -4  20   2         11.61        -18.02        20.77 o
  -3  20   2        255.22        309.28        28.06 o
  -2  20   2        182.08        172.02        21.80 o
  -1  20   2        813.90        852.77        45.56 o
   0  20   2          0.10        -15.98        15.98 o
   1  20   2        308.13        324.60        21.97 o
   2  20   2         28.68         57.29        18.49 o
   3  20   2        134.41        121.53        24.34 o
   4  20   2        128.63        134.93        22.53 o
   5  20   2          7.97        -26.18        26.18 o
  -4  21   2         70.32         64.98        36.10 o
  -3  21   2          0.57         -3.21        24.89 o
  -2  21   2          0.33        -11.95        18.78 o
  -1  21   2          0.02         24.65        19.75 o
   0  21   2        204.76        232.97        32.84 o
   1  21   2        201.78        230.40        21.14 o
   2  21   2        116.01        165.13        25.53 o
   3  21   2         15.32        -34.51        41.03 o
   4  21   2          3.33         17.65        22.42 o
  -3  22   2        296.78        297.09        25.85 o
  -2  22   2        730.55        741.41        61.65 o
  -1  22   2          0.36          3.46        21.04 o
   0  22   2        288.38        337.02        24.96 o
   1  22   2        146.95        202.50        30.64 o
   2  22   2        192.36        197.67        25.44 o
   3  22   2          2.14        -22.32        22.32 o
  -1  23   2         86.52        116.92        23.71 o
   0  23   2        656.82        669.99        41.71 o
   1  23   2         68.98         99.15        37.46 o
 -11   0   3         97.26        143.06        39.14 o
  -9   0   3        152.08        153.45        28.63 o
  -7   0   3       1032.93       1068.90        27.42 o
  -5   0   3        253.04        245.82        11.71 o
  -3   0   3        558.77        701.09        13.70 o
  -1   0   3       2557.85       2587.93        33.15 o
   1   0   3       7525.56       7388.21        99.33 o
   3   0   3       2313.35       2519.14        50.77 o
   5   0   3        790.70        813.48        23.12 o
   7   0   3        246.24        252.88        20.14 o
   9   0   3        117.89        102.98        31.95 o
 -11   1   3        382.35        332.79        45.50 o
 -10   1   3        284.36        278.92        24.19 o
  -9   1   3        304.31        302.37        18.04 o
  -8   1   3        185.73        202.97        15.35 o
  -7   1   3         27.19         25.24         7.23 o
  -6   1   3         85.73         78.96         6.81 o
  -5   1   3        572.44        566.78        11.02 o
  -4   1   3        473.36        483.24         9.02 o
  -3   1   3          4.56          5.45         3.30 o
  -2   1   3         92.22         99.32         4.35 o
  -1   1   3       7510.76       7651.77        66.33 o
   0   1   3       3204.07       3326.50        34.17 o
   1   1   3       8828.57       8591.15       106.76 o
   2   1   3       1914.72       1816.08        24.82 o
   3   1   3        548.06        521.87        10.67 o
   4   1   3       3766.61       3791.11        42.30 o
   5   1   3        286.03        306.35        10.96 o
   6   1   3       1307.61       1373.21        23.28 o
   7   1   3          4.22         13.30        11.41 o
   8   1   3        142.91        138.60        16.77 o
   9   1   3         65.05         12.57        25.47 o
  10   1   3        116.74         99.53        28.63 o
 -11   2   3         27.87         -0.51        33.43 o
 -10   2   3        155.01        132.88        30.73 o
  -9   2   3          0.00         -5.67        23.00 o
  -8   2   3         11.13          3.11        12.23 o
  -7   2   3         22.35         19.10         9.78 o
  -6   2   3       4327.74       4463.46        50.47 o
  -5   2   3        310.18        293.53        10.86 o
  -4   2   3        214.49        272.97         7.01 o
  -3   2   3       3870.64       3764.03        35.68 o
  -2   2   3      16219.65      16375.95       153.87 o
  -1   2   3         87.05         91.09         4.04 o
   0   2   3       5796.13       5526.03        58.75 o
   1   2   3        267.57        201.86         6.03 o
   2   2   3         65.63         74.80         5.31 o
   3   2   3        866.38        807.23        14.68 o
   4   2   3        914.09        956.29        17.69 o
   5   2   3        183.08        171.84        10.52 o
   6   2   3        100.87        111.10        11.86 o
   7   2   3        243.67        246.03        17.08 o
   8   2   3         12.89         19.17        18.83 o
   9   2   3        111.67        159.77        27.78 o
  10   2   3         29.07         28.21        29.92 o
 -11   3   3        169.81         63.81        67.18 o
 -10   3   3          4.27          3.00        27.76 o
  -9   3   3        418.63        426.35        19.56 o
  -8   3   3       1562.66       1595.56        37.08 o
  -7   3   3        867.23        889.80        18.62 o
  -6   3   3         50.04         83.00         7.70 o
  -5   3   3        111.79        126.78         7.49 o
  -4   3   3       1050.26       1159.03        16.70 o
  -3   3   3       3011.95       2866.43        32.58 o
  -2   3   3       1366.36       1418.51        19.30 o
  -1   3   3        520.85        526.96         9.84 o
   0   3   3       2161.90       2242.75        43.23 o
   1   3   3          2.51         14.16         4.18 o
   2   3   3       2676.93       2511.62        29.70 o
   3   3   3       1751.40       1859.02        23.24 o
   4   3   3       2018.43       2242.72        32.79 o
   5   3   3         20.38         16.46         8.58 o
   6   3   3         12.91         11.51        10.63 o
   7   3   3          8.67         23.92        14.73 o
   8   3   3          0.49         19.45        17.67 o
   9   3   3         81.20         54.06        23.95 o
  10   3   3        193.84        178.98        48.83 o
 -10   4   3         16.62          4.45        18.96 o
  -9   4   3         66.70         83.23        22.67 o
  -8   4   3       1013.31        985.23        24.13 o
  -7   4   3       1056.48       1060.16        28.84 o
  -6   4   3       2364.62       2636.08        44.72 o
  -5   4   3       1685.92       1709.54        24.66 o
  -4   4   3       3380.19       3784.24        46.99 o
  -3   4   3          6.93          1.42         4.01 o
  -2   4   3        724.47        778.03        16.89 o
  -1   4   3       4066.25       4184.10        66.75 o
   0   4   3       3090.54       2995.46        35.76 o
   1   4   3       4188.11       4096.58        48.11 o
   2   4   3        456.16        440.05        16.18 o
   3   4   3        206.53        195.51         7.76 o
   4   4   3        940.65        924.08        17.09 o
   5   4   3        620.85        701.18        18.43 o
   6   4   3        391.72        407.26        17.70 o
   7   4   3        271.74        259.75        18.90 o
   8   4   3         82.73         64.18        25.42 o
   9   4   3         24.46         16.08        23.49 o
  10   4   3         93.42         74.41        33.11 o
 -10   5   3          2.28          8.23        19.87 o
  -9   5   3        772.18        756.97        33.95 o
  -8   5   3          0.04        -16.40        16.40 o
  -7   5   3        287.93        334.90        15.90 o
  -6   5   3        804.40        745.12        24.45 o
  -5   5   3         93.00         80.51         8.16 o
  -4   5   3        897.85        928.99        18.62 o
  -3   5   3       8220.89       8786.17       121.26 o
  -2   5   3        431.01        505.74        20.93 o
  -1   5   3      10615.51      10206.54       123.17 o
   0   5   3       1499.87       1390.89        21.45 o
   1   5   3         31.87         29.07         5.12 o
   2   5   3        108.92         72.21         5.56 o
   3   5   3        486.48        433.64        10.96 o
   4   5   3        242.99        199.38         9.98 o
   5   5   3       1529.09       1619.80        30.02 o
   6   5   3        138.59        139.05        14.31 o
   7   5   3         66.97         57.10        16.12 o
   8   5   3        409.67        333.33        24.46 o
   9   5   3         64.19         31.59        31.84 o
  10   5   3         97.97         78.17        44.61 o
 -10   6   3         64.88         77.06        19.20 o
  -9   6   3         90.58         95.17        18.07 o
  -8   6   3        167.11        188.05        17.58 o
  -7   6   3        513.70        498.73        18.50 o
  -6   6   3        220.03        228.50        12.05 o
  -5   6   3       2528.61       2767.69        36.42 o
  -4   6   3        113.02         82.51         7.04 o
  -3   6   3          0.13         18.58         4.36 o
  -2   6   3       4624.80       4773.84       112.78 o
  -1   6   3       5879.33       5555.40        68.69 o
   0   6   3       2654.09       2635.02        38.03 o
   1   6   3       2712.45       2562.82        34.66 o
   2   6   3        347.43        347.47        13.25 o
   3   6   3        757.01        801.91        15.88 o
   4   6   3        456.34        515.41        13.26 o
   5   6   3       2327.36       2329.01        35.13 o
   6   6   3        513.67        535.92        20.96 o
   7   6   3         36.45         64.79        18.99 o
   8   6   3         15.44         37.05        20.90 o
   9   6   3        133.33        225.39        46.76 o
 -10   7   3         30.96         41.77        20.17 o
  -9   7   3        170.04        161.42        90.89 o
  -8   7   3        191.78        148.44        17.89 o
  -7   7   3         23.05         23.65        11.26 o
  -6   7   3       1079.46       1047.13        20.19 o
  -5   7   3        805.62        814.81        18.67 o
  -4   7   3       5117.18       5399.33        65.29 o
  -3   7   3        281.69        188.05        11.05 o
  -2   7   3         88.51         46.82         5.47 o
  -1   7   3         12.04         27.15         7.04 o
   0   7   3        814.24        700.63        13.45 o
   1   7   3       3968.35       4003.41        51.96 o
   2   7   3       1558.70       1479.70        22.58 o
   3   7   3        265.47        281.22        12.22 o
   4   7   3         17.65          8.74         6.49 o
   5   7   3        139.70        137.93        10.63 o
   6   7   3        230.96        188.98        16.31 o
   7   7   3         16.14         20.30        17.61 o
   8   7   3          1.98        -31.62        36.25 o
   9   7   3        122.35         42.51        38.35 o
 -10   8   3          8.17          1.55        20.54 o
  -9   8   3        206.50        217.13        27.77 o
  -8   8   3         10.43          0.28        18.52 o
  -7   8   3         34.65         25.04        11.95 o
  -6   8   3        633.98        670.51        17.07 o
  -5   8   3        114.74        112.22        10.25 o
  -4   8   3        601.93        708.52        16.22 o
  -3   8   3       7831.00       8846.22       123.90 o
  -2   8   3       4923.06       5187.46        65.46 o
  -1   8   3        695.60        733.34        15.14 o
   0   8   3         84.84         73.77         8.97 o
   1   8   3        668.49        658.04        14.69 o
   2   8   3       2163.87       2214.88        30.97 o
   3   8   3        124.67        104.10         8.43 o
   4   8   3        116.17        121.11         9.72 o
   5   8   3       1834.13       1935.68        34.94 o
   6   8   3          0.06          0.10        13.35 o
   7   8   3         87.45         95.95        20.83 o
   8   8   3          3.08        -24.31        24.31 o
   9   8   3        340.27        334.12        64.62 o
 -10   9   3          1.34         28.58        24.42 o
  -9   9   3        357.85        403.51        23.44 o
  -8   9   3       1320.91       1321.97        51.70 o
  -7   9   3        171.90        153.90        14.31 o
  -6   9   3        338.24        346.78        13.81 o
  -5   9   3        739.67        713.99        19.69 o
  -4   9   3          1.71          5.14         8.37 o
  -3   9   3        823.20        848.24        17.78 o
  -2   9   3       2892.65       2984.13        40.86 o
  -1   9   3         88.13         63.06         5.96 o
   0   9   3        626.87        727.53        15.00 o
   1   9   3       1628.33       1628.52        26.21 o
   2   9   3        714.77        736.69        17.32 o
   3   9   3       1017.93       1005.34        19.14 o
   4   9   3        438.30        470.85        14.80 o
   5   9   3       1971.26       2023.95        33.26 o
   6   9   3         51.56         53.10        13.15 o
   7   9   3        412.44        427.68        28.51 o
   8   9   3        193.08        251.18        30.84 o
   9   9   3        145.48        208.11        31.34 o
 -10  10   3          0.01        -34.38        34.38 o
  -9  10   3        622.58        599.92        36.92 o
  -8  10   3        581.81        545.30        32.23 o
  -7  10   3        260.34        231.23        18.18 o
  -6  10   3        240.28        238.11        15.32 o
  -5  10   3         79.20         50.95        10.54 o
  -4  10   3        427.17        436.19        14.73 o
  -3  10   3       1100.82       1066.40        20.89 o
  -2  10   3         58.24         53.66        10.69 o
  -1  10   3       2109.49       2114.47        35.18 o
   0  10   3         28.72         15.96         5.58 o
   1  10   3       1554.35       1573.63        26.37 o
   2  10   3        546.96        553.63        22.16 o
   3  10   3          0.06          6.64         7.22 o
   4  10   3        212.55        207.51        11.34 o
   5  10   3        467.85        530.14        17.58 o
   6  10   3        117.67         94.84        22.26 o
   7  10   3          4.86         -5.83        27.85 o
   8  10   3        162.82        177.07        90.89 o
   9  10   3         15.31          2.63        26.22 o
  -9  11   3         18.31         15.43        22.12 o
  -8  11   3         21.14         20.64        16.69 o
  -7  11   3         33.31         27.37        13.66 o
  -6  11   3        743.39        709.93        21.18 o
  -5  11   3        713.87        708.14        25.38 o
  -4  11   3          0.38         -0.67        18.52 o
  -3  11   3       4475.64       4421.62        59.81 o
  -2  11   3        420.43        415.15        12.40 o
  -1  11   3          6.75          9.79         8.04 o
   0  11   3          1.81          8.75         6.62 o
   1  11   3        200.38        229.45        10.31 o
   2  11   3         55.80         52.56        14.09 o
   3  11   3        315.23        353.90        17.26 o
   4  11   3        347.85        345.33        13.79 o
   5  11   3        134.31        127.00        11.69 o
   6  11   3        171.85        154.82        20.97 o
   7  11   3        178.25        213.24        33.63 o
   8  11   3        222.14        195.40        29.70 o
   9  11   3         11.42         12.73        50.55 o
  -9  12   3          4.04        -26.43        31.93 o
  -8  12   3        201.05        168.75        27.22 o
  -7  12   3          0.96         -3.08        16.55 o
  -6  12   3        278.39        301.97        19.80 o
  -5  12   3        218.04        224.55        18.60 o
  -4  12   3       1008.57        974.98        37.91 o
  -3  12   3        920.87        966.04        20.60 o
  -2  12   3          3.68          9.93        11.31 o
  -1  12   3       3436.26       3313.24        50.29 o
   0  12   3          0.43         54.58        10.45 o
   1  12   3         39.63         29.76         7.88 o
   2  12   3         13.93         17.06         8.72 o
   3  12   3        133.96        111.92        12.61 o
   4  12   3          0.25         -5.24         9.84 o
   5  12   3        644.78        647.21        21.11 o
   6  12   3          0.06         25.07        12.71 o
   7  12   3          0.00         -3.40        18.48 o
   8  12   3          8.64        -23.66        23.66 o
  -9  13   3        546.44        645.77        54.38 o
  -8  13   3        450.16        417.59        23.58 o
  -7  13   3          2.55         15.88        21.58 o
  -6  13   3          4.95          0.39        16.49 o
  -5  13   3        277.83        267.48        29.95 o
  -4  13   3        178.66        190.40        11.72 o
  -3  13   3        322.17        338.79        13.74 o
  -2  13   3        550.63        535.45        15.88 o
  -1  13   3          4.69          0.94         8.71 o
   0  13   3        624.60        587.02        16.35 o
   1  13   3        312.35        308.32        13.13 o
   2  13   3        191.96        147.34        11.59 o
   3  13   3        984.54        940.00        27.81 o
   4  13   3        119.55         89.54        11.99 o
   5  13   3        450.81        534.69        20.41 o
   6  13   3         64.09         86.42        14.33 o
   7  13   3         16.75         -1.78        15.61 o
   8  13   3         69.66         88.56        26.56 o
  -8  14   3          1.81         25.85        34.94 o
  -7  14   3        127.38        132.75        25.80 o
  -6  14   3         18.52         -0.07        17.48 o
  -5  14   3         22.69         28.00        15.55 o
  -4  14   3          0.56         13.43        10.31 o
  -3  14   3        381.34        330.28        14.72 o
  -2  14   3        788.53        832.11        20.65 o
  -1  14   3       1976.90       1939.71        33.14 o
   0  14   3       1824.40       1799.57        32.03 o
   1  14   3        403.74        392.14        15.40 o
   2  14   3        156.53        133.79        13.95 o
   3  14   3          0.27         -7.26        12.30 o
   4  14   3       2287.23       2355.75        48.32 o
   5  14   3        155.61        197.25        15.44 o
   6  14   3         11.68         19.24        15.31 o
   7  14   3        175.29        170.46        25.36 o
   8  14   3        453.14        497.95        45.23 o
  -8  15   3        318.81        318.32        37.54 o
  -7  15   3         13.66         39.49        22.68 o
  -6  15   3         82.61         72.00        20.11 o
  -5  15   3         18.57         34.27        17.56 o
  -4  15   3        104.19        161.87        28.49 o
  -3  15   3        432.91        409.79        18.66 o
  -2  15   3        865.54        848.53        22.08 o
  -1  15   3        156.87        131.80        23.55 o
   0  15   3        930.76        861.01        21.55 o
   1  15   3         93.49        105.17        12.00 o
   2  15   3        585.51        560.32        19.46 o
   3  15   3        630.01        631.17        22.01 o
   4  15   3          0.87         11.54        13.00 o
   5  15   3        299.21        337.06        18.61 o
   6  15   3         45.28         60.63        22.46 o
   7  15   3         24.28         19.90        24.94 o
  -8  16   3          2.67         54.01        35.57 o
  -7  16   3        182.78        128.70        39.40 o
  -6  16   3         10.02        -13.66        23.64 o
  -5  16   3          0.28         -2.55        14.83 o
  -4  16   3          8.85          7.18        13.31 o
  -3  16   3         21.37          9.29        13.36 o
  -2  16   3         49.71         43.39        12.45 o
  -1  16   3         89.20        116.19        21.18 o
   0  16   3          2.92          8.55        11.02 o
   1  16   3        143.05        151.68        13.40 o
   2  16   3        266.81        285.12        17.94 o
   3  16   3       1118.72       1172.12        33.83 o
   4  16   3       1443.21       1331.10        31.58 o
   5  16   3         51.31         77.31        21.44 o
   6  16   3         61.83         42.77        17.42 o
   7  16   3        107.38        105.72        26.43 o
  -7  17   3        198.26        198.83        33.51 o
  -6  17   3         20.45         -5.31        18.21 o
  -5  17   3         63.52         34.94        17.33 o
  -4  17   3        205.62        215.46        35.92 o
  -3  17   3         27.93         38.80        14.61 o
  -2  17   3        130.11        132.92        21.75 o
  -1  17   3       1949.20       1848.65        39.16 o
   0  17   3        272.83        279.46        16.24 o
   1  17   3        849.08        784.29        24.39 o
   2  17   3        963.52       1000.18        36.31 o
   3  17   3        264.56        227.58        24.70 o
   4  17   3          4.17          1.64        16.70 o
   5  17   3         36.22         40.65        17.25 o
   6  17   3          5.91         16.02        29.50 o
  -7  18   3          0.01        -23.73        48.60 o
  -6  18   3        448.68        498.60        37.10 o
  -5  18   3        516.26        497.23        24.35 o
  -4  18   3        282.87        239.17        20.44 o
  -3  18   3        203.13        193.36        32.94 o
  -2  18   3       1181.32       1197.56        36.51 o
  -1  18   3        119.39        108.73        15.43 o
   0  18   3          0.00         12.86        13.77 o
   1  18   3          1.34         18.35        15.56 o
   2  18   3        127.65        125.42        19.03 o
   3  18   3         17.26         17.21        18.43 o
   4  18   3          0.38         37.19        18.82 o
   5  18   3         12.88         21.75        17.99 o
   6  18   3         24.34         59.46        20.71 o
  -6  19   3         95.64        115.42        32.51 o
  -5  19   3         10.57          7.33        20.19 o
  -4  19   3        127.68        102.28        32.65 o
  -3  19   3        269.00        294.52        22.19 o
  -2  19   3        433.33        415.28        20.91 o
  -1  19   3         22.99         38.36        15.77 o
   0  19   3        695.03        631.01        48.61 o
   1  19   3        900.77        957.90        52.93 o
   2  19   3        427.45        372.68        25.39 o
   3  19   3        127.66        132.33        19.49 o
   4  19   3         91.91         93.60        21.12 o
   5  19   3        396.88        393.34        23.57 o
  -5  20   3          1.85        -32.09        32.09 o
  -4  20   3          5.80         30.21        19.78 o
  -3  20   3        147.68        127.77        19.47 o
  -2  20   3          0.00          4.15        29.71 o
  -1  20   3        180.92        189.50        25.36 o
   0  20   3        543.30        609.92        26.13 o
   1  20   3         15.38         34.63        22.90 o
   2  20   3         89.64        123.72        22.07 o
   3  20   3          4.67          0.83        20.40 o
   4  20   3         17.69        -19.10        24.95 o
  -4  21   3         23.64         31.21        27.75 o
  -3  21   3         86.68        112.42        33.29 o
  -2  21   3        210.91        236.99        21.81 o
  -1  21   3        207.38        182.23        20.53 o
   0  21   3        156.49        190.90        20.58 o
   1  21   3        326.50        312.24        33.11 o
   2  21   3         71.51         80.36        20.70 o
   3  21   3        127.03        125.08        30.41 o
  -3  22   3          3.35         32.89        39.28 o
  -2  22   3        498.82        564.71        28.53 o
  -1  22   3         97.18        102.83        22.42 o
   0  22   3         75.34         95.24        23.77 o
   1  22   3          8.19         -7.29        22.30 o
   2  22   3         96.46         75.50        23.55 o
 -10   0   4       1115.88       1315.24       145.27 o
  -8   0   4        451.40        450.49        18.83 o
  -6   0   4       2054.23       2091.79        36.78 o
  -4   0   4       6683.03       6753.17       104.81 o
  -2   0   4       1580.59       1645.49        23.19 o
   0   0   4       3339.18       3138.22        49.62 o
   2   0   4        373.93        284.11        12.51 o
   4   0   4       3721.87       4365.17       101.47 o
   6   0   4         64.93         29.62        14.26 o
   8   0   4        417.73        424.41        27.94 o
  10   0   4        578.34        572.15        70.40 o
 -11   1   4        385.07        365.43        48.48 o
 -10   1   4        182.19        225.22        27.99 o
  -9   1   4        126.99        122.84        17.24 o
  -8   1   4        827.57        821.19        19.86 o
  -7   1   4          8.90         10.58         7.46 o
  -6   1   4        433.90        440.47        10.53 o
  -5   1   4        234.42        211.90         6.96 o
  -4   1   4          8.89         16.74         3.55 o
  -3   1   4         27.60         42.12         3.42 o
  -2   1   4       5000.67       4739.99        42.13 o
  -1   1   4         24.80         12.54         3.36 o
   0   1   4       3711.36       3428.86        33.82 o
   1   1   4         23.43         17.93         3.28 o
   2   1   4       3675.05       3746.01        64.08 o
   3   1   4        280.78        217.67         8.65 o
   4   1   4       4915.38       5050.55        54.91 o
   5   1   4       1150.89       1157.73        27.67 o
   6   1   4         10.75         14.61        10.71 o
   7   1   4        113.66         95.18        14.76 o
   8   1   4        786.16        727.69        26.15 o
   9   1   4          1.48         39.11        27.47 o
  10   1   4        154.79        218.60        41.19 o
 -11   2   4        190.64        200.83        69.19 o
 -10   2   4         22.52         41.33        13.71 o
  -9   2   4         44.01         46.77        21.65 o
  -8   2   4       2457.46       2487.51        41.81 o
  -7   2   4        749.01        784.47        18.78 o
  -6   2   4        662.64        660.87        13.43 o
  -5   2   4         43.13         51.13         5.04 o
  -4   2   4         38.49         26.28         4.16 o
  -3   2   4        234.70        245.41         5.79 o
  -2   2   4       3325.36       3295.71        30.10 o
  -1   2   4         89.83        119.44         4.67 o
   0   2   4        101.22        109.86         5.05 o
   1   2   4        810.86        920.36        13.55 o
   2   2   4        113.10        126.08         5.94 o
   3   2   4        189.85        169.25        15.69 o
   4   2   4       1317.57       1498.46        23.62 o
   5   2   4        568.06        548.91        16.10 o
   6   2   4        164.11        160.40        13.49 o
   7   2   4         18.91         18.89        14.71 o
   8   2   4        231.92        206.27        19.07 o
   9   2   4        565.87        567.25        43.30 o
  10   2   4         14.42         19.95        47.18 o
 -11   3   4          4.91        -24.31        24.31 o
 -10   3   4        741.62        786.58        96.86 o
  -9   3   4        257.34        275.05        17.15 o
  -8   3   4         41.75         51.18        10.73 o
  -7   3   4       1507.31       1535.99        29.13 o
  -6   3   4        233.00        233.66        11.45 o
  -5   3   4        684.97        661.27        12.31 o
  -4   3   4        615.63        608.04        11.00 o
  -3   3   4        171.19        172.42         5.68 o
  -2   3   4        949.40        937.55        13.28 o
  -1   3   4       4282.85       4728.35        48.39 o
   0   3   4        138.08        115.95         5.82 o
   1   3   4        958.29        911.99        13.73 o
   2   3   4       4675.26       4669.46        51.87 o
   3   3   4       1865.49       2048.26        25.53 o
   4   3   4        100.43        104.86        13.21 o
   5   3   4        173.59        155.95        11.30 o
   6   3   4         49.49         60.68        12.16 o
   7   3   4         61.62         38.71        15.36 o
   8   3   4         98.42        107.27        27.20 o
   9   3   4          7.22        -11.06        25.86 o
 -10   4   4          5.74         -9.01        18.03 o
  -9   4   4        816.05        792.27        29.11 o
  -8   4   4        962.59       1043.81        26.10 o
  -7   4   4         66.76         71.52         9.93 o
  -6   4   4        642.45        692.93        15.19 o
  -5   4   4       1847.31       2075.89        27.99 o
  -4   4   4          0.40          9.26         5.14 o
  -3   4   4        194.15        202.58         8.60 o
  -2   4   4       2950.89       3125.23        35.72 o
  -1   4   4        110.67         92.92         4.87 o
   0   4   4       3191.62       3056.12        34.83 o
   1   4   4        840.50        817.97        13.74 o
   2   4   4       3336.88       3418.45        39.74 o
   3   4   4        181.95        265.78         8.56 o
   4   4   4         19.49          3.42         5.94 o
   5   4   4       4022.07       4052.98        51.14 o
   6   4   4         10.31         23.01        11.92 o
   7   4   4        125.94        123.24        28.45 o
   8   4   4        814.88        844.88        41.71 o
   9   4   4        159.10        214.76        29.57 o
 -10   5   4         11.59          4.69        22.22 o
  -9   5   4         43.66         28.57        13.74 o
  -8   5   4        146.23        149.41        13.68 o
  -7   5   4         83.24         95.02         9.87 o
  -6   5   4        154.07        151.30         8.37 o
  -5   5   4       4025.52       4208.32        49.58 o
  -4   5   4         79.91        111.67         6.01 o
  -3   5   4       2537.46       2604.17        37.68 o
  -2   5   4        713.43        791.25        21.80 o
  -1   5   4       1244.11       1179.95        17.23 o
   0   5   4         67.38         98.99         7.19 o
   1   5   4        576.08        667.10        24.39 o
   2   5   4         16.76         14.66         4.94 o
   3   5   4       5640.96       5717.45        68.28 o
   4   5   4        685.22        714.47        15.66 o
   5   5   4        119.45        144.13        12.55 o
   6   5   4        502.81        491.60        20.59 o
   7   5   4         48.98         79.89        17.07 o
   8   5   4          9.99         26.64        19.92 o
   9   5   4        133.15        124.36        32.78 o
 -10   6   4         11.95          7.01        17.48 o
  -9   6   4         10.55          9.18        14.13 o
  -8   6   4        471.05        443.78        18.60 o
  -7   6   4        134.03        123.95        18.38 o
  -6   6   4        165.28        161.44         9.83 o
  -5   6   4        575.29        649.20        15.47 o
  -4   6   4       1250.32       1239.10        25.18 o
  -3   6   4        268.63        278.84        12.14 o
  -2   6   4        256.46        230.59         6.67 o
  -1   6   4       7809.66       7829.02       109.49 o
   0   6   4        514.98        555.31        12.03 o
   1   6   4        501.08        539.06        11.20 o
   2   6   4        883.50        917.66        16.81 o
   3   6   4        307.84        294.56        12.95 o
   4   6   4        498.33        520.64        14.37 o
   5   6   4       2771.07       2899.57        40.83 o
   6   6   4        300.67        298.28        17.76 o
   7   6   4       1583.65       1481.30        45.22 o
   8   6   4         66.93         30.42        26.85 o
   9   6   4          9.71          3.66        26.44 o
 -10   7   4         75.99         79.15        44.51 o
  -9   7   4         60.10         48.07        16.93 o
  -8   7   4        637.31        647.10        41.81 o
  -7   7   4         88.15         86.91        11.46 o
  -6   7   4         90.95         97.95        10.97 o
  -5   7   4       1784.58       1779.03        27.49 o
  -4   7   4        151.63        141.60        11.23 o
  -3   7   4          2.76          6.10         8.01 o
  -2   7   4        902.59        954.97        16.40 o
  -1   7   4         38.61         39.97         6.28 o
   0   7   4        506.80        474.98        10.36 o
   1   7   4       7368.88       7960.41        91.60 o
   2   7   4        670.33        746.97        15.35 o
   3   7   4          7.65          5.73         7.50 o
   4   7   4        189.73        212.01        12.00 o
   5   7   4        740.78        683.20        17.80 o
   6   7   4       1240.64       1184.30        36.66 o
   7   7   4         17.83         -7.32        26.54 o
   8   7   4        512.79        475.07        29.40 o
   9   7   4         30.38        -46.76        46.76 o
 -10   8   4          0.85         -0.45        18.20 o
  -9   8   4         59.78         96.39        24.34 o
  -8   8   4       1072.06       1051.36        32.53 o
  -7   8   4         15.47         19.73        13.42 o
  -6   8   4          3.18          9.79        19.41 o
  -5   8   4        182.33        144.64        10.00 o
  -4   8   4       2935.20       3330.30        55.83 o
  -3   8   4        127.32        132.34        10.89 o
  -2   8   4        437.32        461.73        12.16 o
  -1   8   4        566.76        555.12        14.07 o
   0   8   4        569.70        585.76        14.69 o
   1   8   4        503.13        516.29        11.96 o
   2   8   4        215.27        225.64         9.49 o
   3   8   4          0.17         -1.47         7.04 o
   4   8   4        466.00        506.01        15.51 o
   5   8   4          0.71          1.48         9.20 o
   6   8   4       2232.23       2097.10        49.46 o
   7   8   4        128.31        135.61        23.24 o
   8   8   4         62.56         79.26        28.43 o
   9   8   4         33.89         87.55        42.82 o
 -10   9   4        162.42        161.69        28.20 o
  -9   9   4         63.35         39.72        39.06 o
  -8   9   4       1094.88       1108.12        40.14 o
  -7   9   4         24.73         35.97        15.84 o
  -6   9   4        313.13        355.09        22.78 o
  -5   9   4       1348.23       1277.19        25.85 o
  -4   9   4       2629.77       2667.48        51.93 o
  -3   9   4       1349.50       1303.47        21.74 o
  -2   9   4         90.58         82.95         7.96 o
  -1   9   4          0.40          5.51         6.89 o
   0   9   4        752.81        841.35        20.21 o
   1   9   4       1493.03       1428.29        22.17 o
   2   9   4          0.25          1.53         8.23 o
   3   9   4         46.23         37.76         7.79 o
   4   9   4        415.40        395.33        16.14 o
   5   9   4        193.19        223.97        13.84 o
   6   9   4         39.97         23.63        16.76 o
   7   9   4        584.20        562.12        33.40 o
   8   9   4         88.66        109.05        24.69 o
   9   9   4        163.78        156.60        30.91 o
 -10  10   4         74.63        108.92        28.17 o
  -9  10   4         56.04          1.51        45.96 o
  -8  10   4         51.32         55.91        20.01 o
  -7  10   4         45.18         36.34        17.81 o
  -6  10   4        731.80        675.58        21.10 o
  -5  10   4       1475.60       1365.11        23.76 o
  -4  10   4         72.59         78.33         8.11 o
  -3  10   4        392.87        381.34        15.13 o
  -2  10   4        524.37        557.00        15.56 o
  -1  10   4         51.26         45.40         7.45 o
   0  10   4       3923.54       3844.12        51.67 o
   1  10   4         12.22          6.81         6.90 o
   2  10   4        474.57        533.44        13.77 o
   3  10   4        894.38        827.84        26.61 o
   4  10   4         12.61         -0.97        14.04 o
   5  10   4       2887.00       2905.09        45.59 o
   6  10   4        484.90        505.47        18.95 o
   7  10   4         11.75          5.90        23.56 o
   8  10   4        225.63        161.80        70.47 o
  -9  11   4         60.70         91.59        29.41 o
  -8  11   4         15.98         24.70        26.55 o
  -7  11   4       1647.73       1707.78        45.61 o
  -6  11   4        700.24        600.11        21.35 o
  -5  11   4       2222.49       2212.34        35.10 o
  -4  11   4        242.37        249.76        11.71 o
  -3  11   4          0.73          2.24         8.94 o
  -2  11   4        107.22        100.98        10.34 o
  -1  11   4         47.30         73.91         7.75 o
   0  11   4        116.88        113.12         8.23 o
   1  11   4        295.86        287.13        11.64 o
   2  11   4          7.67         -6.12         7.40 o
   3  11   4         80.23         76.99        10.09 o
   4  11   4        740.87        717.39        21.01 o
   5  11   4         53.19         56.82        22.99 o
   6  11   4        373.80        372.76        16.97 o
   7  11   4        580.83        602.62        29.47 o
   8  11   4        378.68        450.29        38.99 o
  -9  12   4         68.37         60.56        48.34 o
  -8  12   4        177.17        159.49        25.33 o
  -7  12   4         27.49         46.45        22.71 o
  -6  12   4          0.71          5.44        18.68 o
  -5  12   4        112.59        105.72        11.96 o
  -4  12   4         80.66         71.47        10.87 o
  -3  12   4         51.67         30.16        11.63 o
  -2  12   4       1214.67       1238.55        24.24 o
  -1  12   4         94.19         89.77        10.09 o
   0  12   4         66.79         66.24         8.27 o
   1  12   4        160.22        195.68        11.02 o
   2  12   4         10.45         13.73         9.07 o
   3  12   4          0.76         -1.54         9.49 o
   4  12   4         77.39         59.50        17.01 o
   5  12   4         17.62         32.27        12.00 o
   6  12   4        269.73        305.93        17.46 o
   7  12   4        163.20        176.48        16.99 o
   8  12   4        226.69        237.62        28.31 o
  -9  13   4         25.15          0.75        35.46 o
  -8  13   4        457.25        396.97        33.45 o
  -7  13   4          0.19          2.32        17.59 o
  -6  13   4        972.51        895.65        35.97 o
  -5  13   4        281.57        260.96        20.20 o
  -4  13   4        433.67        389.79        16.34 o
  -3  13   4          4.37         -8.25        21.42 o
  -2  13   4       1341.06       1365.35        27.08 o
  -1  13   4        298.56        345.11        13.35 o
   0  13   4         70.05         51.03         9.63 o
   1  13   4        163.67        134.75        10.71 o
   2  13   4        281.34        267.87        13.55 o
   3  13   4         35.59         30.06        10.55 o
   4  13   4        131.49        118.62        14.37 o
   5  13   4          0.49        -11.76        11.76 o
   6  13   4        416.96        357.76        18.56 o
   7  13   4         15.01        -20.81        51.49 o
   8  13   4         64.45         -0.82        31.01 o
  -8  14   4        315.53        384.70        34.26 o
  -7  14   4        100.55        122.55        23.56 o
  -6  14   4         69.94         73.56        22.47 o
  -5  14   4        121.31         80.80        22.34 o
  -4  14   4         14.98         -6.71        12.81 o
  -3  14   4         13.98          0.26        15.79 o
  -2  14   4       1392.85       1332.57        38.61 o
  -1  14   4        649.90        641.50        17.97 o
   0  14   4       1221.00       1232.47        25.76 o
   1  14   4        178.08        172.68        12.13 o
   2  14   4         28.69         51.15        15.39 o
   3  14   4         19.04         25.86        10.90 o
   4  14   4         22.88         13.13        12.05 o
   5  14   4         21.37         17.15        13.39 o
   6  14   4        362.73        382.63        31.24 o
   7  14   4        219.40        260.32        27.17 o
  -8  15   4        156.39        119.94        33.89 o
  -7  15   4        109.77         74.41        25.95 o
  -6  15   4        308.12        238.73       160.51 o
  -5  15   4         30.70         48.84        26.50 o
  -4  15   4       1217.10        941.26       281.91 o
  -3  15   4       1163.85       1088.09        29.49 o
  -2  15   4        134.42        127.14        14.53 o
  -1  15   4       1499.14       1403.35        28.40 o
   0  15   4          4.32         -3.85        10.01 o
   1  15   4       1110.96       1126.06        26.01 o
   2  15   4          0.18         15.85        11.61 o
   3  15   4         49.75         56.77        19.80 o
   4  15   4         66.13         54.71        13.84 o
   5  15   4        164.82        179.98        20.79 o
   6  15   4          6.62          7.53        19.85 o
   7  15   4          6.12         31.91        33.96 o
  -8  16   4          0.39        -31.20        31.20 o
  -7  16   4        132.72         63.85        27.77 o
  -6  16   4        378.66        377.76        47.29 o
  -5  16   4          1.14        -10.53        28.17 o
  -4  16   4        208.40        247.77        29.52 o
  -3  16   4        766.35        755.24        28.66 o
  -2  16   4        293.36        309.79        22.52 o
  -1  16   4         62.43         70.66        11.77 o
   0  16   4        122.66        134.66        17.07 o
   1  16   4         31.00         47.63        12.17 o
   2  16   4        710.09        683.83        23.42 o
   3  16   4          5.03         25.90        13.13 o
   4  16   4        161.14        155.78        15.47 o
   5  16   4        344.23        383.60        24.56 o
   6  16   4          0.07         -8.80        34.13 o
  -7  17   4          0.01        -24.58        53.33 o
  -6  17   4          0.01         11.60        24.43 o
  -5  17   4        265.77        339.26        21.93 o
  -4  17   4         29.31         37.72        15.51 o
  -3  17   4          7.51         26.56        22.44 o
  -2  17   4        450.06        409.61        30.02 o
  -1  17   4        379.04        373.36        17.36 o
   0  17   4       1419.79       1404.84        34.35 o
   1  17   4         87.59         85.71        19.70 o
   2  17   4          0.12         14.38        14.81 o
   3  17   4        301.60        299.23        24.56 o
   4  17   4       1264.64       1200.06        34.74 o
   5  17   4          1.80         31.51        17.79 o
   6  17   4         66.87        146.37        29.36 o
  -7  18   4          0.09          9.14        32.17 o
  -6  18   4        198.70        236.72        32.47 o
  -5  18   4        317.04        383.42        21.69 o
  -4  18   4         10.10         18.57        15.50 o
  -3  18   4        226.31        191.05        17.54 o
  -2  18   4        162.56        183.91        38.30 o
  -1  18   4        200.54        226.38        19.34 o
   0  18   4         12.12          9.92        20.06 o
   1  18   4        364.90        339.41        82.54 o
   2  18   4        653.02        609.68        28.32 o
   3  18   4          1.65          5.71        16.71 o
   4  18   4        251.46        270.16        19.14 o
   5  18   4        166.23        231.01        20.24 o
  -6  19   4        306.84        378.45        43.87 o
  -5  19   4          1.76         -1.33        27.01 o
  -4  19   4        125.30        110.22        21.45 o
  -3  19   4          7.11         12.22        16.04 o
  -2  19   4        307.27        309.92        24.06 o
  -1  19   4        898.79        865.92        37.71 o
   0  19   4          4.09          2.70        17.05 o
   1  19   4        120.88        147.18        46.71 o
   2  19   4        342.21        321.01        23.31 o
   3  19   4       1647.66       1604.47        42.29 o
   4  19   4          2.43         17.91        18.21 o
   5  19   4         12.42          7.53        20.16 o
  -5  20   4        316.75        367.00        40.97 o
  -4  20   4         96.24         99.06        56.48 o
  -3  20   4        272.32        281.85        20.75 o
  -2  20   4         44.20         74.15        18.03 o
  -1  20   4        109.07        101.06        18.03 o
   0  20   4       2097.35       2224.09        47.31 o
   1  20   4        185.78        190.10        21.26 o
   2  20   4       1005.89       1088.47        37.81 o
   3  20   4         86.35         79.51        21.82 o
   4  20   4         49.99         37.46        25.78 o
  -4  21   4        114.08        123.29        41.20 o
  -3  21   4         67.48         59.91        21.77 o
  -2  21   4        156.06        173.93        21.50 o
  -1  21   4         28.72         65.49        19.41 o
   0  21   4         27.80         20.99        23.06 o
   1  21   4         14.25        -20.08        20.08 o
   2  21   4        137.67        198.28        30.81 o
   3  21   4         53.80         58.07        41.86 o
  -3  22   4        209.04        251.77        34.61 o
  -2  22   4          0.42         -6.55        21.59 o
  -1  22   4         38.83         33.16        22.60 o
   0  22   4         63.47         78.05        23.35 o
   1  22   4         95.46         79.29        23.27 o
   2  22   4         55.51         60.40        24.84 o
 -11   0   5        565.34        580.56        79.33 o
  -9   0   5        891.97        913.39        49.48 o
  -7   0   5        496.66        497.29        25.19 o
  -5   0   5          3.43         22.39         6.56 o
  -3   0   5       4727.12       4986.81        63.28 o
  -1   0   5       2532.82       2470.72        33.09 o
   1   0   5       5797.26       5421.29       111.70 o
   3   0   5        317.86        381.15        21.69 o
   5   0   5         13.76         12.48        12.94 o
   7   0   5        409.40        424.11        34.77 o
   9   0   5         25.54         75.13        47.81 o
 -11   1   5         43.99         -5.63        36.81 o
 -10   1   5        799.71        826.45        29.92 o
  -9   1   5          2.62         20.24        40.19 o
  -8   1   5        818.44        861.72        22.86 o
  -7   1   5          0.51         -7.27         7.27 o
  -6   1   5        190.26        231.80         8.08 o
  -5   1   5        831.31        799.45        13.19 o
  -4   1   5        268.65        281.56         8.12 o
  -3   1   5       2145.05       2276.01        22.35 o
  -2   1   5        343.12        351.89         6.80 o
  -1   1   5       3588.84       3676.39        33.57 o
   0   1   5       1006.44        871.83        11.01 o
   1   1   5        969.15        936.83        13.15 o
   2   1   5       1820.75       1946.75        28.44 o
   3   1   5       2679.23       2720.62        32.63 o
   4   1   5         81.62         78.13         8.60 o
   5   1   5         17.34         15.73        10.00 o
   6   1   5         23.79         22.93        12.28 o
   7   1   5       2140.90       1845.71        38.55 o
   8   1   5         34.51         31.07        18.98 o
   9   1   5          2.82        -14.82        31.55 o
 -11   2   5         29.78         23.47        23.64 o
 -10   2   5         13.52          0.00        13.99 o
  -9   2   5        499.61        487.29        20.73 o
  -8   2   5       1132.38       1121.61        34.17 o
  -7   2   5         22.24         26.82         7.96 o
  -6   2   5        292.66        325.20         9.86 o
  -5   2   5          5.52          8.21         4.39 o
  -4   2   5          0.70          3.87         4.36 o
  -3   2   5       1087.28       1080.91        16.70 o
  -2   2   5       7602.50       7826.58        71.52 o
  -1   2   5        489.42        432.38         8.89 o
   0   2   5        128.05        103.17         4.92 o
   1   2   5        875.67        950.61        13.85 o
   2   2   5        294.50        311.22         8.38 o
   3   2   5        677.22        742.48        17.69 o
   4   2   5        146.54        133.96         9.09 o
   5   2   5        215.70        234.52        12.93 o
   6   2   5          0.80          0.14        13.66 o
   7   2   5          0.86        -12.76        15.35 o
   8   2   5         20.55          5.00        19.84 o
   9   2   5        355.07        440.00        33.89 o
 -10   3   5        243.41        228.40        51.18 o
  -9   3   5       1143.50       1192.88        31.76 o
  -8   3   5       1748.16       1806.14        35.48 o
  -7   3   5        241.59        214.74        10.26 o
  -6   3   5        827.72        827.12        15.84 o
  -5   3   5        233.70        223.48         8.17 o
  -4   3   5        305.49        342.85         8.78 o
  -3   3   5        665.54        713.39        11.55 o
  -2   3   5         75.80         50.97         4.63 o
  -1   3   5       1889.99       1979.06        23.06 o
   0   3   5       5478.72       5742.20        58.92 o
   1   3   5        223.05        189.93         7.10 o
   2   3   5        196.14        167.77         7.42 o
   3   3   5       1495.09       1760.60        29.51 o
   4   3   5       1402.19       1522.08        25.70 o
   5   3   5          6.64          9.57         9.94 o
   6   3   5         36.22         41.14        12.20 o
   7   3   5         44.07         35.11        15.75 o
   8   3   5         61.55         49.50        19.96 o
   9   3   5        499.20        573.30        65.86 o
 -10   4   5         98.06        113.98        27.75 o
  -9   4   5       1044.85       1063.62        29.33 o
  -8   4   5        601.37        636.19        21.19 o
  -7   4   5       1715.58       1727.75        29.96 o
  -6   4   5        535.64        596.71        13.37 o
  -5   4   5         76.36         91.27         7.22 o
  -4   4   5        422.01        437.43        10.66 o
  -3   4   5          2.46          5.95         4.73 o
  -2   4   5        406.11        449.48         9.63 o
  -1   4   5        651.46        639.40        13.64 o
   0   4   5        360.83        474.02        10.55 o
   1   4   5        827.36        882.10        15.29 o
   2   4   5        986.23       1029.53        17.23 o
   3   4   5        337.67        320.55         9.75 o
   4   4   5        333.22        324.32        11.39 o
   5   4   5        161.85        156.34        13.58 o
   6   4   5         12.89         -7.06        12.45 o
   7   4   5          4.88         44.97        19.30 o
   8   4   5        909.52        999.15        35.58 o
   9   4   5          0.04         31.43        26.54 o
 -10   5   5        260.61        185.43        68.99 o
  -9   5   5         92.33        104.25        31.85 o
  -8   5   5        984.90       1012.79        25.61 o
  -7   5   5         15.97         18.26         8.73 o
  -6   5   5        311.10        281.21        17.02 o
  -5   5   5         50.78         59.98         6.83 o
  -4   5   5       1413.14       1435.42        23.95 o
  -3   5   5          0.84          0.98         5.74 o
  -2   5   5        932.74        873.02        14.08 o
  -1   5   5         24.19         26.86         5.31 o
   0   5   5       7458.90       7488.61        85.88 o
   1   5   5       1985.63       1892.38        27.51 o
   2   5   5        153.67        129.84         7.20 o
   3   5   5         27.30         33.38         6.33 o
   4   5   5        669.26        651.43        18.29 o
   5   5   5        251.88        251.21        14.74 o
   6   5   5        889.35        945.49        33.34 o
   7   5   5        137.59        168.50        23.13 o
   8   5   5          4.44         14.70        21.32 o
   9   5   5          2.36        -30.76        30.76 o
 -10   6   5          9.98         20.82        17.44 o
  -9   6   5          0.55         16.65        14.22 o
  -8   6   5        794.00        805.44        23.90 o
  -7   6   5         78.67         51.28         8.82 o
  -6   6   5        190.83        178.89        10.38 o
  -5   6   5        939.73        895.26        14.97 o
  -4   6   5        640.43        566.79        15.31 o
  -3   6   5        756.87        732.50        26.41 o
  -2   6   5        103.75         94.92         6.38 o
  -1   6   5       1307.39       1224.22        19.18 o
   0   6   5        536.14        551.31        16.64 o
   1   6   5        297.48        314.16         9.50 o
   2   6   5        975.99       1101.51        19.66 o
   3   6   5         39.58         24.82         6.86 o
   4   6   5        155.92        130.55         9.40 o
   5   6   5        214.52        202.78        15.17 o
   6   6   5        646.70        567.71        27.25 o
   7   6   5        431.59        385.20        27.67 o
   8   6   5         35.09         -2.91        23.70 o
   9   6   5         24.32        -26.55        49.35 o
 -10   7   5         55.17         55.49        17.54 o
  -9   7   5        118.16         75.26        36.93 o
  -8   7   5        335.02        319.69        15.34 o
  -7   7   5         16.29         29.07         8.41 o
  -6   7   5         37.57         48.93         8.53 o
  -5   7   5        354.43        322.78        15.61 o
  -4   7   5          9.72         18.40         9.16 o
  -3   7   5        817.12        708.99        22.04 o
  -2   7   5        764.75        673.40        12.75 o
  -1   7   5          1.41          6.48         5.87 o
   0   7   5       1963.44       1958.87        26.85 o
   1   7   5       1883.31       2046.59        28.46 o
   2   7   5          0.48         -4.32         6.49 o
   3   7   5       3205.87       3276.99        44.28 o
   4   7   5        102.81        106.65         9.58 o
   5   7   5        982.83       1009.39        22.22 o
   6   7   5        105.32        139.15        18.87 o
   7   7   5        554.50        585.49        31.34 o
   8   7   5          6.15          1.02        22.29 o
   9   7   5          4.94         67.58        38.22 o
 -10   8   5          2.43        -17.07        42.66 o
  -9   8   5        228.31        291.56        31.08 o
  -8   8   5          6.70          8.30        11.31 o
  -7   8   5        422.85        432.78        16.68 o
  -6   8   5          2.41         -2.11         9.01 o
  -5   8   5          0.88          3.16        10.73 o
  -4   8   5        272.22        234.28        13.84 o
  -3   8   5          0.25          4.87        10.66 o
  -2   8   5        717.44        649.10        21.89 o
  -1   8   5        387.25        406.01        12.07 o
   0   8   5       5456.97       5750.75        73.99 o
   1   8   5        177.88        151.79         7.97 o
   2   8   5        727.98        778.98        16.08 o
   3   8   5         22.82         16.80        11.31 o
   4   8   5       1418.80       1459.07        27.06 o
   5   8   5       3333.17       3280.26        48.41 o
   6   8   5          9.26          9.22        18.97 o
   7   8   5        760.89        718.71        39.36 o
   8   8   5          9.86         10.13        33.84 o
   9   8   5        872.40       1040.28        79.33 o
 -10   9   5        594.87        629.73        34.91 o
  -9   9   5         13.04         10.92        13.71 o
  -8   9   5        131.56        125.97        38.17 o
  -7   9   5          7.69         11.50        13.47 o
  -6   9   5         29.62         11.13        14.55 o
  -5   9   5        386.62        381.79        18.52 o
  -4   9   5        640.88        640.31        21.14 o
  -3   9   5         60.00         59.89        10.12 o
  -2   9   5        138.49         99.39         7.96 o
  -1   9   5       2115.53       2048.74        31.20 o
   0   9   5       3081.10       3007.26        38.93 o
   1   9   5        550.24        587.14        13.95 o
   2   9   5         73.36         86.55         8.11 o
   3   9   5         26.88          9.42         8.45 o
   4   9   5        772.51        774.74        28.23 o
   5   9   5       1008.33       1025.06        27.55 o
   6   9   5        350.81        353.23        21.58 o
   7   9   5         49.06         29.62        23.76 o
   8   9   5        677.13        663.17        34.47 o
  -9  10   5        125.99        126.02        23.31 o
  -8  10   5        544.75         77.76        55.95 o
  -7  10   5         15.57         36.78        21.15 o
  -6  10   5       1021.11        881.18        83.82 o
  -5  10   5         61.95         29.86        13.07 o
  -4  10   5          0.50         18.96        19.87 o
  -3  10   5        460.07        422.12        19.04 o
  -2  10   5          2.52          3.66         8.42 o
  -1  10   5       1345.68       1373.57        25.09 o
   0  10   5          0.06         -6.16         6.16 o
   1  10   5        439.27        413.16        12.86 o
   2  10   5        120.20        117.63         8.78 o
   3  10   5        130.96        134.46        10.85 o
   4  10   5         91.27        102.10        14.97 o
   5  10   5        164.92        143.44        13.86 o
   6  10   5        139.54        122.35        14.87 o
   7  10   5         31.07         23.49        28.21 o
   8  10   5         48.57         51.03        25.27 o
  -9  11   5        299.46        248.25        88.73 o
  -8  11   5        491.97        460.75       161.61 o
  -7  11   5        481.92        512.78        59.37 o
  -6  11   5          3.13         -4.91        15.61 o
  -5  11   5        209.08        215.33        30.32 o
  -4  11   5       1255.68       1184.95        34.26 o
  -3  11   5        143.03        166.28         9.97 o
  -2  11   5         56.47         63.25        10.23 o
  -1  11   5         53.65         54.00         7.61 o
   0  11   5       1683.71       1625.87        28.20 o
   1  11   5         57.37         63.67         8.51 o
   2  11   5          9.26         10.26         8.75 o
   3  11   5        101.29         99.92        10.28 o
   4  11   5          1.35         11.94        10.71 o
   5  11   5        209.56        200.98        17.51 o
   6  11   5         73.14         71.62        17.03 o
   7  11   5          9.65         -1.45        21.16 o
   8  11   5        454.77        496.82        59.11 o
  -9  12   5        290.43        329.62        36.44 o
  -8  12   5          0.00        -19.89        23.48 o
  -7  12   5        435.88        380.39        66.20 o
  -6  12   5        629.66        550.52        60.16 o
  -5  12   5        959.47        977.49        36.80 o
  -4  12   5         44.54          6.10        14.43 o
  -3  12   5         21.11          5.40         9.89 o
  -2  12   5       1458.80       1423.04        31.68 o
  -1  12   5        356.37        333.64        16.96 o
   0  12   5          0.19         -4.53        10.81 o
   1  12   5         58.93         47.13         8.78 o
   2  12   5         30.47         51.64         8.99 o
   3  12   5         22.07         18.64         9.89 o
   4  12   5         19.75          8.60        11.54 o
   5  12   5        215.90        209.36        20.52 o
   6  12   5         34.64          9.41        17.19 o
   7  12   5         35.62         21.44        24.74 o
   8  12   5        426.16        435.80        40.53 o
  -9  13   5         35.04         52.18        35.98 o
  -8  13   5         40.78         -1.19        34.15 o
  -7  13   5         69.19         51.25        68.83 o
  -5  13   5        279.11        174.96        31.00 o
  -4  13   5        614.17        552.84        74.61 o
  -3  13   5         22.78         24.18        13.31 o
  -2  13   5        147.07        158.13        10.57 o
  -1  13   5         97.68        115.78         9.92 o
   0  13   5         40.35         32.95         9.07 o
   1  13   5         55.94         55.35         9.08 o
   2  13   5          0.00          1.23        11.82 o
   3  13   5         94.17         86.43        14.45 o
   4  13   5          0.44        -12.30        12.30 o
   5  13   5         53.65         67.92        21.92 o
   6  13   5         11.59         46.97        24.80 o
   7  13   5         45.20         56.06        37.30 o
  -8  14   5        372.07        287.42        33.58 o
  -7  14   5         13.89         16.31        31.00 o
  -5  14   5        225.31        130.30        35.20 o
  -4  14   5        955.41       1006.37        29.24 o
  -3  14   5       2029.87       1995.42        38.64 o
  -2  14   5       1038.01       1030.03        23.41 o
  -1  14   5        178.15        181.24        11.58 o
   0  14   5        814.64        869.03        22.00 o
   1  14   5         62.71         72.93        11.59 o
   2  14   5        600.10        598.16        19.44 o
   3  14   5         43.07         30.38        12.74 o
   4  14   5        546.48        534.44        27.60 o
   5  14   5        193.66        193.40        21.78 o
   6  14   5        531.56        603.46        25.60 o
   7  14   5        352.01        396.91        94.57 o
  -8  15   5          1.48         24.48        32.57 o
  -7  15   5        293.37        232.02        36.25 o
  -5  15   5        243.18        119.79        34.15 o
  -4  15   5         46.25         55.66        19.14 o
  -3  15   5         19.88          2.53        14.11 o
  -2  15   5          5.02          7.20        17.37 o
  -1  15   5       1499.26       1516.21        30.63 o
   0  15   5        248.61        223.38        13.43 o
   1  15   5          0.02         -0.76        10.64 o
   2  15   5          0.11         20.52        10.90 o
   3  15   5        166.97        167.33        14.94 o
   4  15   5        385.49        391.98        18.56 o
   5  15   5        113.81         93.65        16.95 o
   6  15   5         15.41         15.56        19.77 o
   7  15   5        377.77        461.01        72.26 o
  -7  16   5          6.70          6.09        28.51 o
  -6  16   5         36.18        -34.68        34.68 o
  -5  16   5        658.69        687.74        60.95 o
  -4  16   5       1153.97       1154.54        40.83 o
  -3  16   5        316.77        326.66        16.21 o
  -2  16   5        495.24        463.39        20.54 o
  -1  16   5        675.55        682.40        24.68 o
   0  16   5        991.74       1012.95        26.73 o
   1  16   5        312.60        292.90        17.20 o
   2  16   5       1148.00       1167.26        29.66 o
   3  16   5         43.84         60.80        14.69 o
   4  16   5        288.86        250.10        17.72 o
   5  16   5        150.41        154.14        21.87 o
   6  16   5         53.02         34.29        22.86 o
  -7  17   5         72.34         60.36        34.92 o
  -6  17   5        362.44        297.98        55.43 o
  -5  17   5          7.74        -14.68        23.22 o
  -4  17   5         65.65         51.13        17.87 o
  -3  17   5         73.16         60.98        22.30 o
  -2  17   5         28.30         30.19        14.58 o
  -1  17   5         71.22         53.93        13.04 o
   0  17   5        268.29        241.49        16.41 o
   1  17   5        195.90        206.86        17.46 o
   2  17   5        143.36        153.13        15.85 o
   3  17   5        234.12        255.21        17.77 o
   4  17   5         43.29         72.28        18.62 o
   5  17   5         17.42         36.98        22.40 o
   6  17   5          1.86        -24.37        24.37 o
  -6  18   5          6.45        -11.20        27.22 o
  -5  18   5          6.70         35.50        27.39 o
  -4  18   5         96.66         84.06        24.77 o
  -3  18   5         12.32          3.32        15.17 o
  -2  18   5        867.75        827.12        54.90 o
  -1  18   5         58.66         87.35        15.38 o
   0  18   5         28.81         38.23        25.40 o
   1  18   5        249.24        214.96        39.59 o
   2  18   5       1267.39       1280.72        35.94 o
   3  18   5         23.68         35.01        17.50 o
   4  18   5        175.76        168.21        18.79 o
   5  18   5         82.23         87.11        27.49 o
  -6  19   5          0.62          2.24        33.93 o
  -5  19   5        150.78        255.82        33.20 o
  -4  19   5          2.45         -4.64        38.88 o
  -3  19   5        106.08         79.99        16.79 o
  -2  19   5         85.30         84.03        16.35 o
  -1  19   5       1287.44       1316.33        35.20 o
   0  19   5        152.92        163.03        21.69 o
   1  19   5        797.72        832.52        42.38 o
   2  19   5          6.72         12.23        18.93 o
   3  19   5        125.03        180.59        19.90 o
   4  19   5         59.25         84.81        36.01 o
  -5  20   5         10.54         12.10        33.01 o
  -4  20   5          0.90        -31.34        31.34 o
  -3  20   5          7.97          5.43        17.69 o
  -2  20   5         71.15         65.60        18.79 o
  -1  20   5        158.23        222.83        19.88 o
   0  20   5         22.50         24.75        18.14 o
   1  20   5         42.69         47.12        22.87 o
   2  20   5         15.07         36.91        21.74 o
   3  20   5        347.16        402.10        23.68 o
  -4  21   5          0.04        -51.32        57.01 o
  -3  21   5        419.57        446.72        36.10 o
  -2  21   5        231.38        249.23        22.83 o
  -1  21   5          5.46        -16.20        33.37 o
   0  21   5        158.32        132.64        20.92 o
   1  21   5       1547.21       1683.27        49.37 o
   2  21   5         21.90         34.41        20.56 o
  -2  22   5          3.56         74.50        30.65 o
  -1  22   5         29.90         61.36        23.32 o
   0  22   5         14.41         35.32        23.30 o
   1  22   5         17.19         21.57        23.62 o
 -10   0   6       1553.70       1669.24        54.71 o
  -8   0   6        804.06        851.46        33.98 o
  -6   0   6        328.30        392.95        15.01 o
  -4   0   6         55.95         40.69         6.31 o
  -2   0   6       1357.48       1498.00        23.22 o
   0   0   6       2309.70       2361.55        36.21 o
   2   0   6       4371.35       4489.36       130.56 o
   4   0   6       1337.88       1292.40        35.34 o
   6   0   6         62.79         62.38        24.62 o
   8   0   6        849.45        783.78        59.14 o
 -10   1   6        927.16        957.78        30.99 o
  -9   1   6        329.57        317.21        22.58 o
  -8   1   6        264.65        265.43        12.65 o
  -7   1   6         25.26         19.78         6.97 o
  -6   1   6          5.19          4.10         5.68 o
  -5   1   6         72.53         70.39         5.55 o
  -4   1   6       5774.55       5915.68        53.73 o
  -3   1   6         27.42         13.72         3.92 o
  -2   1   6       5272.70       5687.01        50.98 o
  -1   1   6       2234.13       2085.47        21.91 o
   0   1   6       5547.97       5825.44        65.16 o
   1   1   6        832.62        736.83        15.61 o
   2   1   6        501.18        453.38        13.66 o
   3   1   6        906.59        899.56        18.31 o
   4   1   6         14.77         22.14         9.97 o
   5   1   6        243.77        213.39        12.87 o
   6   1   6        170.34        199.20        15.93 o
   7   1   6        213.83        239.42        22.77 o
   8   1   6        220.33        162.65        28.33 o
   9   1   6          8.48        -68.04        68.04 o
 -10   2   6         84.85         72.26        28.82 o
  -9   2   6        714.87        693.85        24.20 o
  -8   2   6          3.03         14.34        18.96 o
  -7   2   6          0.96          2.75         7.24 o
  -6   2   6        110.55         88.70         6.69 o
  -5   2   6       1605.87       1708.01        21.04 o
  -4   2   6         96.67         91.25         5.75 o
  -3   2   6        758.29        739.73        11.24 o
  -2   2   6       1436.22       1639.83        18.63 o
  -1   2   6        269.30        266.01         7.34 o
   0   2   6       5569.83       6137.34        59.96 o
   1   2   6       2236.83       2411.76        30.18 o
   2   2   6        161.15        174.40         7.58 o
   3   2   6        534.42        539.39        17.27 o
   4   2   6          2.80         -2.79         8.45 o
   5   2   6          1.10          6.85        10.42 o
   6   2   6          8.77          7.77        13.52 o
   7   2   6         27.66         19.89        16.85 o
   8   2   6        404.86        410.89        26.78 o
   9   2   6          1.58        -63.84        63.84 o
 -10   3   6        174.51        191.49        20.40 o
  -9   3   6        121.24        146.65        37.75 o
  -8   3   6          5.21          2.83        10.78 o
  -7   3   6         72.93         79.07         9.26 o
  -6   3   6        158.40        156.59         8.07 o
  -5   3   6         16.05          9.57         6.37 o
  -4   3   6        175.47        239.35         8.38 o
  -3   3   6        676.57        681.88        12.45 o
  -2   3   6       4165.59       4300.15        43.52 o
  -1   3   6         78.49         85.52         5.34 o
   0   3   6        225.50        299.91         8.85 o
   1   3   6       3612.81       3734.39        40.92 o
   2   3   6        436.59        533.33        12.40 o
   3   3   6       1217.16       1176.80        19.36 o
   4   3   6         27.55         20.37         8.64 o
   5   3   6        590.34        570.42        18.05 o
   6   3   6        143.05        123.95        17.24 o
   7   3   6        782.66        667.01        28.89 o
   8   3   6         34.74         66.61        26.14 o
   9   3   6         36.31         22.16        28.19 o
 -10   4   6         88.68         90.78        58.55 o
  -9   4   6        115.11        143.37        15.11 o
  -8   4   6       1281.98       1343.20        29.15 o
  -7   4   6        728.35        727.30        17.35 o
  -6   4   6         15.72         20.19         6.65 o
  -5   4   6        858.93        840.05        15.75 o
  -4   4   6       3758.43       3884.16        42.60 o
  -3   4   6        787.89        795.91        13.27 o
  -2   4   6        520.08        476.52        10.31 o
  -1   4   6       3826.99       3929.20        40.36 o
   0   4   6         27.18         13.28         5.50 o
   1   4   6       1699.46       1840.65        24.96 o
   2   4   6        185.19        191.79         8.97 o
   3   4   6        112.18         91.64         8.25 o
   4   4   6         31.86         33.45         8.91 o
   5   4   6         38.86         32.12        11.77 o
   6   4   6         84.81         89.62        21.78 o
   7   4   6        210.80        241.09        24.21 o
   8   4   6         69.48        104.07        23.80 o
   9   4   6       1260.91       1344.66        66.79 o
 -10   5   6         40.39         54.20        18.67 o
  -9   5   6        700.28        631.55        26.09 o
  -8   5   6         33.20         35.07        13.15 o
  -7   5   6        324.82        338.41        12.44 o
  -6   5   6        120.58        128.34         9.71 o
  -5   5   6        296.32        291.99         9.24 o
  -4   5   6        216.48        220.55        14.27 o
  -3   5   6        143.20        120.13         7.60 o
  -2   5   6          6.82          7.22         5.37 o
  -1   5   6        786.01        751.81        15.84 o
   0   5   6       1322.59       1332.68        21.30 o
   1   5   6       4316.93       4770.94        60.19 o
   2   5   6        285.04        261.94        11.44 o
   3   5   6        646.18        606.05        14.01 o
   4   5   6          9.05          4.26         8.49 o
   5   5   6        372.88        383.94        16.66 o
   6   5   6          0.22          5.06        15.66 o
   7   5   6        580.60        515.19        29.76 o
   8   5   6          0.23         32.96        27.71 o
   9   5   6        289.41        281.70        68.96 o
 -10   6   6         20.88         60.14        22.36 o
  -9   6   6        183.81        123.71        23.58 o
  -8   6   6        736.60        739.65        21.97 o
  -7   6   6        114.03         91.76        11.55 o
  -6   6   6        128.12        170.26         9.25 o
  -5   6   6        583.63        541.77        16.33 o
  -4   6   6        194.67        162.59        10.51 o
  -3   6   6       2387.38       2193.15        32.77 o
  -2   6   6          8.35         10.33         5.55 o
  -1   6   6       1120.37       1212.66        20.59 o
   0   6   6         27.16         57.40         6.37 o
   1   6   6        142.12        127.77         7.20 o
   2   6   6         64.15         75.02         6.80 o
   3   6   6         94.17         97.89         8.55 o
   4   6   6        137.96        124.14        10.37 o
   5   6   6        563.10        527.64        20.52 o
   6   6   6          0.34          3.06        18.00 o
   7   6   6        111.00         26.92        30.71 o
   8   6   6        272.79        263.31        26.91 o
   9   6   6         12.02         67.34        68.83 o
 -10   7   6         33.14         45.50        29.40 o
  -9   7   6        167.08         60.67        49.39 o
  -8   7   6        131.03        118.59        16.20 o
  -7   7   6          0.54         -0.47        12.08 o
  -6   7   6         24.61         28.03        14.79 o
  -5   7   6        379.20        411.41        15.69 o
  -4   7   6       2984.27       3062.12        43.56 o
  -3   7   6         47.38         60.72         8.41 o
  -2   7   6         10.86         12.25         5.83 o
  -1   7   6         30.24         45.64         6.15 o
   0   7   6         36.46         37.97         6.04 o
   1   7   6         71.41        106.22         7.08 o
   2   7   6          3.48          7.37         9.68 o
   3   7   6       1151.38       1119.72        22.29 o
   4   7   6        327.46        326.97        13.48 o
   5   7   6          5.92         -1.59        12.04 o
   6   7   6        532.20        586.72        28.94 o
   7   7   6        677.50        703.82        36.81 o
   8   7   6          0.07         -6.84        30.48 o
 -10   8   6        117.56        138.43        26.43 o
  -9   8   6          1.26         -7.43        13.56 o
  -8   8   6         41.12         50.82        19.90 o
  -7   8   6        155.92        122.24        31.93 o
  -6   8   6         32.26         45.47        15.58 o
  -5   8   6        140.85        154.39        12.82 o
  -4   8   6        271.51        257.14        14.76 o
  -3   8   6        343.26        311.38        14.08 o
  -2   8   6        523.35        488.81        12.64 o
  -1   8   6        791.57        758.03        17.73 o
   0   8   6        285.37        228.34         9.44 o
   1   8   6        102.35         91.04         7.78 o
   2   8   6         22.04         40.34         7.53 o
   3   8   6        398.33        414.34        16.11 o
   4   8   6        453.33        476.13        17.20 o
   5   8   6         58.84         68.00        15.58 o
   6   8   6       4096.51       4073.87        99.86 o
   7   8   6          0.04         34.86        23.77 o
   8   8   6         23.48         21.02        27.03 o
 -10   9   6         91.97        138.22        28.99 o
  -9   9   6          7.52         25.83        21.50 o
  -8   9   6         59.91         65.29        27.99 o
  -7   9   6        636.74        578.41        36.18 o
  -6   9   6         43.19         53.69        12.86 o
  -5   9   6         69.79         63.94        12.33 o
  -4   9   6       3025.47       3077.28        46.33 o
  -3   9   6        184.18        173.04        12.17 o
  -2   9   6       1564.39       1598.93        27.80 o
  -1   9   6          6.11         10.03         5.99 o
   0   9   6       1061.31       1070.84        21.98 o
   1   9   6          6.34          7.58         7.40 o
   2   9   6        433.63        458.77        17.09 o
   3   9   6         46.79         46.06         9.87 o
   4   9   6          9.12         13.90         9.95 o
   5   9   6        808.74        787.14        30.21 o
   6   9   6         51.45         75.73        15.66 o
   7   9   6         55.86         29.38        21.01 o
   8   9   6        582.77        524.68        41.49 o
  -9  10   6          0.31         21.98        20.38 o
  -8  10   6        257.18        244.48        32.93 o
  -7  10   6        826.76        699.84        91.94 o
  -6  10   6          1.71         23.02        14.20 o
  -5  10   6        159.22        208.85        17.62 o
  -4  10   6        158.60        173.01        14.95 o
  -3  10   6          7.20         11.61        10.16 o
  -2  10   6        557.69        555.60        15.31 o
  -1  10   6         82.47         99.49         7.81 o
   0  10   6        511.16        511.99        14.00 o
   1  10   6        130.39        137.83         9.13 o
   2  10   6         98.26        101.38         9.50 o
   3  10   6        330.79        307.33        14.46 o
   4  10   6       3438.34       3470.95        51.32 o
   5  10   6         59.08         72.36        13.33 o
   6  10   6          0.08        -16.17        16.17 o
   7  10   6        180.53        191.41        37.23 o
   8  10   6          8.95        -24.05        27.39 o
  -9  11   6         39.78         10.82        26.83 o
  -8  11   6        152.01        149.06        23.38 o
  -7  11   6        532.25        365.59       124.23 o
  -6  11   6        256.97        238.62        22.19 o
  -5  11   6          0.68         15.98        18.26 o
  -4  11   6       1399.76       1425.77        38.88 o
  -3  11   6       1017.89        977.27        42.47 o
  -2  11   6         40.63         35.39         9.33 o
  -1  11   6         72.59         74.05         7.61 o
   0  11   6          5.11         -1.16         7.43 o
   1  11   6         63.39         55.32         8.72 o
   2  11   6         16.52         18.67        10.99 o
   3  11   6        180.63        185.33        12.34 o
   4  11   6       1907.58       1897.93        35.88 o
   5  11   6        111.55        118.24        14.80 o
   6  11   6         61.45         78.85        27.88 o
   7  11   6        128.62        148.42        36.59 o
   8  11   6          0.58         32.32        36.70 o
  -9  12   6          6.32        -37.58        37.58 o
  -8  12   6         35.85        -22.53        31.00 o
  -7  12   6         82.81         94.71        55.17 o
  -6  12   6        211.42        148.90        26.82 o
  -5  12   6        150.36        116.12        26.80 o
  -4  12   6        674.97        764.73        29.43 o
  -3  12   6        898.25        933.50        19.91 o
  -2  12   6        900.08        855.31        38.06 o
  -1  12   6          0.19          9.02         7.75 o
   0  12   6        735.67        736.40        17.44 o
   1  12   6         67.95         70.86         9.52 o
   2  12   6        611.75        594.51        22.50 o
   3  12   6        236.67        280.55        13.76 o
   4  12   6         31.50         25.66        13.06 o
   5  12   6         51.91         51.35        17.40 o
   6  12   6         73.91         65.50        17.12 o
   7  12   6         46.90         29.82        26.63 o
  -9  13   6        763.88        804.95        42.24 o
  -8  13   6          2.65          2.33        21.26 o
  -7  13   6       1488.05       1455.11        48.28 o
  -6  13   6        810.60        737.26        50.59 o
  -5  13   6       1753.38       1608.23        76.71 o
  -4  13   6       1086.50       1084.41        60.42 o
  -3  13   6          0.04         -7.90        12.46 o
  -2  13   6        439.71        400.82        20.32 o
  -1  13   6        143.39        166.36        10.29 o
   0  13   6         18.53         11.46        10.71 o
   1  13   6         26.81         43.24        12.37 o
   2  13   6          8.02         30.80        10.36 o
   3  13   6         54.78         55.56        11.89 o
   4  13   6         25.38         21.43        12.86 o
   5  13   6          9.37          2.90        23.88 o
   6  13   6        168.73        204.54        19.68 o
   7  13   6        241.84        200.87        95.07 o
  -8  14   6        224.47        258.39        76.97 o
  -7  14   6         25.33        -31.01        32.57 o
  -6  14   6         16.17        -21.23        41.24 o
  -5  14   6         31.95         80.39        31.00 o
  -4  14   6         13.13          9.46        33.10 o
  -3  14   6        492.50        417.79        84.37 o
  -2  14   6        247.00        264.45        23.07 o
  -1  14   6       1227.24       1303.25        35.32 o
   0  14   6         62.76         51.52        10.31 o
   1  14   6         13.59         17.97        12.34 o
   2  14   6        432.94        474.71        17.86 o
   3  14   6          2.02        -16.84        16.92 o
   4  14   6        490.58        478.12        19.84 o
   5  14   6         20.38         21.45        15.83 o
   6  14   6        282.55        318.70        22.32 o
   7  14   6        308.05        347.17        39.39 o
  -8  15   6        391.39        423.59        38.72 o
  -7  15   6        226.85        163.67        30.82 o
  -6  15   6        605.08        486.52        51.49 o
  -5  15   6        294.80        262.70        40.46 o
  -4  15   6        105.16         79.33        35.73 o
  -3  15   6        294.42        305.08        22.84 o
  -2  15   6        410.74        407.07        17.59 o
  -1  15   6        327.38        302.33        16.95 o
   0  15   6         10.11         11.57        10.76 o
   1  15   6         81.12         56.07        11.80 o
   2  15   6        221.59        248.76        15.06 o
   3  15   6        197.11        241.86        16.27 o
   4  15   6        295.67        291.97        17.96 o
   5  15   6         36.25         17.64        29.95 o
   6  15   6         37.37         27.51        22.62 o
  -7  16   6         20.11         64.90        28.02 o
  -6  16   6         26.43         24.26        25.48 o
  -5  16   6        136.90        215.41        40.46 o
  -4  16   6         78.50        105.08        36.25 o
  -3  16   6          0.65         -0.01        12.41 o
  -2  16   6         27.52         14.45        17.97 o
  -1  16   6          0.98         17.23        11.98 o
   0  16   6        455.25        437.96        17.58 o
   1  16   6         56.81         46.02        12.78 o
   2  16   6         16.66         23.97        14.03 o
   3  16   6        296.81        291.29        21.03 o
   4  16   6        322.20        335.50        19.95 o
   5  16   6        228.59        315.27        24.42 o
   6  16   6         99.91        150.63        35.57 o
  -7  17   6          6.03        -20.22        57.53 o
  -6  17   6          0.30        -40.76        47.55 o
  -5  17   6         47.22         72.72        38.35 o
  -4  17   6          1.44          2.30        24.38 o
  -3  17   6          7.97         -1.82        13.12 o
  -2  17   6         29.24         27.21        13.06 o
  -1  17   6         49.64         81.49        20.02 o
   0  17   6        153.75        139.60        15.27 o
   1  17   6        157.87        150.96        14.59 o
   2  17   6        783.03        778.24        36.76 o
   3  17   6          2.25         12.55        22.49 o
   4  17   6         26.19         49.72        19.17 o
   5  17   6          1.21         24.17        19.68 o
  -6  18   6        407.67        433.32        38.97 o
  -5  18   6         58.56         77.93        30.41 o
  -4  18   6          2.76        -20.11        35.20 o
  -3  18   6        412.90        344.98        26.62 o
  -2  18   6          2.94         29.29        22.52 o
  -1  18   6         11.62         14.13        29.50 o
   0  18   6        774.13        843.68        45.96 o
   1  18   6        260.81        271.34        19.78 o
   2  18   6         97.55        135.76        18.64 o
   3  18   6          7.29         13.74        25.10 o
   4  18   6        178.23        151.16        19.20 o
  -5  19   6          5.53         50.35        81.70 o
  -4  19   6         43.39         -4.18        39.14 o
  -3  19   6        327.07        311.11        23.30 o
  -2  19   6         39.21         52.51        22.45 o
  -1  19   6        105.60        122.72        17.57 o
   0  19   6        306.85        301.68        41.33 o
   1  19   6        684.58        650.92        26.63 o
   2  19   6          3.43         -6.79        17.13 o
   3  19   6         20.30         23.58        18.62 o
   4  19   6          0.53         -0.23        22.15 o
  -4  20   6         99.71        128.13        34.56 o
  -3  20   6         37.31         52.39        38.30 o
  -2  20   6        353.85        354.30        22.24 o
  -1  20   6        193.64        249.47        32.91 o
   0  20   6        283.17        303.37        23.93 o
   1  20   6        165.05        160.33        20.32 o
   2  20   6        958.49        901.50        31.58 o
   3  20   6         60.44         77.48        21.39 o
  -3  21   6          2.73        -36.75        36.75 o
  -2  21   6        140.49        176.86        32.75 o
  -1  21   6          0.90         37.08        21.72 o
   0  21   6        704.64        759.19        33.21 o
   1  21   6          1.17          5.41        24.03 o
   2  21   6          3.23        -20.19        20.19 o
  -9   0   7         64.93         99.24        16.16 o
  -7   0   7       1329.46       1349.08        29.87 o
  -5   0   7         16.29         19.83         7.28 o
  -3   0   7        344.07        216.62        13.57 o
  -1   0   7        669.40        819.96        17.16 o
   1   0   7       2801.07       3061.66        62.47 o
   3   0   7       1483.14       1674.63        38.40 o
   5   0   7         48.64         38.89        20.21 o
   7   0   7        643.83        645.57        44.98 o
 -10   1   7         41.44         38.34        15.72 o
  -9   1   7        107.79        144.64        13.45 o
  -8   1   7         98.75        114.12        10.11 o
  -7   1   7        210.53        197.36         9.46 o
  -6   1   7        233.71        248.28         9.06 o
  -5   1   7        274.71        311.28         8.76 o
  -4   1   7        201.11        220.05         7.03 o
  -3   1   7          1.84         -4.24         4.24 o
  -2   1   7       4857.82       5227.83        47.64 o
  -1   1   7          0.18          3.97         4.75 o
   0   1   7       8984.76       9909.96        95.14 o
   1   1   7        241.25        319.99        12.12 o
   2   1   7        393.26        376.85        16.03 o
   3   1   7        224.04        234.58        11.01 o
   4   1   7         95.46        104.20        12.81 o
   5   1   7        159.93        184.72        16.87 o
   6   1   7         20.53         29.59        22.51 o
   7   1   7        469.57        417.98        27.13 o
   8   1   7        204.47        193.95        38.62 o
 -10   2   7         32.84         32.73        18.88 o
  -9   2   7          7.29         20.52        13.14 o
  -8   2   7        609.78        567.17        17.67 o
  -7   2   7         46.24         49.70         7.93 o
  -6   2   7         25.78         13.37         6.23 o
  -5   2   7        301.86        294.66         8.99 o
  -4   2   7         92.72        107.61         5.76 o
  -3   2   7       2139.91       2085.13        22.17 o
  -2   2   7       3584.80       3665.10        36.31 o
  -1   2   7        482.04        430.03         9.89 o
   0   2   7       1686.22       1937.75        22.98 o
   1   2   7          7.24         10.58         6.02 o
   2   2   7       1753.07       1901.70        25.29 o
   3   2   7        173.07        176.46        10.48 o
   4   2   7        269.19        271.48        11.99 o
   5   2   7        274.29        300.67        14.82 o
   6   2   7         75.59         96.81        17.22 o
   7   2   7        227.00        267.45        27.04 o
   8   2   7         26.02         30.32        34.40 o
 -10   3   7         86.89         51.63        16.48 o
  -9   3   7         31.69         55.57        12.78 o
  -8   3   7         15.38         14.52        14.74 o
  -7   3   7         24.43         48.82        10.12 o
  -6   3   7         78.91        103.89         7.83 o
  -5   3   7         67.19         72.50         7.82 o
  -4   3   7        294.64        278.67         9.41 o
  -3   3   7       2746.24       2790.30        31.04 o
  -2   3   7          1.26          4.01         4.94 o
  -1   3   7        485.96        419.31         9.24 o
   0   3   7       6589.02       7070.69        69.45 o
   1   3   7         39.72         56.86         6.68 o
   2   3   7        522.45        500.57        12.32 o
   3   3   7        402.42        431.60        12.22 o
   4   3   7       2133.47       2181.26        32.68 o
   5   3   7        349.08        333.41        16.24 o
   6   3   7         50.94         53.78        17.25 o
   7   3   7        649.29        709.35        31.20 o
   8   3   7        466.74        519.44        33.30 o
 -10   4   7         10.13         23.09        18.52 o
  -9   4   7        117.17        112.15        13.80 o
  -8   4   7        402.59        430.67        19.15 o
  -7   4   7         31.20         22.18        12.17 o
  -6   4   7        300.79        297.63        12.11 o
  -5   4   7        504.28        495.08        13.31 o
  -4   4   7         31.50         21.10         6.74 o
  -3   4   7        574.64        577.78        12.60 o
  -2   4   7       2538.00       2531.01        28.91 o
  -1   4   7       5404.17       5673.83        56.78 o
   0   4   7        665.85        634.97        13.47 o
   1   4   7        181.47        186.88         8.86 o
   2   4   7        230.75        207.22        10.68 o
   3   4   7        508.62        490.90        13.48 o
   4   4   7        213.36        183.23        11.80 o
   5   4   7       1581.08       1570.08        32.46 o
   6   4   7        341.86        322.52        20.82 o
   7   4   7        161.81        170.27        23.33 o
   8   4   7        102.25        100.72        26.25 o
 -10   5   7          1.07        -61.80        73.29 o
  -9   5   7        203.59        250.14        23.05 o
  -8   5   7         32.45         23.36        21.73 o
  -7   5   7         21.42          2.69        11.94 o
  -6   5   7         35.22         46.46         8.99 o
  -5   5   7        348.39        334.95        13.96 o
  -4   5   7        691.38        696.53        17.00 o
  -3   5   7        390.82        410.22        10.91 o
  -2   5   7         76.38         87.52         7.40 o
  -1   5   7       5678.61       6034.85        60.47 o
   0   5   7          3.32         14.34         6.82 o
   1   5   7       1097.45       1058.92        18.76 o
   2   5   7        125.69        138.91         8.49 o
   3   5   7         22.47         11.82         8.44 o
   4   5   7        470.74        465.71        14.85 o
   5   5   7        938.16        980.40        24.51 o
   6   5   7         84.63        114.45        18.89 o
   7   5   7        438.12        394.49        32.11 o
   8   5   7        225.48        272.91        36.48 o
 -10   6   7        191.65        232.10        53.34 o
  -9   6   7         69.98         52.53        18.28 o
  -8   6   7        865.97        874.67        21.73 o
  -7   6   7          9.94         18.44        10.57 o
  -6   6   7         84.39         83.61        19.36 o
  -5   6   7          9.52         10.58         8.79 o
  -4   6   7        917.46        830.74        19.67 o
  -3   6   7       2909.20       2909.60        34.20 o
  -2   6   7        153.38        181.19         8.85 o
  -1   6   7        194.18        192.12         8.85 o
   0   6   7        296.15        301.71         9.83 o
   1   6   7         70.29         58.88         6.53 o
   2   6   7         37.15         29.48         6.55 o
   3   6   7        603.61        594.95        21.16 o
   4   6   7       1533.48       1554.92        32.06 o
   5   6   7         20.01         28.93        13.09 o
   6   6   7        399.56        427.51        26.17 o
   7   6   7       1052.73       1066.10        42.67 o
   8   6   7          9.62         11.84        25.30 o
 -10   7   7         15.24         -6.28        23.83 o
  -9   7   7          2.55         40.16        37.83 o
  -8   7   7          0.91         -3.27        12.71 o
  -7   7   7          6.05          4.52        18.62 o
  -6   7   7        102.72         92.27        12.37 o
  -5   7   7       1293.16       1267.76        27.23 o
  -4   7   7        125.36        124.50        12.26 o
  -3   7   7          0.84          1.88         8.04 o
  -2   7   7        343.74        360.26        11.59 o
  -1   7   7         19.55         17.62         6.58 o
   0   7   7         27.90         26.85         6.47 o
   1   7   7        684.78        687.50        15.25 o
   2   7   7       1008.57        983.71        21.05 o
   3   7   7        364.23        344.78        14.47 o
   4   7   7         84.36         76.50        10.74 o
   5   7   7        365.37        349.53        16.44 o
   6   7   7         57.68         35.09        20.10 o
   7   7   7        239.39        211.70        35.84 o
   8   7   7        129.32        147.37        30.29 o
 -10   8   7         92.56        100.19        26.08 o
  -9   8   7          8.49        -27.93        27.93 o
  -8   8   7          1.49         -2.37        16.91 o
  -7   8   7        984.47        967.56        30.39 o
  -6   8   7        739.79        719.80        24.03 o
  -5   8   7        816.65        802.77        22.36 o
  -4   8   7        244.92        266.22        15.80 o
  -3   8   7         22.15         27.28         9.73 o
  -2   8   7          0.48          3.85         7.80 o
  -1   8   7         67.56         72.58         9.37 o
   0   8   7        366.60        377.66        11.92 o
   1   8   7        173.62        140.30         8.86 o
   2   8   7        144.39        148.79         9.56 o
   3   8   7       1152.08       1126.66        22.60 o
   4   8   7        232.25        207.28        12.74 o
   5   8   7         16.28         -7.94        12.06 o
   6   8   7       1112.58       1038.48        45.87 o
   7   8   7         98.75         64.03        22.82 o
   8   8   7          1.40        -26.77        28.78 o
  -9   9   7        245.43        191.54        25.37 o
  -8   9   7        631.91        562.52        36.24 o
  -7   9   7         29.97         22.05        15.78 o
  -6   9   7         99.11         85.00        14.70 o
  -5   9   7       2107.04       2025.80        38.30 o
  -4   9   7        408.35        431.70        17.32 o
  -3   9   7         78.19         88.27        11.22 o
  -2   9   7        477.64        456.18        13.97 o
  -1   9   7       1371.32       1326.36        26.39 o
   0   9   7        593.63        619.76        16.01 o
   1   9   7        965.69       1006.77        23.04 o
   2   9   7         26.82         25.39         8.62 o
   3   9   7        836.13        830.71        22.16 o
   4   9   7        407.48        381.86        28.47 o
   5   9   7         32.35         73.11        13.41 o
   6   9   7         94.63         80.95        20.10 o
   7   9   7        438.76        398.65        28.91 o
   8   9   7        147.83        254.95        68.51 o
  -9  10   7         51.96        100.13        31.20 o
  -8  10   7        105.93        115.70        29.37 o
  -7  10   7        305.88        236.11        26.80 o
  -6  10   7       1821.78       1669.13        40.49 o
  -5  10   7        319.85        301.54        17.34 o
  -4  10   7        439.00        441.98        22.51 o
  -3  10   7       1158.50       1232.11        29.52 o
  -2  10   7          6.78         17.22         8.44 o
  -1  10   7        544.96        551.92        19.96 o
   0  10   7         84.31         91.34        10.32 o
   1  10   7        198.76        212.60        11.11 o
   2  10   7        161.79        155.10        11.23 o
   3  10   7       2325.73       2289.19        36.89 o
   4  10   7        435.75        441.63        31.09 o
   5  10   7         30.64         18.34        15.80 o
   6  10   7        361.64        334.42        20.21 o
   7  10   7         10.19         13.95        24.93 o
  -9  11   7         95.40        116.22        25.70 o
  -8  11   7         36.62          2.02        24.11 o
  -7  11   7         14.86         24.10        21.35 o
  -6  11   7         32.58          7.45        16.16 o
  -5  11   7        563.84        553.62        24.02 o
  -4  11   7        927.18        903.39        25.82 o
  -3  11   7         30.36         38.27        12.23 o
  -2  11   7         93.23        123.35        11.17 o
  -1  11   7          4.44          6.37         7.71 o
   0  11   7         12.48         19.60         7.97 o
   1  11   7         55.40         55.89         9.41 o
   2  11   7        204.26        168.37        16.88 o
   3  11   7        669.21        688.41        25.18 o
   4  11   7        249.88        265.89        15.62 o
   5  11   7        284.18        252.48        22.14 o
   6  11   7         35.22         17.18        20.16 o
   7  11   7        283.05        282.78        39.53 o
  -9  12   7          2.35         41.15        25.86 o
  -8  12   7        112.54        125.08        23.87 o
  -7  12   7          0.20         -8.23        30.30 o
  -6  12   7         10.37         15.87        20.54 o
  -5  12   7        280.98        284.32        19.05 o
  -4  12   7          9.47         19.69        13.68 o
  -3  12   7         20.67         33.54        14.51 o
  -2  12   7        220.13        211.06        11.57 o
  -1  12   7        189.62        191.99        11.08 o
   0  12   7          1.14          6.36         8.75 o
   1  12   7        176.47        180.79        15.94 o
   2  12   7        455.97        440.62        16.42 o
   3  12   7        389.56        366.72        16.64 o
   4  12   7          0.93        -12.77        12.77 o
   5  12   7        513.90        515.79        22.01 o
   6  12   7        109.92        122.30        24.81 o
   7  12   7         99.22         44.00        28.51 o
  -8  13   7        171.63        218.33        26.73 o
  -7  13   7         12.74         28.56        19.85 o
  -6  13   7          0.64          3.43        34.94 o
  -5  13   7        172.19        124.00        56.22 o
  -4  13   7        270.88        283.05        27.49 o
  -3  13   7        664.65        643.44        48.59 o
  -2  13   7        212.65        244.90        13.62 o
  -1  13   7        110.40         89.04         9.88 o
   0  13   7        438.20        398.57        15.25 o
   1  13   7       1137.11       1138.97        27.69 o
   2  13   7          1.69         17.88        11.38 o
   3  13   7       1062.72       1042.36        26.79 o
   4  13   7        866.44        812.34        25.74 o
   5  13   7         32.35         37.49        19.57 o
   6  13   7        282.24        297.28        23.32 o
  -8  14   7         10.19         41.70        26.06 o
  -7  14   7         39.92         37.85        21.61 o
  -6  14   7          3.28         16.56        19.28 o
  -5  14   7        465.28        443.43        46.76 o
  -4  14   7        591.49        511.21        44.66 o
  -3  14   7        483.34        519.67        21.41 o
  -2  14   7        950.20        873.34       118.28 o
  -1  14   7        107.05         93.76        12.92 o
   0  14   7       1240.40       1375.14        27.65 o
   1  14   7       1246.74       1161.67        26.46 o
   2  14   7         67.83         74.78        12.68 o
   3  14   7         20.24         11.55        13.04 o
   4  14   7        956.18        943.01        28.54 o
   5  14   7        203.97        175.31        24.45 o
   6  14   7          1.67         28.48        22.87 o
  -7  15   7        165.11        115.53        29.11 o
  -6  15   7        594.88        578.95        29.74 o
  -5  15   7         20.34          8.41        32.05 o
  -4  15   7         97.41         65.15        34.68 o
  -3  15   7        491.87        497.30        22.71 o
  -2  15   7        268.70        225.34        45.50 o
  -1  15   7        565.26        594.50        20.17 o
   0  15   7        761.09        764.64        22.43 o
   1  15   7         49.35         54.70        12.28 o
   2  15   7        331.89        382.90        17.62 o
   3  15   7        115.21        124.38        15.40 o
   4  15   7          1.06          0.77        15.16 o
   5  15   7        101.13         65.51        18.41 o
   6  15   7          9.13         29.81        29.94 o
  -7  16   7        236.95        275.30        28.58 o
  -6  16   7          1.92         24.52        25.64 o
  -5  16   7        121.47        131.35        40.46 o
  -4  16   7         43.96         95.10        43.61 o
  -3  16   7          2.09        -20.90        21.60 o
  -2  16   7        112.50        118.71        12.07 o
  -1  16   7        561.06        536.09        27.89 o
   0  16   7        718.64        698.83        22.26 o
   1  16   7         38.95         53.37        13.75 o
   2  16   7        403.35        406.04        18.35 o
   3  16   7        441.44        400.26        20.23 o
   4  16   7        337.51        335.46        20.47 o
   5  16   7         19.75         19.75        33.37 o
  -6  17   7         23.38         55.88        29.92 o
  -5  17   7         29.46         13.85        28.25 o
  -4  17   7        105.33        160.86        31.00 o
  -3  17   7          0.94         -0.61        18.96 o
  -2  17   7        486.38        482.67        20.37 o
  -1  17   7         79.26         92.78        13.10 o
   0  17   7         22.82         34.43        13.65 o
   1  17   7          0.78          7.26        17.75 o
   2  17   7        514.22        546.54        22.15 o
   3  17   7        131.05        112.88        17.73 o
   4  17   7         13.30          0.01        19.81 o
   5  17   7         16.29          0.02        32.37 o
  -6  18   7         74.95        125.34        39.67 o
  -5  18   7        378.54        392.73       111.65 o
  -4  18   7          4.58         20.20        27.80 o
  -3  18   7        475.92        482.30        24.37 o
  -2  18   7          0.71          1.65        13.72 o
  -1  18   7        227.54        203.63        19.15 o
   0  18   7          6.08          4.26        14.72 o
   1  18   7         11.48          6.90        20.06 o
   2  18   7         43.56         20.67        17.73 o
   3  18   7        240.59        255.31        27.00 o
   4  18   7         16.10         10.16        20.47 o
  -5  19   7         44.26         82.59        45.18 o
  -4  19   7          0.08        -26.77        30.67 o
  -3  19   7        396.39        399.49        33.00 o
  -2  19   7        102.10        122.57        18.16 o
  -1  19   7        392.49        361.12        19.56 o
   0  19   7        269.27        304.64        26.90 o
   1  19   7        183.96        161.13        18.99 o
   2  19   7         69.33         91.43        19.11 o
   3  19   7         43.83         53.11        20.65 o
  -4  20   7        362.60        352.68        39.33 o
  -3  20   7          1.92        -16.79        28.09 o
  -2  20   7          6.02         37.61        23.74 o
  -1  20   7          1.28         22.86        17.18 o
   0  20   7        271.91        323.25        21.70 o
   1  20   7         20.24          7.03        22.43 o
   2  20   7        115.28         84.79        20.79 o
  -2  21   7          0.42          5.27        26.01 o
  -1  21   7        649.01        723.29        37.37 o
   0  21   7        316.92        352.05        23.71 o
 -10   0   8        109.30         69.70        60.72 o
  -8   0   8       1133.36       1178.79        33.09 o
  -6   0   8        137.41        144.29        11.96 o
  -4   0   8       1809.66       1779.19        55.73 o
  -2   0   8        209.33        162.24         8.95 o
   0   0   8       1009.36        931.14        34.79 o
   2   0   8       2388.53       2256.95        55.50 o
   4   0   8        505.73        485.76        26.09 o
   6   0   8       6235.73       6146.08       158.88 o
   8   0   8        266.44        235.38        58.84 o
 -10   1   8         26.96         45.67        17.50 o
  -9   1   8          0.25         20.63        14.65 o
  -8   1   8         35.98         38.80        10.08 o
  -7   1   8          5.47         15.58        11.84 o
  -6   1   8          4.75          7.17         7.86 o
  -5   1   8        233.20        201.53         7.93 o
  -4   1   8        147.78        146.66         6.94 o
  -3   1   8         31.27         28.34         5.53 o
  -2   1   8        952.87       1028.48        14.32 o
  -1   1   8       1126.22       1064.94        15.73 o
   0   1   8         21.79         13.25         5.77 o
   1   1   8         86.88        126.07        10.18 o
   2   1   8         43.51         34.65        12.75 o
   3   1   8        366.90        349.75        19.72 o
   4   1   8        352.97        338.93        15.81 o
   5   1   8         26.79         20.21        27.95 o
   6   1   8         72.47         37.63        37.22 o
   7   1   8         59.91         54.43        25.21 o
   8   1   8         63.54         16.71        39.94 o
 -10   2   8          5.59         20.48        18.76 o
  -9   2   8         37.18         46.54        15.02 o
  -8   2   8        369.60        393.89        15.70 o
  -7   2   8          0.03         -8.20         8.20 o
  -6   2   8        194.85        183.76         8.91 o
  -5   2   8        903.77        934.65        15.34 o
  -4   2   8        569.04        563.49        11.38 o
  -3   2   8         39.37         39.70         5.72 o
  -2   2   8        760.32        839.36        13.63 o
  -1   2   8        584.20        601.45        14.45 o
   0   2   8         25.64         32.00         6.47 o
   1   2   8         83.04        106.87        10.32 o
   2   2   8       2618.72       2720.98        40.63 o
   3   2   8        444.44        419.50        16.76 o
   4   2   8        242.46        286.45        15.82 o
   5   2   8         28.10          7.34        20.33 o
   6   2   8        684.84        665.91        32.64 o
   7   2   8        282.86        305.83        29.25 o
   8   2   8          1.85        -12.06        36.20 o
 -10   3   8          2.09         39.67        17.57 o
  -9   3   8          1.57         25.08        13.53 o
  -8   3   8        158.17        158.77        16.69 o
  -7   3   8        383.78        361.52        14.21 o
  -6   3   8         77.15         86.02         8.16 o
  -5   3   8        152.05        165.22         8.76 o
  -4   3   8        100.48        105.22         7.28 o
  -3   3   8         28.02         20.89         5.96 o
  -2   3   8         95.94        111.35         6.93 o
  -1   3   8       1508.49       1454.57        20.24 o
   0   3   8        584.44        624.87        13.69 o
   1   3   8       1699.02       1799.81        28.12 o
   2   3   8        578.40        592.17        14.78 o
   3   3   8       1108.09       1093.18        19.30 o
   4   3   8          1.02          3.66        12.90 o
   5   3   8        192.46        194.54        18.38 o
   6   3   8          0.43          9.61        18.58 o
   7   3   8         66.32         76.20        32.88 o
   8   3   8        236.69        253.88        38.79 o
 -10   4   8        142.89        124.11        31.34 o
  -9   4   8         27.20          2.48        13.21 o
  -8   4   8          1.08          8.39        10.59 o
  -7   4   8        245.38        262.74        12.33 o
  -6   4   8        256.81        237.58        12.23 o
  -5   4   8        242.65        241.32        10.98 o
  -4   4   8        384.63        383.54        11.45 o
  -3   4   8          4.69         11.40         7.09 o
  -2   4   8         94.33         84.90         7.01 o
  -1   4   8        419.75        487.42        11.47 o
   0   4   8        923.98        967.94        17.56 o
   1   4   8        481.20        516.47        13.68 o
   2   4   8         31.02         15.53         7.75 o
   3   4   8         13.83         16.65         9.58 o
   4   4   8        571.79        571.49        17.56 o
   5   4   8         79.80         79.78        13.96 o
   6   4   8        139.09        134.78        19.54 o
   7   4   8        580.34        533.75        28.21 o
   8   4   8        353.41        389.39        43.98 o
 -10   5   8         10.13        -39.60        48.86 o
  -9   5   8        325.27        342.90        24.65 o
  -8   5   8          0.47         -2.64        10.61 o
  -7   5   8         46.99         46.11        13.56 o
  -6   5   8        428.94        405.75        12.96 o
  -5   5   8        714.99        728.11        15.43 o
  -4   5   8       1435.49       1452.69        24.21 o
  -3   5   8       1679.65       1725.05        24.31 o
  -2   5   8       1301.59       1344.51        20.22 o
  -1   5   8       1850.26       1932.41        25.14 o
   0   5   8         38.58         25.13         6.13 o
   1   5   8          4.02         -1.90         8.00 o
   2   5   8         16.63         20.75         8.97 o
   3   5   8        572.47        554.82        14.68 o
   4   5   8         13.06          5.36         9.51 o
   5   5   8        625.49        643.31        22.05 o
   6   5   8        138.14        146.87        20.33 o
   7   5   8        312.43        303.39        26.94 o
   8   5   8          0.97        -28.48        28.48 o
 -10   6   8          0.64         35.53        29.40 o
  -9   6   8        526.49        398.31       125.18 o
  -8   6   8        117.42        132.30        18.78 o
  -7   6   8          1.56          2.80        14.13 o
  -6   6   8        252.90        212.29        14.78 o
  -5   6   8         71.90         85.83        12.50 o
  -4   6   8        961.79        935.35        22.32 o
  -3   6   8        903.08        883.75        16.45 o
  -2   6   8       2322.74       2440.71        30.84 o
  -1   6   8       1481.13       1476.96        35.30 o
   0   6   8       1166.00       1220.41        19.96 o
   1   6   8        134.59        123.44         8.04 o
   2   6   8        147.68        154.78         8.91 o
   3   6   8        625.47        667.48        15.81 o
   4   6   8        123.31        118.78        11.51 o
   5   6   8        429.37        402.60        19.09 o
   6   6   8        202.46        228.64        20.48 o
   7   6   8         49.28         42.89        23.95 o
   8   6   8        168.10        186.03        96.11 o
 -10   7   8          0.09        -24.80        24.80 o
  -9   7   8        167.59        188.28        29.99 o
  -8   7   8         15.94        -13.84        16.28 o
  -7   7   8         90.22        113.16        19.72 o
  -6   7   8       1579.95       1585.19        33.75 o
  -5   7   8          1.26         -2.35        10.96 o
  -4   7   8         83.94        106.18        14.93 o
  -3   7   8        128.30        139.41         8.61 o
  -2   7   8        426.36        437.32        12.47 o
  -1   7   8        796.03        810.77        16.91 o
   0   7   8        185.77        146.62         8.76 o
   1   7   8        201.07        163.62         9.15 o
   2   7   8          8.11          3.75         7.72 o
   3   7   8        564.32        599.54        17.03 o
   4   7   8       1275.40       1294.27        30.15 o
   5   7   8       2293.02       2253.73        45.99 o
   6   7   8        147.74        186.33        25.31 o
   7   7   8        204.05        167.44        46.85 o
  -9   8   8        212.58        204.43        35.06 o
  -8   8   8        133.98        131.64        26.11 o
  -7   8   8         88.15         94.79        18.36 o
  -6   8   8         24.80         19.12        12.88 o
  -5   8   8          1.22         12.87        11.32 o
  -4   8   8          1.54          2.31        10.65 o
  -3   8   8          8.43         14.65         5.97 o
  -2   8   8          2.44          7.03         7.51 o
  -1   8   8        235.93        223.77        10.58 o
   0   8   8        268.33        266.07        12.06 o
   1   8   8        120.57        115.87         9.21 o
   2   8   8        410.91        433.07        21.05 o
   3   8   8          0.13          4.34         9.53 o
   4   8   8        981.24        959.10        28.19 o
   5   8   8        298.21        321.17        19.33 o
   6   8   8        305.38        242.46        30.29 o
   7   8   8         46.08         63.31        26.31 o
  -9   9   8        137.40        140.19        33.63 o
  -8   9   8          1.88          3.37        24.19 o
  -7   9   8        539.66        517.93        33.67 o
  -6   9   8        991.94        995.90        33.75 o
  -5   9   8          0.15         20.95        12.08 o
  -4   9   8         47.11         55.84        12.44 o
  -3   9   8        254.01        243.06        14.47 o
  -2   9   8       1655.63       1734.86        28.31 o
  -1   9   8        493.17        426.21        14.66 o
   0   9   8          0.28          7.33         8.01 o
   1   9   8         15.22         25.39         8.81 o
   2   9   8         35.45         46.64        10.38 o
   3   9   8       1198.75       1218.69        25.60 o
   4   9   8       1976.51       1855.38        35.88 o
   5   9   8          5.32          7.24        15.38 o
   6   9   8        102.10         70.48        20.45 o
   7   9   8        171.75        122.21        27.85 o
  -9  10   8        197.04        189.30        36.25 o
  -8  10   8         14.14         29.18        26.13 o
  -7  10   8        147.07        105.62        26.50 o
  -6  10   8         53.51         39.09        30.11 o
  -5  10   8        346.34        363.08        20.61 o
  -4  10   8        802.38        774.67        23.10 o
  -3  10   8        309.37        290.61        20.29 o
  -2  10   8       1393.27       1293.24        43.78 o
  -1  10   8        123.67        106.47        10.02 o
   0  10   8        873.22        897.86        19.57 o
   1  10   8        351.68        320.50        17.28 o
   2  10   8        301.32        284.17        13.62 o
   3  10   8        455.82        404.51        15.92 o
   4  10   8        929.41        881.06        24.98 o
   5  10   8        209.80        248.47        20.83 o
   6  10   8        404.68        415.74        23.07 o
   7  10   8        130.68         94.42        27.67 o
  -9  11   8         18.72          5.42        25.96 o
  -8  11   8        469.51        450.86        37.86 o
  -7  11   8          0.22          1.16        33.35 o
  -6  11   8         93.76         53.21        29.12 o
  -5  11   8        107.51        129.72        17.75 o
  -4  11   8        763.44        811.71        27.81 o
  -3  11   8        997.01        989.70        28.13 o
  -2  11   8       1909.62       1949.72        31.08 o
  -1  11   8         15.85         19.14         8.88 o
   0  11   8        512.01        487.74        18.70 o
   1  11   8         11.44         27.84        10.32 o
   2  11   8          8.45         13.55        12.20 o
   3  11   8         13.58         -6.91        14.75 o
   4  11   8        127.87        121.74        20.45 o
   5  11   8         31.27         16.34        17.05 o
   6  11   8        168.34        189.47        47.32 o
   7  11   8         19.28         -7.99        32.56 o
  -8  12   8        224.62        212.29        27.75 o
  -7  12   8          4.21          1.91        34.72 o
  -6  12   8        232.52        150.74        34.59 o
  -5  12   8        146.40        127.85        21.44 o
  -4  12   8         10.98         11.84        14.21 o
  -3  12   8        439.57        411.25        24.58 o
  -2  12   8       3372.07       3349.08        49.68 o
  -1  12   8         22.21         13.74        10.84 o
   0  12   8       1306.83       1297.28        26.10 o
   1  12   8         70.32         68.13        13.35 o
   2  12   8        635.15        636.38        29.62 o
   3  12   8         12.29         12.83        13.61 o
   4  12   8        470.16        443.65        21.43 o
   5  12   8        132.50        127.85        20.04 o
   6  12   8        300.33        326.48        32.67 o
  -8  13   8        231.62        272.91        28.66 o
  -7  13   8        198.26        162.40        23.90 o
  -6  13   8        447.87        482.44        31.26 o
  -5  13   8        486.53        503.72        44.75 o
  -4  13   8         39.29         37.30        28.90 o
  -3  13   8        228.24        223.61        35.06 o
  -2  13   8        573.17        585.44        20.75 o
  -1  13   8        127.01        122.24        23.26 o
   0  13   8        193.03        215.74        13.32 o
   1  13   8       1145.86       1098.34        25.97 o
   2  13   8       1567.41       1571.23        31.69 o
   3  13   8       1599.89       1650.98        35.45 o
   4  13   8        175.73        196.58        17.00 o
   5  13   8        430.10        410.95        26.16 o
   6  13   8        281.78        345.07        25.23 o
  -8  14   8        580.53        676.88        38.10 o
  -7  14   8          0.85         34.71        23.03 o
  -6  14   8        204.84        193.36        22.95 o
  -5  14   8        156.57        149.41        20.49 o
  -4  14   8        500.53        510.68        48.34 o
  -3  14   8        593.26        564.80        48.34 o
  -2  14   8        268.27        254.44        23.73 o
  -1  14   8       1181.79       1160.10        31.63 o
   0  14   8          5.78         -6.45        12.95 o
   1  14   8        140.98        128.34        23.93 o
   2  14   8        771.07        699.79        23.31 o
   3  14   8        230.46        213.82        17.01 o
   4  14   8        470.95        451.43        20.95 o
   5  14   8         38.00          1.38        21.19 o
  -7  15   8          1.69          7.93        24.68 o
  -6  15   8        241.71        232.75        25.59 o
  -5  15   8        170.33        194.52        23.86 o
  -4  15   8         34.41         31.52        33.10 o
  -3  15   8          3.95         -4.06        14.58 o
  -2  15   8          3.70          2.96        13.20 o
  -1  15   8          9.80         11.10        10.73 o
   0  15   8        452.85        442.57        18.30 o
   1  15   8        120.73        150.89        15.06 o
   2  15   8         52.52         60.28        17.31 o
   3  15   8         38.86         27.70        15.92 o
   4  15   8         18.92         16.76        17.31 o
   5  15   8         75.99         71.12        31.77 o
  -7  16   8          0.76         35.18        28.39 o
  -6  16   8         71.19         57.72        34.07 o
  -5  16   8          1.38          1.13        28.22 o
  -4  16   8          0.39        -27.85        39.40 o
  -3  16   8        301.01        325.04        20.27 o
  -2  16   8          0.58         -7.99        14.20 o
  -1  16   8         15.09         26.84        12.10 o
   0  16   8        306.39        295.27        17.82 o
   1  16   8        320.93        319.73        17.98 o
   2  16   8         87.03         76.58        16.29 o
   3  16   8        325.27        362.32        20.73 o
   4  16   8          2.13          5.93        20.48 o
  -6  17   8          1.62        -16.45        25.74 o
  -5  17   8        128.05        150.50        26.27 o
  -4  17   8         37.81         40.02        26.85 o
  -3  17   8          2.95          2.01        17.74 o
  -2  17   8         56.79         73.35        20.88 o
  -1  17   8       1061.23       1034.36        52.87 o
   0  17   8        284.60        300.24        24.64 o
   1  17   8        207.97        251.41        18.27 o
   2  17   8        305.84        328.51        24.18 o
   3  17   8        394.04        375.53        30.77 o
   4  17   8          7.11        -12.05        22.01 o
  -5  18   8          1.28         25.04        30.75 o
  -4  18   8        505.22        502.38        31.14 o
  -3  18   8        721.50        671.93        34.20 o
  -2  18   8         29.29         27.98        14.59 o
  -1  18   8         24.52         61.28        15.78 o
   0  18   8          4.76        -16.38        16.38 o
   1  18   8          7.14         21.91        23.29 o
   2  18   8        204.50        251.12        22.99 o
   3  18   8        224.30        259.97        24.35 o
  -4  19   8          7.17         29.73        26.34 o
  -3  19   8        208.13        189.35        25.31 o
  -2  19   8          0.03        -19.62        23.32 o
  -1  19   8        767.76        805.50        30.90 o
   0  19   8         52.67         10.14        17.23 o
   1  19   8         10.07         56.03        18.67 o
   2  19   8         13.46         -0.58        19.43 o
  -3  20   8         87.84         59.45        26.29 o
  -2  20   8        178.68        202.95        28.03 o
  -1  20   8          0.88         10.52        21.33 o
   0  20   8          0.09        -19.39        19.39 o
   1  20   8        310.99        360.26        23.97 o
  -9   0   9          0.56         10.31        22.60 o
  -7   0   9       1814.36       1745.17        83.36 o
  -5   0   9        458.90        423.74        15.81 o
  -3   0   9        128.42        139.13        11.58 o
  -1   0   9       2267.15       2306.85        40.54 o
   1   0   9       1222.76       1302.29        41.28 o
   3   0   9        213.02        201.73        31.58 o
   5   0   9        659.31        612.08        42.95 o
   7   0   9        179.86        201.14        84.06 o
 -10   1   9          2.85          7.29        17.25 o
  -9   1   9        246.09        271.99        20.28 o
  -8   1   9          5.74         24.25        13.88 o
  -7   1   9        707.68        762.26        19.18 o
  -6   1   9       1035.91        919.57        17.05 o
  -5   1   9        317.37        331.83        10.35 o
  -4   1   9        806.41        826.26        13.99 o
  -3   1   9        163.17        177.03         7.61 o
  -2   1   9       3358.71       3460.65        36.37 o
  -1   1   9        811.76        823.37        14.87 o
   0   1   9        338.40        307.40        13.34 o
   1   1   9       1136.13       1196.24        26.39 o
   2   1   9        432.12        404.59        19.97 o
   3   1   9       1421.03       1474.49        41.66 o
   4   1   9        113.50        169.83        21.44 o
   5   1   9       2776.93       2728.40        64.32 o
   6   1   9       1060.70       1027.83        45.02 o
   7   1   9        198.79        223.65        36.25 o
   8   1   9          0.75        -65.87       181.79 o
 -10   2   9        553.15        405.15       135.23 o
  -9   2   9          0.00         -2.88        22.13 o
  -8   2   9        469.77        423.03        19.81 o
  -7   2   9        219.18        230.75        13.41 o
  -6   2   9         73.53         77.74        10.39 o
  -5   2   9         17.43         16.86         6.78 o
  -4   2   9        133.55        162.53         7.79 o
  -3   2   9         65.58         69.51         6.82 o
  -2   2   9        579.35        622.51        13.17 o
  -1   2   9        782.96        780.63        22.88 o
   0   2   9        536.33        558.82        12.31 o
   1   2   9        459.06        455.11        17.49 o
   2   2   9         12.34          7.35        14.89 o
   3   2   9        283.03        274.23        20.72 o
   4   2   9        324.74        334.53        17.74 o
   5   2   9        996.78       1086.81        44.84 o
   6   2   9        150.85        139.72        30.78 o
   7   2   9         47.71         21.97        49.64 o
 -10   3   9        149.29        148.93        41.42 o
  -9   3   9          6.12          6.65        13.76 o
  -8   3   9         62.15         70.69        12.44 o
  -7   3   9         11.09         -1.92        10.41 o
  -6   3   9        168.11        152.89        10.36 o
  -5   3   9        975.41        905.37        17.69 o
  -4   3   9        196.08        212.81         9.34 o
  -3   3   9        119.49        143.45         8.59 o
  -2   3   9       2285.39       2290.85        28.62 o
  -1   3   9        322.50        328.47        10.14 o
   0   3   9        117.24        118.12         8.52 o
   1   3   9         37.53         45.76         8.60 o
   2   3   9         41.71         42.70        12.56 o
   3   3   9       3373.31       3388.36        62.46 o
   4   3   9        268.36        291.87        20.51 o
   5   3   9       2144.89       2012.32        57.90 o
   6   3   9          1.89        -26.53        27.19 o
   7   3   9          0.27         32.95        60.68 o
 -10   4   9         58.11          8.81        34.46 o
  -9   4   9          3.88         11.10        14.16 o
  -8   4   9        167.54        194.46        18.64 o
  -7   4   9       1087.00       1052.63        22.74 o
  -6   4   9        131.11        127.90        12.20 o
  -5   4   9        710.82        718.83        17.68 o
  -4   4   9        973.85       1063.26        18.79 o
  -3   4   9       1235.21       1208.57        21.32 o
  -2   4   9       3104.78       3115.33        35.97 o
  -1   4   9          1.03          0.92         6.86 o
   0   4   9        274.96        257.92        10.37 o
   1   4   9       1194.33       1221.63        19.78 o
   2   4   9         99.62         97.19        12.75 o
   3   4   9          4.47         14.52        11.16 o
   4   4   9       2093.59       2163.02        42.07 o
   5   4   9       2355.89       2222.22        64.26 o
   6   4   9         93.52         77.20        31.47 o
   7   4   9         99.49         80.10        33.75 o
 -10   5   9         73.61         44.79        35.36 o
  -9   5   9         17.42        -11.52        21.80 o
  -8   5   9         93.54         70.03        21.58 o
  -7   5   9        378.93        375.48        15.25 o
  -6   5   9        458.21        433.99        13.77 o
  -5   5   9        567.68        592.81        16.36 o
  -4   5   9        291.86        287.93        11.27 o
  -3   5   9       1060.99        958.24        17.60 o
  -2   5   9        403.08        429.88        12.49 o
  -1   5   9          0.03         -0.48         7.01 o
   0   5   9        118.06        120.98         8.38 o
   1   5   9          1.10         12.73        10.42 o
   2   5   9         13.33         13.92         9.61 o
   3   5   9         32.02         49.84        11.32 o
   4   5   9        824.10        819.75        41.04 o
   5   5   9         17.03         16.74        21.02 o
   6   5   9        163.52        137.31        30.13 o
   7   5   9         43.89         68.74        35.24 o
 -10   6   9        191.36        156.69        29.38 o
  -9   6   9         94.29        112.43        31.11 o
  -8   6   9          1.16         -3.11        17.98 o
  -7   6   9          1.01         32.17        15.08 o
  -6   6   9        330.38        402.23        19.23 o
  -5   6   9        119.32        110.27        14.49 o
  -4   6   9        873.84        905.65        17.34 o
  -3   6   9       3207.41       3143.86        39.25 o
  -2   6   9         70.54         75.43         8.39 o
  -1   6   9          7.22          9.75         7.60 o
   0   6   9         71.76         76.52         7.78 o
   1   6   9       2152.65       2081.48        33.77 o
   2   6   9        764.43        789.45        18.50 o
   3   6   9        137.54        128.54        11.79 o
   4   6   9       2403.73       2339.17        45.67 o
   5   6   9        282.84        297.68        21.25 o
   6   6   9          2.78        -19.18        19.18 o
   7   6   9        161.32        196.30        55.17 o
  -9   7   9        338.63        374.47        36.58 o
  -8   7   9         87.13         64.49        20.74 o
  -7   7   9       1173.03       1242.16        35.98 o
  -6   7   9        260.98        238.21        25.36 o
  -5   7   9       1552.19       1547.87        32.67 o
  -4   7   9        111.50        131.41        12.72 o
  -3   7   9       2415.84       2425.67        32.85 o
  -2   7   9         14.03         20.07         7.79 o
  -1   7   9         13.16         24.43         9.38 o
   0   7   9        125.79        135.34         9.20 o
   1   7   9         21.36         31.52         9.33 o
   2   7   9        161.08        144.17        14.29 o
   3   7   9       2611.73       2565.40        40.42 o
   4   7   9          0.05          4.44        13.79 o
   5   7   9       1237.79       1200.27        58.14 o
   6   7   9        178.81         73.63        33.29 o
   7   7   9         84.23        107.99        54.38 o
  -9   8   9        119.16         82.08        28.46 o
  -8   8   9         22.02         13.65        25.64 o
  -7   8   9        259.40        267.19        39.05 o
  -6   8   9         40.73         57.49        16.65 o
  -5   8   9          3.35          7.38        12.84 o
  -4   8   9          1.31         -5.56        16.68 o
  -3   8   9        519.85        505.55        16.69 o
  -2   8   9       2114.10       2116.72        30.48 o
  -1   8   9          2.05         10.47        11.02 o
   0   8   9          2.26         -2.07         7.86 o
   1   8   9        789.03        751.61        20.79 o
   2   8   9        111.83         79.08        10.12 o
   3   8   9        170.77        158.15        20.24 o
   4   8   9        234.08        230.55        20.65 o
   5   8   9        189.40        189.15        16.04 o
   6   8   9          2.70         10.06        26.02 o
   7   8   9          4.47          0.50        35.44 o
  -9   9   9        232.68        250.50        68.04 o
  -8   9   9         98.06        143.43        47.81 o
  -7   9   9        154.81        105.68        45.18 o
  -6   9   9         87.30         82.86        24.34 o
  -5   9   9        730.19        721.66        26.02 o
  -4   9   9        816.51        821.39        24.14 o
  -3   9   9         17.37         22.16         8.59 o
  -2   9   9        359.84        352.67        12.68 o
  -1   9   9        465.46        437.50        17.32 o
   0   9   9         91.80         81.52         9.50 o
   1   9   9        569.14        491.61        16.44 o
   2   9   9        359.28        308.75        20.29 o
   3   9   9        124.49        118.87        12.11 o
   4   9   9          3.51         17.21        16.64 o
   5   9   9        333.31        406.38        21.23 o
   6   9   9         16.30        -28.21        37.24 o
   7   9   9         37.46          7.43        38.05 o
  -9  10   9         36.45         69.54        28.28 o
  -8  10   9        247.01        292.85        33.33 o
  -7  10   9          1.47         42.29        59.63 o
  -6  10   9         24.95        -12.79        16.46 o
  -5  10   9          0.00        -14.18        14.29 o
  -4  10   9        700.89        750.90        26.37 o
  -3  10   9        242.85        246.66        12.93 o
  -2  10   9       5135.11       5125.54        62.42 o
  -1  10   9         80.20         91.39        11.86 o
   0  10   9        177.59        171.91        11.77 o
   1  10   9          0.00         19.16        10.03 o
   2  10   9         83.68         91.84        11.78 o
   3  10   9        985.36       1033.05        28.98 o
   4  10   9         12.99        -11.71        13.54 o
   5  10   9          4.13         -5.09        15.07 o
   6  10   9         37.61         27.85        24.64 o
  -8  11   9         73.01         73.10        23.91 o
  -7  11   9          9.65         -0.35        24.18 o
  -6  11   9        300.97        276.29        38.80 o
  -5  11   9        173.78        100.60        28.52 o
  -4  11   9        110.57        131.39        17.26 o
  -3  11   9          5.99         29.54        28.17 o
  -2  11   9        991.73        982.15        35.33 o
  -1  11   9        289.38        262.48        14.19 o
   0  11   9        186.16        176.60        13.79 o
   1  11   9         27.77         14.37        11.39 o
   2  11   9          0.37         11.18        11.71 o
   3  11   9         30.13         36.30        13.27 o
   4  11   9          2.33          3.77        15.15 o
   5  11   9         21.88         15.83        16.90 o
   6  11   9         22.59         28.84        19.30 o
  -8  12   9          2.82          8.93        25.16 o
  -7  12   9          9.23         -3.61        22.25 o
  -6  12   9          6.42         -8.87        23.05 o
  -5  12   9        258.28        254.36        36.48 o
  -4  12   9        466.53        348.17        91.43 o
  -3  12   9        256.99        230.33        35.62 o
  -2  12   9         77.34         70.08        18.47 o
  -1  12   9        127.37         99.37        12.06 o
   0  12   9         21.31          9.29        23.08 o
   1  12   9        268.34        256.42        42.45 o
   2  12   9         72.75         70.31        19.62 o
   3  12   9         80.42         98.02        15.95 o
   4  12   9        837.12        739.06        28.27 o
   5  12   9         43.95         40.95        30.74 o
   6  12   9          0.24          4.63        32.05 o
  -8  13   9         82.02         68.32        26.50 o
  -7  13   9          4.10          2.12        32.08 o
  -6  13   9         26.73         14.07        19.48 o
  -5  13   9         53.02         19.78        25.94 o
  -4  13   9       1160.94        909.98        64.62 o
  -3  13   9        153.16        171.28        33.10 o
  -2  13   9        753.01        717.52        23.30 o
  -1  13   9        575.22        555.32        28.37 o
   0  13   9        851.60        769.62        24.26 o
   1  13   9         49.32         58.27        15.69 o
   2  13   9         37.69         49.72        20.44 o
   3  13   9        353.94        342.06        18.95 o
   4  13   9        166.98        139.03        17.63 o
   5  13   9          0.18         10.03        19.10 o
  -7  14   9         21.61         14.77        44.57 o
  -6  14   9          8.27        -11.97        21.71 o
  -5  14   9        157.12        179.29        27.40 o
  -4  14   9          7.49         16.81        30.47 o
  -3  14   9        232.89        248.51        41.51 o
  -2  14   9        213.04        201.26        13.93 o
  -1  14   9        221.07        252.16        15.44 o
   0  14   9          3.70         -6.98        12.27 o
   1  14   9        173.47        126.60        14.52 o
   2  14   9        184.01        157.50        15.60 o
   3  14   9        198.05        161.23        18.08 o
   4  14   9          1.43         -7.37        22.85 o
   5  14   9        294.43        350.30        23.85 o
  -7  15   9         88.33         82.56        27.29 o
  -6  15   9          6.44         10.41        23.65 o
  -5  15   9        428.55        430.88        41.62 o
  -4  15   9         29.16        101.93        40.46 o
  -3  15   9         34.70        104.55        39.93 o
  -2  15   9         34.47         24.86        12.31 o
  -1  15   9         16.91         14.16        13.10 o
   0  15   9        285.44        270.13        23.10 o
   1  15   9        140.59        145.20        15.43 o
   2  15   9         27.31         22.83        15.39 o
   3  15   9         12.34         21.23        16.77 o
   4  15   9        327.60        362.21        24.73 o
  -6  16   9         43.85         24.98        25.13 o
  -5  16   9        374.89        376.87        29.34 o
  -4  16   9        290.62        341.63        27.28 o
  -3  16   9          0.87         43.78        27.30 o
  -2  16   9        248.12        237.66        15.39 o
  -1  16   9         24.86         36.55        15.55 o
   0  16   9          2.24          8.22        13.99 o
   1  16   9        101.35        120.78        26.63 o
   2  16   9         93.70        110.16        20.63 o
   3  16   9         48.67         43.95        18.63 o
   4  16   9        144.64        109.14        25.68 o
  -5  17   9         35.66         21.01        27.48 o
  -4  17   9         11.79          0.72        54.69 o
  -3  17   9        254.96        307.89        28.36 o
  -2  17   9          5.04         19.11        20.70 o
  -1  17   9         78.41         71.39        24.80 o
   0  17   9        426.43        490.60        22.20 o
   1  17   9          7.20          4.03        16.29 o
   2  17   9         98.77         72.72        17.94 o
   3  17   9        320.29        311.81        31.65 o
  -5  18   9        156.10        165.63        29.92 o
  -4  18   9         13.57         52.16        25.61 o
  -3  18   9        239.17        276.46        29.05 o
  -2  18   9         17.67          8.36        24.65 o
  -1  18   9          0.00          3.39        17.21 o
   0  18   9          0.32         22.52        18.08 o
   1  18   9        592.94        604.14        37.22 o
   2  18   9          7.56        -13.96        21.74 o
  -3  19   9         23.14         36.80        25.22 o
  -2  19   9          8.85        -13.64        27.45 o
  -1  19   9         55.63        132.19        25.24 o
   0  19   9        469.41        512.38        27.57 o
   1  19   9         29.42          5.49        20.02 o
 -10   0  10        827.29        771.28        80.39 o
  -8   0  10       3938.01       3852.87        73.56 o
  -6   0  10        602.45        589.74        21.01 o
  -4   0  10        360.02        329.12        14.88 o
  -2   0  10        546.98        501.29        16.39 o
   0   0  10       4112.53       4168.12        74.71 o
   2   0  10       4253.48       4197.72        92.30 o
   4   0  10      12691.07      12373.60       411.91 o
   6   0  10        134.76        114.01        46.76 o
 -10   1  10         16.22         12.04        22.44 o
  -9   1  10          3.63         10.73        15.20 o
  -8   1  10        148.71        149.55        12.74 o
  -7   1  10          0.10          8.68        10.15 o
  -6   1  10         59.27         65.75         9.31 o
  -5   1  10         79.86         81.28         8.35 o
  -4   1  10        117.43        123.19         8.33 o
  -3   1  10          8.51          3.04         6.62 o
  -2   1  10        513.22        529.51        12.46 o
  -1   1  10        469.24        466.89        13.14 o
   0   1  10        130.31        137.17        13.15 o
   1   1  10       1590.94       1549.89        33.49 o
   2   1  10        959.14       1027.82        31.14 o
   3   1  10         23.89         52.79        19.81 o
   4   1  10         55.98         61.00        70.93 o
   5   1  10        426.36        413.70        89.32 o
   6   1  10         23.95         80.58        32.85 o
   7   1  10         16.55         17.42        85.64 o
 -10   2  10        119.26        141.87        38.76 o
  -9   2  10        193.78        164.96        31.48 o
  -8   2  10        487.40        481.97        18.67 o
  -7   2  10        174.79        158.47        11.94 o
  -6   2  10         29.90         10.50         8.69 o
  -5   2  10         86.44         71.60         8.49 o
  -4   2  10        312.63        326.07        11.02 o
  -3   2  10         38.57         44.83         7.99 o
  -2   2  10        756.61        774.44        15.63 o
  -1   2  10        631.64        654.00        15.40 o
   0   2  10        465.79        469.51        17.87 o
   1   2  10        225.98        284.00        16.31 o
   2   2  10        211.84        232.39        20.55 o
   3   2  10       3226.04       3316.55        74.24 o
   4   2  10        309.06        286.90        46.18 o
   5   2  10          3.22          0.71        19.91 o
   6   2  10          5.01          7.30        39.49 o
   7   2  10          0.01         53.12        64.36 o
 -10   3  10         68.90         41.34        44.12 o
  -9   3  10          9.44          5.44        23.45 o
  -8   3  10         42.03         32.00        16.13 o
  -7   3  10         44.71         30.87        11.23 o
  -6   3  10        315.09        331.07        14.58 o
  -5   3  10        155.07        141.47         9.66 o
  -4   3  10          0.04         -4.90         8.00 o
  -3   3  10        705.72        713.41        15.21 o
  -2   3  10         45.83         40.61         8.14 o
  -1   3  10       2759.79       2844.71        34.53 o
   0   3  10        493.17        506.49        13.58 o
   1   3  10         36.47         40.20        12.56 o
   2   3  10          1.01         21.19        13.60 o
   3   3  10        506.87        576.56        39.62 o
   4   3  10          0.26        -16.22        33.89 o
   5   3  10        114.28        118.32        22.93 o
   6   3  10         25.36        -26.31        38.03 o
   7   3  10          0.01         53.72        70.93 o
  -9   4  10          2.18         -5.22        21.43 o
  -8   4  10        106.13        151.17        20.39 o
  -7   4  10        350.98        373.11        15.95 o
  -6   4  10          0.50          2.46         9.50 o
  -5   4  10       2127.97       2086.98        30.51 o
  -4   4  10        744.14        741.23        17.04 o
  -3   4  10        220.07        207.43        10.23 o
  -2   4  10        208.86        220.89        10.25 o
  -1   4  10        569.05        554.79        14.19 o
   0   4  10       2140.00       2145.50        29.09 o
   1   4  10        898.40        987.20        22.34 o
   2   4  10        471.44        443.65        21.80 o
   3   4  10        400.00        426.99        27.37 o
   4   4  10        509.26        466.68        38.83 o
   5   4  10        251.46        226.51        27.23 o
   6   4  10        323.23        373.07        44.08 o
   7   4  10          1.11        -34.70        34.70 o
  -9   5  10         22.50          8.26        22.40 o
  -8   5  10         54.52         62.70        19.25 o
  -7   5  10         22.69         18.89        13.04 o
  -6   5  10        157.63        130.37        12.50 o
  -5   5  10        277.64        217.13        13.10 o
  -4   5  10       1758.16       1724.31        26.65 o
  -3   5  10        742.45        712.61        16.57 o
  -2   5  10        936.86        946.68        18.43 o
  -1   5  10         99.26         86.44         9.22 o
   0   5  10        617.15        668.05        15.79 o
   1   5  10       3940.06       3901.25        52.66 o
   2   5  10        410.19        399.66        15.34 o
   3   5  10       4558.73       4479.05        70.94 o
   4   5  10         24.61          4.45        23.06 o
   5   5  10        661.72        646.72        26.49 o
   6   5  10         62.76         80.35        44.33 o
   7   5  10        291.46        328.87        48.29 o
  -9   6  10          1.56        -23.65        31.04 o
  -8   6  10        366.56        345.26        24.54 o
  -7   6  10          8.97        -12.54        17.49 o
  -6   6  10        733.10        734.51        27.83 o
  -5   6  10       1241.72       1278.21        29.01 o
  -4   6  10       2256.67       2275.54        36.99 o
  -3   6  10       1361.49       1383.76        23.69 o
  -2   6  10       2349.42       2422.48        48.86 o
  -1   6  10        673.31        673.46        16.32 o
   0   6  10        118.86        133.43         8.82 o
   1   6  10        566.57        605.71        18.88 o
   2   6  10         29.28         39.41        11.83 o
   3   6  10          2.30          5.60        12.74 o
   4   6  10        320.50        368.62        18.59 o
   5   6  10         55.77         53.93        17.76 o
   6   6  10         80.51         58.65        38.35 o
  -9   7  10        140.60        223.13        45.97 o
  -8   7  10         70.59        100.34        21.38 o
  -7   7  10          0.02        -16.79        21.76 o
  -6   7  10       1079.87       1075.51        33.85 o
  -5   7  10       1089.40       1108.91        29.06 o
  -4   7  10          0.05          1.44        10.31 o
  -3   7  10          9.09          8.26        12.69 o
  -2   7  10        126.10        124.10        10.45 o
  -1   7  10         32.36         37.86         9.24 o
   0   7  10        135.99        145.28         9.54 o
   1   7  10         67.76         70.69        10.31 o
   2   7  10       2794.05       2596.46       108.56 o
   3   7  10         89.75        100.65        13.55 o
   4   7  10         33.56         31.29        13.01 o
   5   7  10          2.79         24.83        15.37 o
   6   7  10          0.46        -21.52        24.81 o
  -9   8  10          1.09        -14.98        25.82 o
  -8   8  10         69.74         72.50        44.66 o
  -7   8  10         49.07         42.79        20.00 o
  -6   8  10        798.49        907.22        33.07 o
  -5   8  10         32.75         38.52        16.19 o
  -4   8  10       2236.13       2245.86        57.71 o
  -3   8  10        413.53        400.01        18.69 o
  -2   8  10        970.66       1008.64        20.95 o
  -1   8  10          0.05         -9.97         9.97 o
   0   8  10         25.41         30.22         9.22 o
   1   8  10          9.28          4.20         9.83 o
   2   8  10       2286.43       2289.57        58.52 o
   3   8  10        100.08         94.06        12.61 o
   4   8  10          3.73         -0.60        12.71 o
   5   8  10        111.95         83.69        37.61 o
   6   8  10        295.19        310.91        41.60 o
  -9   9  10         68.78        143.18        46.99 o
  -8   9  10          0.30          4.70        21.62 o
  -7   9  10        120.07        139.64        41.51 o
  -6   9  10        191.37        117.27        53.39 o
  -5   9  10        435.33        443.28        22.48 o
  -4   9  10       3969.94       3801.86       113.46 o
  -3   9  10          9.80         13.03        13.76 o
  -2   9  10        310.67        300.19        14.46 o
  -1   9  10        752.14        740.43        28.15 o
   0   9  10         92.97         66.24        13.35 o
   1   9  10          1.45          8.93        10.83 o
   2   9  10         39.22         24.63        11.75 o
   3   9  10          1.30         18.69        12.43 o
   4   9  10        518.24        503.63        45.00 o
   5   9  10        372.14        389.71        23.93 o
   6   9  10         32.69         99.43        41.79 o
  -8  10  10         17.37         26.37        23.65 o
  -7  10  10          5.15          3.22        24.55 o
  -6  10  10         35.96         32.24        54.38 o
  -5  10  10         47.19         80.81        22.41 o
  -4  10  10       1210.16       1248.96        39.04 o
  -3  10  10       3363.76       3264.10        49.18 o
  -2  10  10       1632.21       1637.57        38.82 o
  -1  10  10        456.50        474.75        18.32 o
   0  10  10        353.13        306.43        15.37 o
   1  10  10         69.40         86.65        13.22 o
   2  10  10         23.34         13.60        17.44 o
   3  10  10        444.06        465.19        19.18 o
   4  10  10          9.58         29.25        15.65 o
   5  10  10          1.70        -17.88        17.88 o
   6  10  10          7.64          4.74        40.82 o
  -8  11  10        133.00        179.99        26.50 o
  -7  11  10         33.50         48.37        30.93 o
  -6  11  10         54.88         97.27        34.04 o
  -5  11  10        673.90        723.44        56.34 o
  -4  11  10          4.15         -5.76        17.65 o
  -3  11  10        123.49        110.98        11.98 o
  -2  11  10          0.78         24.22        20.21 o
  -1  11  10         21.26         32.92        16.61 o
   0  11  10        302.24        294.97        20.99 o
   1  11  10        958.73        874.96        26.24 o
   2  11  10         37.02         62.03        14.53 o
   3  11  10         89.04         95.40        14.42 o
   4  11  10         27.86         60.98        18.56 o
   5  11  10        800.70        790.18        38.30 o
  -8  12  10        452.82        478.36        33.34 o
  -7  12  10          5.69         30.12        27.45 o
  -6  12  10          2.91        -15.34        20.45 o
  -5  12  10         21.48        -15.44        24.38 o
  -4  12  10         94.33        138.70        35.20 o
  -3  12  10        220.07        227.68        32.91 o
  -2  12  10       1588.66       1484.92        36.94 o
  -1  12  10         18.53          2.28        11.90 o
   0  12  10        529.85        541.28        25.47 o
   1  12  10        118.41        166.57        21.07 o
   2  12  10        129.38        126.49        15.19 o
   3  12  10         14.29         -9.24        14.88 o
   4  12  10        144.01        110.67        31.24 o
   5  12  10          6.31         36.25        33.44 o
  -7  13  10        122.41        125.26        28.04 o
  -6  13  10        140.18        147.78        23.85 o
  -5  13  10         12.43         26.89        22.09 o
  -4  13  10         20.11         47.55        21.92 o
  -3  13  10        275.71        265.20        38.14 o
  -2  13  10        121.77        129.55        12.93 o
  -1  13  10          3.84        -12.20        12.20 o
   0  13  10        364.78        390.07        19.13 o
   1  13  10        209.62        174.79        15.58 o
   2  13  10          5.91         23.99        14.78 o
   3  13  10        998.56        983.99        52.70 o
   4  13  10         67.87         55.38        33.23 o
   5  13  10        128.07        129.48        29.72 o
  -7  14  10         67.68         85.57        49.52 o
  -6  14  10        125.94        150.79        28.11 o
  -5  14  10        183.20        233.96        25.60 o
  -4  14  10          0.00        -15.44        21.71 o
  -3  14  10        660.99        791.77        63.57 o
  -2  14  10        178.01        149.27        24.95 o
  -1  14  10        420.95        397.34        21.45 o
   0  14  10        124.56        120.82        16.18 o
   1  14  10         40.80         51.14        17.31 o
   2  14  10        175.55        201.13        18.39 o
   3  14  10         17.34          9.12        19.56 o
   4  14  10         97.68         85.59        21.64 o
  -6  15  10         25.68        -29.63        29.63 o
  -5  15  10        136.16        136.09        24.88 o
  -4  15  10         33.72         38.59        23.85 o
  -3  15  10         82.95         87.00        22.00 o
  -2  15  10          7.78         -4.34        12.15 o
  -1  15  10        734.33        823.01        26.64 o
   0  15  10          0.20         -6.67        14.55 o
   1  15  10        397.21        355.56        19.53 o
   2  15  10         73.98         98.20        23.17 o
   3  15  10          0.10        -18.27        18.27 o
  -5  16  10         78.24         70.47        47.29 o
  -4  16  10        103.48        107.18        24.33 o
  -3  16  10        225.06        244.67        26.21 o
  -2  16  10         20.10         -3.91        13.18 o
  -1  16  10        213.00        194.22        28.56 o
   0  16  10         60.06        111.98        16.54 o
   1  16  10          0.22        -16.63        16.63 o
   2  16  10        278.03        263.65        20.46 o
   3  16  10        101.49         84.98        21.04 o
  -5  17  10         16.18         21.10        28.07 o
  -4  17  10          0.05         21.44        27.59 o
  -3  17  10        167.62        174.93        37.78 o
  -2  17  10          0.21         -0.72        40.66 o
  -1  17  10         12.27        -12.98        16.87 o
   0  17  10          7.99         16.07        19.30 o
   1  17  10        506.72        504.29        27.26 o
   2  17  10         11.15         11.47        32.53 o
  -3  18  10         62.10         74.39        26.42 o
  -2  18  10        161.76        169.48        25.50 o
  -1  18  10          3.32          8.23        24.89 o
   0  18  10        365.99        389.23        24.34 o
   1  18  10          2.35         -9.45        20.48 o
  -9   0  11          1.11         32.65        22.58 o
  -7   0  11       1097.71       1081.81        33.36 o
  -5   0  11       1173.18       1096.29        27.93 o
  -3   0  11        732.76        761.26        21.81 o
  -1   0  11        246.44        240.16        17.19 o
   1   0  11         55.75         62.79        25.91 o
   3   0  11       1704.09       1947.11        86.16 o
   5   0  11         59.40        115.06        42.56 o
  -9   1  11          0.34        -15.53        16.81 o
  -8   1  11        864.64        864.22        24.62 o
  -7   1  11        271.21        306.73        20.38 o
  -6   1  11        476.95        498.01        15.01 o
  -5   1  11        360.88        382.70        12.40 o
  -4   1  11        324.13        302.46        11.17 o
  -3   1  11        781.81        835.14        16.90 o
  -2   1  11        490.05        534.63        13.98 o
  -1   1  11         26.65         23.58        10.26 o
   0   1  11         34.95         23.79        12.67 o
   1   1  11        149.25        133.94        18.91 o
   2   1  11        375.80        387.55        25.53 o
   3   1  11        713.34        770.38        94.31 o
   5   1  11          2.78        -13.15        31.30 o
   6   1  11         17.47         99.68        47.29 o
  -9   2  11        527.31        511.87        30.77 o
  -8   2  11        344.34        343.36        22.24 o
  -7   2  11         22.68         42.50        12.18 o
  -6   2  11        640.80        623.01        16.92 o
  -5   2  11        481.84        487.59        15.90 o
  -4   2  11        140.71        164.14        11.14 o
  -3   2  11        110.71        101.70         9.80 o
  -2   2  11        282.70        273.82        11.94 o
  -1   2  11        833.08        769.74        18.18 o
   0   2  11        430.19        405.15        20.76 o
   1   2  11        724.77        719.69        24.43 o
   2   2  11        234.91        216.65        23.81 o
   3   2  11       1126.93       1237.83        73.56 o
   5   2  11          0.22         43.61        49.91 o
   6   2  11          4.28         32.57        64.36 o
  -9   3  11        241.70        243.65        35.76 o
  -8   3  11        862.84        890.70        36.13 o
  -7   3  11        314.92        310.68        15.48 o
  -6   3  11        433.56        489.49        17.24 o
  -5   3  11        429.78        452.25        15.27 o
  -4   3  11         53.29         83.67        12.24 o
  -3   3  11          6.34          0.61        10.16 o
  -2   3  11          0.77         -0.99         8.60 o
  -1   3  11        251.62        238.29        12.12 o
   0   3  11        356.97        361.58        15.23 o
   1   3  11        427.61        418.88        19.86 o
   2   3  11       2902.35       3112.11        59.12 o
   3   3  11        934.28        559.80       288.44 o
   5   3  11          7.27        -13.66        38.35 o
   6   3  11          9.06        -49.24        69.88 o
  -9   4  11          0.10         20.44        26.88 o
  -8   4  11          7.68        -11.83        20.78 o
  -7   4  11         35.59         49.03        15.53 o
  -6   4  11          5.66          2.62        10.74 o
  -5   4  11       1287.34       1277.19        23.61 o
  -4   4  11       1328.42       1221.16        22.10 o
  -3   4  11        124.88        131.02        11.15 o
  -2   4  11        140.18        135.77        12.09 o
  -1   4  11        549.74        574.57        15.76 o
   0   4  11         36.51         35.01         9.67 o
   1   4  11       3127.85       3145.64        54.89 o
   2   4  11       1638.61       1678.23        55.18 o
   3   4  11         17.26         12.61        34.15 o
   5   4  11        138.91        158.54        32.30 o
   6   4  11        156.64        145.49        37.83 o
  -9   5  11        155.14        263.75        62.00 o
  -8   5  11         20.71         11.46        23.63 o
  -7   5  11        416.98        325.92        64.55 o
  -6   5  11        397.66        317.83        20.31 o
  -5   5  11       1811.78       1738.94        28.84 o
  -4   5  11         12.48         17.62         9.53 o
  -3   5  11       1840.26       1731.68        28.40 o
  -2   5  11          0.69         -8.99         9.16 o
  -1   5  11         65.28         69.46         9.93 o
   0   5  11       2289.74       2414.05        34.83 o
   1   5  11       3582.34       3637.60        56.24 o
   2   5  11          0.86         10.79        17.21 o
   3   5  11         54.67        102.86        45.45 o
   5   5  11        103.68        130.28        32.12 o
   6   5  11          1.48         32.28        35.64 o
  -9   6  11         54.45        150.79        54.12 o
  -8   6  11         50.61         66.59        26.22 o
  -7   6  11          4.82         11.59        21.46 o
  -6   6  11        503.72        502.90        24.09 o
  -5   6  11       1350.40       1415.29        33.08 o
  -4   6  11        330.71        340.01        12.97 o
  -3   6  11       1570.31       1575.82        26.88 o
  -2   6  11          0.20         -4.13         9.41 o
  -1   6  11        253.47        300.63        13.44 o
   0   6  11        872.81        831.71        19.35 o
   1   6  11        846.63        856.52        20.75 o
   2   6  11        282.38        267.45        21.33 o
   3   6  11        202.85        228.67        23.17 o
   4   6  11         35.21         23.43        29.32 o
   5   6  11         42.40         31.09        42.29 o
   6   6  11         22.57          0.62        38.92 o
  -9   7  11          0.01        -50.20        51.83 o
  -8   7  11         61.92         94.05        48.34 o
  -7   7  11        143.32        137.81        30.05 o
  -6   7  11        179.27         95.43        39.04 o
  -5   7  11        167.47        140.95        19.85 o
  -4   7  11        168.26        145.12        12.76 o
  -3   7  11         88.74        110.20        12.09 o
  -2   7  11         56.36         55.81        10.42 o
  -1   7  11        168.33        147.81        12.20 o
   0   7  11        130.95        130.76        10.50 o
   1   7  11         34.28         32.61        10.56 o
   2   7  11        136.23        140.44        12.29 o
   3   7  11        648.70        622.42        34.58 o
   4   7  11         26.29         44.66        23.16 o
   5   7  11        135.05         96.47        34.40 o
   6   7  11        173.65        191.52        99.82 o
  -8   8  11        133.66        181.37        25.14 o
  -7   8  11         16.01         16.30        40.80 o
  -6   8  11        431.86        357.47        74.63 o
  -5   8  11       1865.54       1829.19        47.86 o
  -4   8  11         11.56         10.78        12.77 o
  -3   8  11       1025.07        986.57        25.18 o
  -2   8  11         26.96         28.09        12.22 o
  -1   8  11         13.89         10.14        10.99 o
   0   8  11          0.05         19.55         9.72 o
   1   8  11         83.06         75.85        15.01 o
   2   8  11        945.48        829.74        25.71 o
   3   8  11        216.75        169.21        46.65 o
   4   8  11        143.99        111.55        27.88 o
   5   8  11        271.22        300.49        40.68 o
  -8   9  11         26.51          6.63        42.30 o
  -7   9  11          0.57        -18.47        30.45 o
  -6   9  11        120.80        120.13        35.70 o
  -5   9  11        157.67        123.63        65.15 o
  -4   9  11        193.91        183.34        23.23 o
  -3   9  11        379.86        372.70        18.38 o
  -2   9  11          7.38         -5.54        12.65 o
  -1   9  11        533.26        493.65        19.78 o
   0   9  11         79.48         68.71        11.41 o
   1   9  11         50.30         65.24        12.53 o
   2   9  11        282.12        260.42        22.78 o
   3   9  11         15.78         18.67        12.93 o
   4   9  11        327.03        285.58        32.46 o
   5   9  11         99.43        199.31        39.56 o
  -8  10  11          3.18         26.48        25.35 o
  -7  10  11        489.19        518.37        30.27 o
  -6  10  11       1119.51       1132.80        54.12 o
  -5  10  11        164.55        172.85        40.46 o
  -4  10  11        965.61       1112.51        54.81 o
  -3  10  11        231.90        215.51        23.90 o
  -2  10  11       1673.40       1569.26        63.53 o
  -1  10  11         62.49         61.39        12.63 o
   0  10  11        109.82        110.83        14.14 o
   1  10  11        199.85        189.41        23.88 o
   2  10  11        109.52        128.32        15.01 o
   3  10  11        214.15        156.59        39.73 o
   4  10  11        403.32        326.39        22.86 o
   5  10  11        286.75        232.84        30.85 o
  -7  11  11          6.10         -9.43        37.64 o
  -6  11  11         14.16        -10.10        21.65 o
  -5  11  11        214.90        236.88        23.39 o
  -4  11  11        113.52        116.07        51.75 o
  -3  11  11          3.58         -6.40        16.16 o
  -2  11  11        583.60        538.81        24.63 o
  -1  11  11        536.07        541.95        20.94 o
   0  11  11        790.99        744.58        25.53 o
   1  11  11         20.40         10.50        14.00 o
   2  11  11         52.81         52.32        17.59 o
   3  11  11          7.52         21.64        19.87 o
   4  11  11        199.61        210.82        24.03 o
   5  11  11          0.64        -31.26        31.26 o
  -7  12  11         31.14        -10.94        24.66 o
  -6  12  11          0.04          1.91        22.68 o
  -5  12  11        403.85        337.94        28.58 o
  -4  12  11        302.98        264.96        28.75 o
  -3  12  11        446.47        468.16        18.89 o
  -2  12  11         39.71         26.92        13.14 o
  -1  12  11        119.90        103.26        19.94 o
   0  12  11         42.01         28.01        21.98 o
   1  12  11        267.91        246.34        18.31 o
   2  12  11        493.70        448.94        35.23 o
   3  12  11          1.66         51.15        23.15 o
   4  12  11        152.35        130.37        24.67 o
  -7  13  11          0.38        -27.71        28.10 o
  -6  13  11        181.68        175.60        28.74 o
  -5  13  11         39.10         38.81        22.98 o
  -4  13  11        330.76        357.02        35.60 o
  -3  13  11         76.34         73.44        26.03 o
  -2  13  11       1390.60       1445.27        38.17 o
  -1  13  11        113.51        114.06        15.33 o
   0  13  11          0.38          6.79        15.89 o
   1  13  11        111.25        153.75        18.26 o
   2  13  11        257.01        267.26        20.98 o
   3  13  11         30.41         58.86        18.53 o
   4  13  11        454.73        520.31        30.25 o
  -6  14  11         61.51        101.05        38.97 o
  -5  14  11         37.27         41.36        37.37 o
  -4  14  11         86.83         86.82        28.02 o
  -3  14  11          6.15          0.50        20.72 o
  -2  14  11        230.97        217.60        15.40 o
  -1  14  11         76.72         63.62        17.02 o
   0  14  11         95.37        150.17        18.39 o
   1  14  11       1133.36       1131.44        30.73 o
   2  14  11         85.50         99.33        17.94 o
   3  14  11        324.16        350.93        47.08 o
  -5  15  11          0.02         19.15        24.70 o
  -4  15  11          1.55          5.71        24.58 o
  -3  15  11          0.71         25.42        22.14 o
  -2  15  11         22.84         21.50        23.01 o
  -1  15  11        453.64        464.30        22.92 o
   0  15  11        177.59        197.35        18.05 o
   1  15  11          1.11         19.05        17.33 o
   2  15  11          6.70         20.65        19.42 o
  -5  16  11        114.14        174.82        31.09 o
  -4  16  11          1.25         -6.04        25.58 o
  -3  16  11         53.99         71.44        26.12 o
  -2  16  11         16.80          3.19        23.91 o
  -1  16  11        100.15        109.81        16.80 o
   0  16  11          1.82        -17.30        17.30 o
   1  16  11          4.39         -8.85        18.79 o
   2  16  11        124.97        123.70        20.92 o
  -3  17  11        189.95        196.87        28.24 o
  -2  17  11         41.16         83.19        27.37 o
  -1  17  11          0.78         -6.96        26.68 o
   0  17  11         67.45         36.71        29.69 o
  -8   0  12        910.25        955.52        37.85 o
  -6   0  12        633.64        624.89        38.69 o
  -4   0  12        431.48        401.98        19.32 o
  -2   0  12       1039.49       1077.29        33.56 o
   0   0  12         54.00         83.44        39.40 o
   2   0  12        534.63        593.17        52.01 o
   4   0  12          1.13         53.59        43.08 o
   6   0  12         10.18         75.66        64.62 o
  -9   1  12        373.31        288.56       111.18 o
  -8   1  12        234.06        302.78        30.49 o
  -7   1  12        393.26        390.74        18.32 o
  -6   1  12         18.74         -4.31        11.55 o
  -5   1  12        251.13        257.62        12.66 o
  -4   1  12        342.35        340.09        14.53 o
  -3   1  12        534.04        537.62        16.15 o
  -2   1  12        293.59        229.85        14.66 o
  -1   1  12         48.07         42.22        12.20 o
   0   1  12        339.30        323.47        19.49 o
   1   1  12        163.45        204.85        25.40 o
   2   1  12         18.31         54.84        23.98 o
   4   1  12         58.90         74.05        31.04 o
   5   1  12        105.60        127.18        34.73 o
   6   1  12         55.37         87.18        43.83 o
  -9   2  12        176.79        156.19        51.49 o
  -8   2  12        372.81        242.97        83.95 o
  -7   2  12        676.31        630.21        22.81 o
  -6   2  12       1444.07       1464.90        30.09 o
  -5   2  12         50.60         67.90        11.82 o
  -4   2  12       1148.12       1098.98        23.43 o
  -3   2  12         21.90         19.24        10.61 o
  -2   2  12        847.89        798.29        27.06 o
  -1   2  12        507.01        572.61        21.18 o
   0   2  12       1174.69       1270.99        32.67 o
   1   2  12        246.07        205.03        20.39 o
   2   2  12        583.04        477.81        83.80 o
   4   2  12        125.92        269.58        72.77 o
   5   2  12          6.50        -26.69        39.67 o
   6   2  12         44.79         93.38        67.78 o
  -9   3  12         46.80         -0.97        40.19 o
  -8   3  12         46.56          9.04        26.76 o
  -7   3  12         13.39         13.74        14.04 o
  -6   3  12        272.24        301.21        15.67 o
  -5   3  12        398.87        450.14        17.75 o
  -4   3  12          0.21         -3.63        16.29 o
  -3   3  12        212.43        232.48        12.81 o
  -2   3  12        190.66        233.62        15.80 o
  -1   3  12       2938.19       2940.93        43.86 o
   0   3  12         15.61        -11.10        15.15 o
   1   3  12          3.42        -15.60        17.39 o
   2   3  12         42.66         61.32        23.22 o
   4   3  12         22.56        -22.85        30.46 o
   5   3  12         98.85        135.74        35.44 o
  -9   4  12        268.73        169.94       105.08 o
  -8   4  12        192.14        207.37        51.75 o
  -7   4  12         10.59         -1.26        32.14 o
  -6   4  12          7.04         -0.10        12.44 o
  -5   4  12          0.04          7.22        11.47 o
  -4   4  12         45.44         64.37        13.23 o
  -3   4  12        153.41        149.83        12.51 o
  -2   4  12        178.00        139.89        13.53 o
  -1   4  12       1432.31       1463.52        28.96 o
   0   4  12          1.68          7.02        14.61 o
   1   4  12          3.96         -2.36        18.26 o
   2   4  12        696.87        774.80        42.44 o
   3   4  12       1676.56       1652.89        90.37 o
   4   4  12          1.22         17.06        41.51 o
   5   4  12        138.15        140.28        38.30 o
  -8   5  12          9.44         45.93        29.74 o
  -7   5  12         52.80         81.20        27.12 o
  -6   5  12        142.33        114.60        41.92 o
  -5   5  12        581.47        629.34        20.03 o
  -4   5  12         90.53         99.52        13.11 o
  -3   5  12        356.45        379.12        16.34 o
  -2   5  12        182.34        198.61        14.51 o
  -1   5  12         97.93         93.90        12.16 o
   0   5  12         20.31          3.18        10.76 o
   1   5  12         54.74          0.31        16.80 o
   2   5  12          2.53        -24.44        24.44 o
   4   5  12         45.99          0.22        38.35 o
   5   5  12          1.59          3.68        34.54 o
  -8   6  12        303.07        330.74        40.98 o
  -7   6  12        199.67        190.75        39.14 o
  -6   6  12       1278.69       1181.25        63.57 o
  -5   6  12         39.96         45.76        15.95 o
  -4   6  12        153.18        126.97        16.60 o
  -3   6  12        109.87        141.43        14.40 o
  -2   6  12         16.48         17.54        12.93 o
  -1   6  12        143.56        139.13        12.40 o
   0   6  12        157.18        187.34        12.45 o
   1   6  12          0.27        -15.89        27.68 o
   2   6  12         35.88         47.14        22.85 o
   3   6  12         32.32         77.23        40.98 o
   4   6  12         72.95         90.19        31.02 o
   5   6  12          2.63        -21.94        37.92 o
  -8   7  12         35.59         42.02        23.89 o
  -7   7  12        311.47        247.08        32.53 o
  -6   7  12         16.06          6.47        23.54 o
  -5   7  12          4.00         43.00        30.01 o
  -4   7  12        260.55        247.64        15.57 o
  -3   7  12         98.18         90.41        14.35 o
  -2   7  12         31.82          1.34        12.84 o
  -1   7  12          3.89        -11.69        11.69 o
   0   7  12        301.41        330.50        13.47 o
   1   7  12       1414.00       1278.36        29.84 o
   2   7  12        146.46        155.08        19.63 o
   3   7  12        190.66        139.37        24.36 o
   4   7  12          3.02         -2.89        33.81 o
   5   7  12         32.28         40.08        39.13 o
  -8   8  12          1.78         46.88        26.53 o
  -7   8  12         19.02        -24.68        32.49 o
  -6   8  12          5.79         17.83        26.56 o
  -5   8  12         65.11         81.44        23.84 o
  -4   8  12        252.35        252.14        20.95 o
  -3   8  12        342.14        355.27        17.10 o
  -2   8  12       1388.46       1380.18        41.19 o
  -1   8  12          1.51          8.73        11.83 o
   0   8  12       1964.54       1973.85        36.00 o
   1   8  12          0.81         14.70        12.08 o
   2   8  12        487.65        365.68        99.30 o
   3   8  12        196.85        189.60        19.06 o
   4   8  12          3.90         20.35        26.44 o
   5   8  12          4.71        -37.97        37.97 o
  -8   9  12        193.92        258.60        36.68 o
  -7   9  12        181.38        150.35        26.58 o
  -6   9  12         14.05         13.96        27.09 o
  -5   9  12        255.46        259.41        35.73 o
  -4   9  12        377.81        398.52        31.14 o
  -3   9  12         55.50         73.18        16.11 o
  -2   9  12       1004.97       1078.53        32.24 o
  -1   9  12          6.46          4.75        18.17 o
   0   9  12        934.10        912.82        25.29 o
   1   9  12        343.56        302.95        16.01 o
   2   9  12        162.22         99.38        32.74 o
   3   9  12          4.73         23.32        44.38 o
   4   9  12         56.51         43.36        28.46 o
  -7  10  12        297.96        377.12        35.14 o
  -6  10  12        856.42        888.95        41.48 o
  -5  10  12         37.27         16.94        40.65 o
  -4  10  12         36.31         51.25        40.05 o
  -3  10  12         51.90         90.83        23.93 o
  -2  10  12        451.00        500.36        23.88 o
  -1  10  12        359.44        354.68        23.38 o
   0  10  12          7.01          6.41        13.06 o
   1  10  12        456.07        400.51        33.37 o
   2  10  12         31.59          1.01        13.17 o
   3  10  12        166.30        168.63        23.28 o
   4  10  12          6.42        -27.31        27.31 o
  -7  11  12         21.69         23.58        26.38 o
  -6  11  12        165.87        190.60        25.96 o
  -5  11  12        277.97        241.42        31.77 o
  -4  11  12         85.32         81.94        32.56 o
  -3  11  12         17.32         30.06        16.74 o
  -2  11  12        101.71        100.14        18.37 o
  -1  11  12        227.91        180.58        17.06 o
   0  11  12         21.51         24.45        15.19 o
   1  11  12        151.99        146.81        17.08 o
   2  11  12         49.57         -0.64        14.99 o
   3  11  12        132.34        137.09        26.76 o
   4  11  12        277.66        281.99        33.89 o
  -6  12  12         87.47         88.04        39.20 o
  -5  12  12         45.00         73.09        30.20 o
  -4  12  12       1187.94       1209.06        45.30 o
  -3  12  12          1.44          4.22        19.57 o
  -2  12  12        106.00        121.93        19.97 o
  -1  12  12         68.37         46.15        17.76 o
   0  12  12          0.34        -10.50        15.05 o
   1  12  12          8.93        -15.34        15.34 o
   2  12  12        979.91       1006.25        50.61 o
   3  12  12        302.59        334.87        31.70 o
  -6  13  12         30.38         33.40        28.07 o
  -5  13  12        119.24        142.56        26.95 o
  -4  13  12          0.44         -1.93        22.33 o
  -3  13  12         33.43         17.06        21.70 o
  -2  13  12        341.48        400.82        25.34 o
  -1  13  12        244.82        207.26        22.35 o
   0  13  12         70.42         66.27        16.55 o
   1  13  12        180.70        153.78        47.59 o
   2  13  12          2.53        -22.21        28.64 o
   3  13  12        370.10        499.11        36.77 o
  -5  14  12          0.21         -7.01        25.69 o
  -4  14  12        178.88        182.05        26.80 o
  -3  14  12         37.02         37.97        34.39 o
  -2  14  12         38.58         58.05        20.45 o
  -1  14  12         27.63          7.51        15.89 o
   0  14  12         86.38         76.77        17.91 o
   1  14  12          0.04        -12.51        17.99 o
   2  14  12        123.58         76.44        41.41 o
  -4  15  12          7.94         -6.74        29.20 o
  -3  15  12         29.46         22.57        25.87 o
  -2  15  12         81.77        114.13        29.00 o
  -1  15  12          3.24         -4.41        16.74 o
   0  15  12          1.37         -7.73        18.19 o
   1  15  12          0.02          2.31        24.03 o
  -3  16  12        188.68        159.30        28.70 o
  -2  16  12         11.52         44.15        25.78 o
  -1  16  12         15.08         61.63        24.68 o
   0  16  12         25.66        -19.08        19.08 o
  -7   0  13        130.89        128.47        24.73 o
  -5   0  13          9.08          1.49        17.80 o
  -3   0  13       1460.93       1385.62        48.33 o
  -1   0  13          4.80         -9.48        20.26 o
   1   0  13        465.96        538.00        45.71 o
   3   0  13       1704.29       1669.18        89.84 o
   5   0  13        596.35        576.88        74.08 o
  -8   1  13          3.86        -14.27        22.02 o
  -7   1  13        156.36        170.43        37.54 o
  -6   1  13        238.02        238.71        28.76 o
  -5   1  13         41.13         27.75        13.38 o
  -4   1  13        173.12        174.78        21.71 o
  -3   1  13         55.95         69.44        14.50 o
  -2   1  13        431.23        368.53        20.31 o
  -1   1  13       1281.44       1184.50        28.79 o
   0   1  13         15.91         34.96        37.46 o
   1   1  13         34.31         29.09        26.09 o
   3   1  13          1.89        -27.68        27.68 o
   4   1  13          6.44         -1.31        34.92 o
   5   1  13         15.01        -28.98        90.89 o
  -8   2  13        375.00        337.61        28.64 o
  -7   2  13          7.72          2.07        17.25 o
  -6   2  13        748.03        743.34        26.63 o
  -5   2  13          2.94        -14.73        17.77 o
  -4   2  13        117.28        127.61        15.31 o
  -3   2  13         38.72         53.93        12.75 o
  -2   2  13         52.14         34.75        14.15 o
  -1   2  13          0.96          8.81        16.15 o
   0   2  13          2.48         26.74        18.44 o
   1   2  13          0.04         20.05        23.74 o
   3   2  13         15.49         38.07        32.31 o
   4   2  13         57.22         38.55        61.47 o
   5   2  13          4.51        -24.25        41.23 o
  -8   3  13        154.89        197.83        27.39 o
  -7   3  13        671.97        591.15        33.88 o
  -6   3  13        634.93        556.27        39.23 o
  -5   3  13          3.85          5.97        14.67 o
  -4   3  13        194.75        199.34        16.06 o
  -3   3  13        229.17        234.60        15.75 o
  -2   3  13        177.65        221.91        15.28 o
  -1   3  13          0.96         -5.56        16.73 o
   0   3  13        101.34         74.69        18.88 o
   1   3  13        198.04        205.48        29.34 o
   2   3  13        359.84        336.78        45.18 o
   3   3  13         64.15         47.68        29.16 o
   4   3  13         14.43        -31.53        39.67 o
   5   3  13         35.63         43.92        37.13 o
  -8   4  13        101.60        125.65        26.62 o
  -7   4  13        109.24        142.57        23.22 o
  -6   4  13        597.33        574.02        36.25 o
  -5   4  13        471.91        413.27        20.70 o
  -4   4  13        864.55        922.72        25.52 o
  -3   4  13        458.81        435.91        26.83 o
  -2   4  13        715.52        682.51        23.99 o
  -1   4  13        160.11        173.28        24.10 o
   0   4  13        577.33        532.96        26.42 o
   1   4  13         35.45         34.57        32.05 o
   2   4  13        312.44        265.32        47.81 o
   3   4  13        240.80        297.75        34.70 o
   4   4  13         68.54         80.74        34.83 o
  -8   5  13          3.00         34.60        80.91 o
  -7   5  13        127.04        108.42        25.12 o
  -6   5  13         78.59         50.31        15.02 o
  -5   5  13        103.28         70.91        15.20 o
  -4   5  13          3.75          8.10        15.31 o
  -3   5  13        360.24        387.65        18.27 o
  -2   5  13          3.28          5.57        13.57 o
  -1   5  13         19.21         19.68        10.42 o
   0   5  13        323.61        342.44        48.08 o
   1   5  13         29.37         63.31        25.26 o
   2   5  13          0.08        -25.37        25.37 o
   3   5  13         57.26         69.38        32.13 o
   4   5  13         68.28        -29.84       103.50 o
  -8   6  13         58.99         51.31        44.13 o
  -7   6  13        761.60        783.97        46.12 o
  -6   6  13        341.71        254.45        29.02 o
  -5   6  13         13.66         13.62        17.57 o
  -4   6  13        232.27        216.70        17.12 o
  -3   6  13        757.51        691.55        33.21 o
  -2   6  13         69.46         62.97        15.46 o
  -1   6  13        107.20         81.11        12.33 o
   0   6  13          6.69         -5.96        20.33 o
   1   6  13        223.49        281.58        25.07 o
   2   6  13         60.74         46.71        27.66 o
   3   6  13       1016.12       1043.87        44.11 o
   4   6  13         32.24         59.63        35.29 o
  -7   7  13        104.25        118.19        35.47 o
  -6   7  13         75.49         83.08        30.40 o
  -5   7  13        491.86        502.41        42.57 o
  -4   7  13         72.07         60.93        16.52 o
  -3   7  13         56.02         32.80        14.77 o
  -2   7  13       1297.65       1354.68        35.61 o
  -1   7  13        497.00        513.27        19.12 o
   0   7  13        554.20        472.57        60.31 o
   1   7  13          0.25         -7.90        25.56 o
   2   7  13         40.28         41.95        31.02 o
   3   7  13          9.42         -8.23        24.35 o
   4   7  13          0.32         41.01       104.29 o
  -7   8  13        400.77        455.43        31.43 o
  -6   8  13        307.00        316.16        30.68 o
  -5   8  13        879.24        821.99        46.81 o
  -4   8  13        125.21        126.62        21.38 o
  -3   8  13        157.27        155.91        22.92 o
  -2   8  13        297.91        319.30        22.36 o
  -1   8  13        185.48        208.22        17.27 o
   0   8  13         62.33         26.78        14.52 o
   1   8  13         74.27         95.01        15.32 o
   2   8  13        104.24        174.69        30.24 o
   3   8  13         76.20         32.73        26.22 o
   4   8  13        118.31         88.86        39.19 o
  -7   9  13        138.97        207.92        56.19 o
  -6   9  13        222.70        198.03        26.38 o
  -5   9  13          5.88         -3.51        21.73 o
  -4   9  13        688.95        739.28        33.34 o
  -3   9  13          3.23         -2.14        20.86 o
  -2   9  13        708.31        688.95        24.34 o
  -1   9  13         50.61         57.41        17.08 o
   0   9  13         24.93         -1.19        13.47 o
   1   9  13          0.12        -23.05        23.05 o
   2   9  13        175.27        161.06        34.92 o
   3   9  13         48.74        -27.59        29.91 o
  -6  10  13          7.34         19.42        24.40 o
  -5  10  13        115.87        124.40        24.88 o
  -4  10  13        976.94        931.43        39.89 o
  -3  10  13         12.12        -13.73        16.94 o
  -2  10  13         55.74         36.91        15.99 o
  -1  10  13         90.92         84.75        15.10 o
   0  10  13        196.48        243.12        19.92 o
   1  10  13        386.49        335.77        20.93 o
   2  10  13         15.40         15.76        30.81 o
   3  10  13        516.23        565.96        71.48 o
  -6  11  13          5.67         28.89        25.90 o
  -5  11  13         73.88         64.39        31.51 o
  -4  11  13        167.35        161.14        24.46 o
  -3  11  13          4.44         21.24        28.59 o
  -2  11  13        255.26        249.79        24.69 o
  -1  11  13        389.60        397.74        19.43 o
   0  11  13        166.87        156.56        26.40 o
   1  11  13         75.59         89.02        19.82 o
   2  11  13          8.21         47.68        36.39 o
  -5  12  13        786.39        742.47        37.91 o
  -4  12  13        258.04        212.64        26.41 o
  -3  12  13         46.52         33.59        27.30 o
  -2  12  13        137.20        153.67        18.36 o
  -1  12  13        569.28        660.05        42.65 o
   0  12  13        449.55        485.57        24.37 o
   1  12  13         33.80          4.92        20.43 o
   2  12  13        539.42        615.98        37.08 o
  -5  13  13          2.85        -25.57        25.57 o
  -4  13  13         65.03         47.27        33.18 o
  -3  13  13        924.59        981.95        57.95 o
  -2  13  13          3.45        -16.49        21.38 o
  -1  13  13         54.58         64.14        18.13 o
   0  13  13        222.91        216.34        47.17 o
   1  13  13         41.43        101.20        43.17 o
  -4  14  13         85.56         77.73        27.79 o
  -3  14  13        479.68        434.65        32.16 o
  -2  14  13        172.23        214.54        29.73 o
  -1  14  13          3.38         10.55        22.15 o
   0  14  13          0.91          9.67        19.60 o
  -6   0  14         93.89        130.67        21.07 o
  -4   0  14       1081.73       1030.58        45.24 o
  -2   0  14        853.17        732.86        40.39 o
   0   0  14        385.81        302.10        38.88 o
   2   0  14        267.88        228.55        47.29 o
   4   0  14        302.87        402.45        71.45 o
  -7   1  14        160.38        122.28        39.62 o
  -6   1  14        149.46        155.16        18.43 o
  -5   1  14         35.92         20.32        17.65 o
  -4   1  14        243.94        285.49        17.75 o
  -3   1  14         77.77         61.34        17.35 o
  -2   1  14          6.12          4.09        18.64 o
  -1   1  14         69.67         87.59        29.16 o
   0   1  14        111.46        110.40       113.75 o
   2   1  14        194.36        177.61        34.26 o
   3   1  14          9.63         35.11        33.28 o
   4   1  14         60.35         37.97        37.43 o
  -7   2  14         88.42        106.73        26.40 o
  -6   2  14         21.76        -17.63        17.63 o
  -5   2  14         11.06         31.32        23.23 o
  -4   2  14        602.18        553.03        22.27 o
  -3   2  14       1941.77       1850.80        35.60 o
  -2   2  14          4.24        -18.54        18.54 o
  -1   2  14        145.27        179.89        35.62 o
   0   2  14        215.56        242.21        45.71 o
   2   2  14          3.70         54.87        33.89 o
   3   2  14        547.52        510.54        41.61 o
   4   2  14         36.08         15.08        36.95 o
  -7   3  14         12.27         12.05        25.96 o
  -6   3  14         15.33        -17.27        17.27 o
  -5   3  14        252.01        216.40        19.06 o
  -4   3  14         61.44         41.81        15.41 o
  -3   3  14         14.13         28.15        15.82 o
  -2   3  14        190.04        164.20        20.13 o
  -1   3  14          2.89        -22.67        22.67 o
   0   3  14        136.50        165.33        27.86 o
   1   3  14         44.61        -16.67        28.11 o
   2   3  14        228.39        299.72        33.58 o
   3   3  14        214.59        258.51        46.50 o
   4   3  14         18.99         -3.69        54.90 o
  -7   4  14         12.71        -26.59        26.59 o
  -6   4  14        246.16        301.16        35.89 o
  -5   4  14       1318.78       1392.73        40.97 o
  -4   4  14         12.04         40.11        16.40 o
  -3   4  14        158.46        154.31        18.09 o
  -2   4  14        825.21        677.54        56.02 o
  -1   4  14         70.97         25.24        16.08 o
   0   4  14         19.21        -22.23        25.28 o
   1   4  14          6.71        -18.21        30.92 o
   2   4  14        122.45        143.44        65.41 o
   3   4  14        556.74        610.62        52.54 o
  -7   5  14          5.93        -12.18        35.66 o
  -6   5  14          8.39         24.86        24.71 o
  -5   5  14         74.87         54.39        22.91 o
  -4   5  14         38.47         18.81        15.36 o
  -3   5  14        222.92        225.10        18.88 o
  -2   5  14         16.49         31.01        18.19 o
  -1   5  14        489.68        367.75        78.48 o
   0   5  14        548.77        550.78        30.88 o
   1   5  14        122.53        125.12        25.16 o
   2   5  14         27.69         76.27        32.59 o
   3   5  14         28.01         20.55        47.29 o
  -7   6  14         38.72        -21.72        27.70 o
  -6   6  14         53.64         32.99        30.45 o
  -5   6  14        747.05        822.30        42.51 o
  -4   6  14         58.19         33.31        30.45 o
  -3   6  14        210.89        170.49        28.98 o
  -2   6  14        255.29        263.65        21.64 o
  -1   6  14         28.07          6.57        14.04 o
   0   6  14         28.08         37.94        19.59 o
   1   6  14          0.40        -17.87        22.34 o
   2   6  14        191.33        190.51        55.55 o
   3   6  14          0.83        -73.83        99.56 o
  -7   7  14        578.13        548.86        36.19 o
  -6   7  14         95.78        111.68        25.72 o
  -5   7  14         25.72         43.48        66.46 o
  -4   7  14        207.72        250.84        28.81 o
  -3   7  14        170.15        170.82        21.86 o
  -2   7  14         24.30         10.00        19.43 o
  -1   7  14         11.95         26.86        16.44 o
   0   7  14          0.61         17.33        18.75 o
   1   7  14          4.43        -22.58        22.58 o
   2   7  14         96.18         55.62        28.00 o
   3   7  14        243.24        204.97        33.45 o
  -6   8  14         43.89         17.73        25.60 o
  -5   8  14        362.67        427.86        30.81 o
  -4   8  14        918.33        998.31        37.99 o
  -3   8  14         36.39         28.18        16.39 o
  -2   8  14        592.67        633.57        25.38 o
  -1   8  14         84.57        100.27        15.56 o
   0   8  14        359.56        346.87        23.60 o
   1   8  14         87.54         79.07        26.90 o
   2   8  14        133.61        159.41        28.43 o
  -6   9  14         19.52        -32.38        32.38 o
  -5   9  14        131.00         88.02        27.52 o
  -4   9  14          3.36         -2.05        22.70 o
  -3   9  14         67.77         25.34        21.92 o
  -2   9  14         98.39         83.34        18.47 o
  -1   9  14         68.65         37.75        15.75 o
   0   9  14        312.56        299.85        25.41 o
   1   9  14        398.51        359.40       130.52 o
   2   9  14         15.21        -25.24        44.09 o
  -5  10  14        729.23        738.06        36.08 o
  -4  10  14        363.95        395.66        32.95 o
  -3  10  14        293.60        318.79        27.72 o
  -2  10  14        363.07        335.91        26.75 o
  -1  10  14        493.87        484.59        32.84 o
   0  10  14         67.33         68.02        37.21 o
   1  10  14         86.39         90.77        65.66 o
   2  10  14         67.10         44.73        30.90 o
  -5  11  14          0.41         27.82        26.06 o
  -4  11  14        520.26        595.16        35.18 o
  -3  11  14        117.11        157.76        26.41 o
  -2  11  14        208.25        105.53        41.04 o
  -1  11  14       1061.60       1122.27        46.65 o
   0  11  14          0.55         27.49        27.01 o
   1  11  14        264.70        354.29        39.83 o
  -4  12  14          9.60        -28.30        28.30 o
  -3  12  14         58.23         43.71        47.16 o
  -2  12  14          0.07        -19.17        30.86 o
  -1  12  14         79.98         43.99        28.36 o
   0  12  14          7.89          5.90        36.31 o
  -2  13  14         25.07         -5.82        31.02 o
  -5   0  15        240.91        229.78        30.13 o
  -3   0  15         15.48        -16.83        31.68 o
  -1   0  15         35.00         27.32        38.88 o
   1   0  15        662.24        638.35        65.15 o
   3   0  15         80.80         63.05        55.69 o
  -7   1  15         15.81         27.56        35.84 o
  -6   1  15         18.37          7.17        20.68 o
  -5   1  15         39.74         66.07        25.40 o
  -4   1  15        312.00        308.61        47.83 o
  -3   1  15        172.28        179.82        23.42 o
  -2   1  15         71.22         99.25        28.40 o
  -1   1  15        515.40        597.90        52.01 o
   1   1  15        135.26        134.89        41.24 o
   2   1  15          0.97         28.45        60.95 o
  -6   2  15         36.42         27.89        22.98 o
  -5   2  15        517.27        551.27        25.65 o
  -4   2  15         95.93         74.57        18.89 o
  -3   2  15         84.77        118.59        22.27 o
  -2   2  15         17.71         36.09        26.71 o
  -1   2  15        102.94         54.12        34.41 o
   0   2  15         11.62         29.42        37.30 o
   1   2  15        167.71        154.83        35.29 o
   2   2  15         47.22         97.25        53.33 o
  -6   3  15        438.30        488.25        35.83 o
  -5   3  15          1.64        -18.33        18.33 o
  -4   3  15          5.92        -15.87        18.42 o
  -3   3  15        164.72        172.38        23.12 o
  -2   3  15         21.00         41.89        38.73 o
  -1   3  15         11.76         12.79        49.12 o
   0   3  15          7.81        -29.53        29.53 o
   1   3  15        112.05        124.76        33.87 o
   2   3  15         46.13         18.49        36.77 o
  -6   4  15          4.35         -2.67        33.89 o
  -5   4  15         20.17         21.43        19.64 o
  -4   4  15         36.80         60.24        27.66 o
  -3   4  15         67.96         70.41        21.56 o
  -2   4  15          4.90         -7.33        18.75 o
  -1   4  15         53.63         44.76        35.19 o
   0   4  15        148.41        153.00        48.64 o
   1   4  15         62.59         28.09        44.66 o
   2   4  15        354.32        502.21        44.95 o
  -6   5  15        328.84        317.80        38.63 o
  -5   5  15         10.17         11.72        32.80 o
  -4   5  15         68.22         41.86        32.78 o
  -3   5  15         63.21         84.13        21.87 o
  -2   5  15         50.50         26.11        17.93 o
  -1   5  15         14.40          6.49        34.63 o
   0   5  15        548.95        555.76        89.56 o
   1   5  15          0.04          0.19        26.87 o
   2   5  15         15.23          7.92        37.15 o
  -6   6  15         11.58         55.41        28.71 o
  -5   6  15        321.19        351.59        29.44 o
  -4   6  15         43.35         20.30        19.30 o
  -3   6  15        129.86        121.20        38.07 o
  -2   6  15          1.04          7.57        18.80 o
  -1   6  15          2.65         33.14        24.46 o
   0   6  15        563.03        424.36        57.25 o
   1   6  15        103.67         72.98        48.93 o
   2   6  15          0.01         26.20        37.30 o
  -5   7  15        177.99        165.50        34.80 o
  -4   7  15        153.25        224.73        26.73 o
  -3   7  15         11.58         14.40        19.62 o
  -2   7  15         33.15         18.14        18.85 o
  -1   7  15        278.73        300.35        27.39 o
   0   7  15          1.70         77.90        27.09 o
   1   7  15         26.32        -42.89        49.86 o
  -5   8  15        786.05       1056.45        46.02 o
  -4   8  15          7.06        -27.41        27.41 o
  -3   8  15        303.73        324.62        30.69 o
  -2   8  15         69.46         70.69        20.43 o
  -1   8  15          7.24         30.81        27.20 o
   0   8  15         12.35         13.51        26.06 o
   1   8  15         25.65         25.68        28.92 o
  -4   9  15          8.01        -12.61        27.08 o
  -3   9  15        253.03        305.35        29.80 o
  -2   9  15         46.89         89.23        39.31 o
  -1   9  15         39.03         64.29        28.28 o
   0   9  15         19.44         53.35        30.48 o
  -3  10  15          0.39        -18.47        26.12 o
  -2  10  15        684.92        817.42        38.33 o
  -1  10  15          0.48        -18.99        45.34 o
  -4   0  16         79.24         15.76        41.51 o
   0   0  16        311.73        359.90        57.79 o
  -5   1  16          7.35        -41.27        60.25 o
  -4   1  16        340.76        369.71        59.28 o
  -3   1  16          2.08         10.98        28.05 o
  -2   1  16         36.70         22.07        41.51 o
  -1   1  16          6.25         45.18        49.91 o
   0   1  16         65.36         96.66        65.41 o
   1   1  16          3.56         -4.04        37.43 o
  -5   2  16        297.46        124.55        96.60 o
  -4   2  16          0.79         16.87        25.17 o
  -3   2  16         44.52          4.49        65.41 o
  -2   2  16          4.67         33.40        36.58 o
  -1   2  16        587.84        547.99        57.79 o
   0   2  16          9.72          9.17        34.90 o
   1   2  16        381.13        452.51        43.83 o
  -5   3  16         88.84         77.30        37.92 o
  -4   3  16         74.27        101.53        26.72 o
  -3   3  16        113.61        121.98        34.54 o
  -2   3  16        199.45        152.85        29.54 o
  -1   3  16          0.02         -1.45        35.67 o
   0   3  16         26.18         48.48        54.38 o
   1   3  16          6.60         58.67        35.41 o
  -5   4  16          2.01         17.99        28.33 o
  -4   4  16         30.60        -13.56        30.71 o
  -3   4  16         89.73         84.53        27.05 o
  -2   4  16         93.53        152.44        27.88 o
  -1   4  16       1104.76       1094.40        88.27 o
   0   4  16          0.03        -28.76        28.76 o
  -4   5  16        132.57        116.44        29.89 o
  -3   5  16         44.50         33.70        38.12 o
  -2   5  16         24.27         48.70        35.95 o
  -1   5  16         13.40        -11.37        28.08 o
   0   5  16         57.09         75.37        44.03 o
  -4   6  16          1.57        -11.11        27.21 o
  -3   6  16        577.17        737.90        49.67 o
  -2   6  16          3.99         10.86        45.04 o
  -1   6  16        455.86        495.24        34.08 o
  -3   7  16         25.83         25.45        37.64 o
  -2   7  16         42.38         53.46        27.27 o
  -1   7  16         46.24         90.10        30.59 o
                                                
