# Supplementary material for: Crystal structures of (±)-(1SR,5SR,6SR,7SR,10SR,11SR,13RS,14SR)-13-hy­droxy-7-meth­oxy­meth­oxy-11,15,18,18-tetra­methyl-3-oxo-2,4-dioxa­tetra­cyclo­[12.3.1.01,5.06,11]octa­dec-15-en-10-yl benzoate, its 13-epimer and 13-one derivative
Source: Acta Crystallogr E Crystallogr Commun. 2015 Apr 9;71(Pt 5):466–72. doi: 10.1107/S2056989015006854 (PMC4420046; doi:10.1107/S2056989015006854)
Supplement: Supplementary file 4 [file e-71-00466-Csup4.hkl]

#
# h,k,l, Fc-squared, Fo-squared, sigma(Fo-squared), status flag
#
data_C
_shelx_title ' mo_141219Oishi_2_0m in P2(1)/c'
_shelx_refln_list_code          4
_shelx_F_calc_maximum      221.81
_exptl_crystal_F_000      1096.00
_reflns_d_resolution_high  0.8402

loop_
 _space_group_symop_operation_xyz
 'x, y, z'
 '-x, y+1/2, -z+1/2'
 '-x, -y, -z'
 'x, -y-1/2, z-1/2'

_cell_length_a    13.2416
_cell_length_b    13.1779
_cell_length_c    15.2428
_cell_angle_alpha  90.000
_cell_angle_beta  109.387
_cell_angle_gamma  90.000

_shelx_F_squared_multiplier     1.000

loop_
 _refln_index_h
 _refln_index_k
 _refln_index_l
 _refln_F_squared_calc
 _refln_F_squared_meas
 _refln_F_squared_sigma
 _refln_observed_status
   2   0   0      39759.95      37326.94       552.11 o
   3   0   0       1767.82       1660.65        32.96 o
   4   0   0      21460.15      21042.91       322.18 o
   5   0   0       8262.45       7864.91       490.71 o
   6   0   0       8782.04       9151.66       152.27 o
   7   0   0        518.51        510.49        24.16 o
   8   0   0       2604.17       2676.50        62.05 o
   9   0   0        688.77        618.73        32.75 o
  10   0   0        138.48        100.52        20.53 o
  11   0   0        537.93        589.10        46.87 o
  12   0   0        814.88        963.24        60.79 o
  13   0   0         84.26        108.96        37.61 o
  14   0   0        235.54        205.63        70.28 o
   2   1   0      40311.36      40573.15       423.88 o
   3   1   0         91.16         92.85         5.07 o
   4   1   0        355.93        362.43         9.94 o
   5   1   0         46.11         32.12         6.79 o
   6   1   0       6578.50       7245.31        96.20 o
   7   1   0         19.60         21.28         7.45 o
   8   1   0        858.94        897.50        23.92 o
   9   1   0         13.24         -0.14        10.95 o
  10   1   0        377.15        385.45        21.52 o
  11   1   0         15.82         13.20        17.79 o
  12   1   0        265.48        186.85        24.29 o
  13   1   0         11.28         29.70        25.06 o
  14   1   0        224.90        230.00        34.28 o
   0   2   0       3583.37       3846.21        62.65 o
   1   2   0        883.59        878.23        12.29 o
   2   2   0       5310.54       5203.47        59.77 o
   3   2   0        245.55        270.48         8.61 o
   4   2   0        891.79        790.59        15.59 o
   5   2   0       1141.18       1045.51        19.80 o
   6   2   0        378.14        384.59        14.35 o
   7   2   0        760.07        837.24        27.91 o
   8   2   0          6.43         24.31         9.26 o
   9   2   0       1518.81       1558.25        34.15 o
  10   2   0        321.11        335.37        19.26 o
  11   2   0         16.49         34.08        18.44 o
  12   2   0         36.02         44.07        27.05 o
  13   2   0         38.78         57.05        25.90 o
  14   2   0         24.45         20.53        29.76 o
   1   3   0      49198.50      53744.27       779.23 o
   2   3   0      26619.36      27785.35       294.78 o
   3   3   0        379.87        370.47        10.51 o
   4   3   0       4386.31       4532.27        72.51 o
   5   3   0       2954.32       3032.84        42.47 o
   6   3   0       1862.17       2171.39        34.52 o
   7   3   0       2123.85       2158.61        36.27 o
   8   3   0        565.66        617.55        23.25 o
   9   3   0         11.92         14.34        11.39 o
  10   3   0         32.67         36.78        14.88 o
  11   3   0          7.24         23.09        18.78 o
  12   3   0        337.50        343.48        28.66 o
  13   3   0          0.01        -15.90        25.45 o
  14   3   0          8.39        -34.50        34.50 o
   0   4   0       5838.88       5572.96        80.60 o
   1   4   0        764.90        782.75        15.31 o
   2   4   0       1188.30       1155.18        18.54 o
   3   4   0         54.73         53.85         5.02 o
   4   4   0          4.60          7.42         5.00 o
   5   4   0       1688.79       1905.30        34.36 o
   6   4   0       1116.75       1159.18        24.25 o
   7   4   0        458.88        502.66        17.40 o
   8   4   0        719.47        788.96        23.06 o
   9   4   0        101.67         95.64        15.77 o
  10   4   0        139.05        114.84        18.10 o
  11   4   0        326.32        291.31        25.36 o
  12   4   0        323.01        338.44        28.93 o
  13   4   0         67.32         29.66        26.60 o
  14   4   0         31.31          3.80        41.60 o
   1   5   0       1016.28       1028.48        19.80 o
   2   5   0       2936.38       3144.26        40.33 o
   3   5   0        381.49        361.53        12.08 o
   4   5   0       1707.83       1864.18        28.69 o
   5   5   0         36.47         40.41         7.31 o
   6   5   0        177.06        166.69        11.09 o
   7   5   0       2692.31       2875.12        46.10 o
   8   5   0          6.94         14.02        10.44 o
   9   5   0        337.09        291.06        17.70 o
  10   5   0        415.42        335.17        52.01 o
  11   5   0        224.58        206.11        24.45 o
  12   5   0         90.32         42.00        23.56 o
  13   5   0        166.58         56.07        43.25 o
  14   5   0          0.15         92.24        69.09 o
   0   6   0       2073.57       2088.79        38.59 o
   1   6   0       3634.00       3687.45        58.88 o
   2   6   0       2635.30       2688.15        40.87 o
   3   6   0       2941.66       3014.65        41.35 o
   4   6   0          0.22         -0.89         6.47 o
   5   6   0        393.98        438.21        15.12 o
   6   6   0        857.59       1024.58        22.90 o
   7   6   0         25.44         38.82         9.85 o
   8   6   0       1561.44       1593.22        32.14 o
   9   6   0        642.54        636.69        32.63 o
  10   6   0         66.24         63.51        20.41 o
  11   6   0         23.09         14.33        23.35 o
  12   6   0          1.08        -12.52        27.21 o
  13   6   0        353.73        309.78        46.03 o
   1   7   0       2297.37       2485.85        36.87 o
   2   7   0       3757.97       3858.13        55.51 o
   3   7   0        204.87        206.67        12.48 o
   4   7   0         59.42         70.27         8.82 o
   5   7   0         39.34         19.86         8.69 o
   6   7   0        339.24        322.61        15.46 o
   7   7   0          3.58          7.35        10.26 o
   8   7   0        519.88        503.51        28.20 o
   9   7   0        161.84        143.13        16.11 o
  10   7   0        123.66        160.48        21.74 o
  11   7   0         55.37         81.58        20.00 o
  12   7   0          4.90         33.12        24.98 o
  13   7   0         43.32         55.65        40.69 o
   0   8   0       1536.64       1639.14        34.45 o
   1   8   0       3218.08       3305.39        46.92 o
   2   8   0        537.77        556.61        24.84 o
   3   8   0       1402.28       1435.00        31.11 o
   4   8   0        278.08        335.61        18.05 o
   5   8   0        463.90        517.26        19.87 o
   6   8   0       1186.91       1271.90        28.74 o
   7   8   0          6.04          6.94        12.12 o
   8   8   0         55.24         91.24        16.04 o
   9   8   0        349.59        346.76        30.18 o
  10   8   0         33.93         93.44        22.13 o
  11   8   0        169.12        225.19        48.83 o
  12   8   0        276.24        224.68        53.91 o
   1   9   0       3345.04       3468.94        53.13 o
   2   9   0        259.60        239.48        16.56 o
   3   9   0       1495.92       1667.17        32.42 o
   4   9   0       1727.24       1708.94        37.91 o
   5   9   0        381.89        385.32        21.82 o
   6   9   0       1404.26       1521.00        49.29 o
   7   9   0         24.56         -2.07        17.33 o
   8   9   0         31.50         61.68        17.60 o
   9   9   0         97.66        107.49        32.97 o
  10   9   0        109.63         79.21        20.95 o
  11   9   0        295.00        165.09        81.88 o
  12   9   0         48.69        145.45        55.54 o
   0  10   0        236.31        266.39        27.70 o
   1  10   0        255.16        269.77        19.18 o
   2  10   0       1314.85       1378.13        29.94 o
   3  10   0         26.66         27.78        16.06 o
   4  10   0       2625.07       2692.31        50.03 o
   5  10   0        538.80        516.50        34.42 o
   6  10   0        731.78        802.70        41.76 o
   7  10   0         63.97         53.89        28.72 o
   8  10   0          0.37        -19.81        33.11 o
   9  10   0         43.98         56.37        34.36 o
  10  10   0        265.27        268.71        53.70 o
  11  10   0         90.32        182.07        55.85 o
   1  11   0        149.88        160.63        22.12 o
   2  11   0       2814.30       2752.33        55.39 o
   3  11   0        158.29        173.88        34.01 o
   4  11   0        676.35        645.02        36.49 o
   5  11   0        425.70        416.56        35.92 o
   6  11   0        232.39        308.11        31.31 o
   7  11   0         97.40         92.70        42.14 o
   8  11   0        146.93        181.91        29.75 o
   9  11   0         11.21        -27.07        48.52 o
  10  11   0        749.63        739.10        75.57 o
   1  12   0        126.62        136.47        49.78 o
   2  12   0        178.38        224.00        39.24 o
   3  12   0        130.85        148.81        18.20 o
   4  12   0        503.78        491.29        80.83 o
   5  12   0        530.57        566.50        55.11 o
   6  12   0        437.19        428.46        41.35 o
   7  12   0         73.20         90.39        36.71 o
   8  12   0         57.84        147.14        53.62 o
   9  12   0        100.15         60.11        58.46 o
   3  13   0        705.85        629.03        94.88 o
   4  13   0        144.23        106.36        40.12 o
   5  13   0         95.61        122.33        41.18 o
   6  13   0         70.04        114.92        40.85 o
   7  13   0          0.73         14.56        56.66 o
   8  13   0          3.01         20.60       124.17 o
   0  14   0       1008.07        791.27        96.64 o
   1  14   0         61.53         53.70        52.52 o
   2  14   0         22.55        -13.23        50.81 o
   3  14   0        426.20        334.43        80.24 o
   4  14   0         49.51          9.24        49.65 o
   5  14   0         31.43         26.08        57.45 o
   6  14   0          0.13        -31.53        58.53 o
   1  15   0         42.45        -56.62        56.62 o
   2  15   0         50.97        111.96        69.11 o
   3  15   0        162.10        229.59        65.24 o
   4  15   0         23.64         97.53        85.80 o
 -15   1   1         46.18         47.14        45.73 o
 -14   1   1          1.70          4.73        29.46 o
 -13   1   1        128.80        111.57        26.66 o
 -12   1   1        156.37        175.11        24.70 o
 -11   1   1        697.16        661.85        34.35 o
 -10   1   1        108.76        127.62        14.89 o
  -9   1   1        100.80         97.36        12.25 o
  -8   1   1        369.84        377.83        17.50 o
  -7   1   1         85.77         77.00         8.48 o
  -6   1   1        210.12        198.96         9.44 o
  -5   1   1       6562.85       6429.82        71.07 o
  -4   1   1        578.94        529.02        11.30 o
  -3   1   1          0.00         -0.23         2.28 o
  -2   1   1         33.81         28.20         2.49 o
  -1   1   1         20.11          1.55         2.22 o
   1   1   1       8387.19       7757.49       137.23 o
   2   1   1       2052.17       1917.32        27.97 o
   3   1   1       1246.09       1194.96        20.60 o
   4   1   1       5206.04       4903.52        65.79 o
   5   1   1         22.13         29.29         6.01 o
   6   1   1        161.43        121.52        10.86 o
   7   1   1       2827.04       2866.41        44.26 o
   8   1   1        725.28        707.04        22.52 o
   9   1   1        298.10        297.14        17.52 o
  10   1   1         61.40         59.48        22.32 o
  11   1   1        110.41        104.11        24.76 o
  12   1   1         28.07         10.41        20.92 o
  13   1   1        460.13        432.35        39.00 o
  14   1   1         28.59         10.16        29.96 o
 -15   2   1          0.08         24.54        44.33 o
 -14   2   1          0.33         -2.29        30.15 o
 -13   2   1        307.76        354.21        32.23 o
 -12   2   1        157.30        158.30        24.91 o
 -11   2   1        600.24        602.94        33.66 o
 -10   2   1         73.13        109.78        18.07 o
  -9   2   1          0.18         -4.22        12.64 o
  -8   2   1         92.48         77.74         9.23 o
  -7   2   1        492.95        441.80        16.08 o
  -6   2   1        112.25        122.06         8.08 o
  -5   2   1       1679.21       1599.25        28.64 o
  -4   2   1        313.53        346.58        10.37 o
  -3   2   1       2429.69       2330.35        34.02 o
  -2   2   1      15807.07      15527.05       166.52 o
  -1   2   1       9810.24      10041.13       114.55 o
   0   2   1        374.42        375.76         6.10 o
   1   2   1        864.21        774.26        11.58 o
   2   2   1       2874.86       2604.83        42.69 o
   3   2   1        434.69        448.38         9.66 o
   4   2   1      12810.84      12802.24       141.10 o
   5   2   1       6561.26       6886.16        91.30 o
   6   2   1         15.98          1.44         6.77 o
   7   2   1       3414.87       3473.40        66.44 o
   8   2   1         63.42         80.62        11.38 o
   9   2   1          1.03         11.16        11.31 o
  10   2   1         58.87         59.34        17.23 o
  11   2   1         24.15         26.85        27.35 o
  12   2   1        284.21        307.14        37.03 o
  13   2   1        164.18        106.00        36.18 o
  14   2   1         68.90         41.79        40.67 o
 -14   3   1        242.94        206.90        39.71 o
 -13   3   1        473.37        481.10        34.89 o
 -12   3   1        939.80        936.36        44.14 o
 -11   3   1         25.74         11.41        19.43 o
 -10   3   1         37.01         56.90        14.15 o
  -9   3   1       1206.27       1198.03        27.00 o
  -8   3   1          0.51          2.20         8.37 o
  -7   3   1         34.72         36.33         7.86 o
  -6   3   1         56.49         84.54         7.88 o
  -5   3   1       3334.90       3499.83        47.70 o
  -4   3   1        478.26        513.94        15.11 o
  -3   3   1        574.86        622.46        14.02 o
  -2   3   1         22.46          8.96         3.63 o
  -1   3   1         12.27          6.23         3.53 o
   0   3   1       2827.17       2834.65        34.02 o
   1   3   1      12069.82      12255.14       123.97 o
   2   3   1      10532.74      10302.18       114.66 o
   3   3   1       6888.90       6923.39        74.34 o
   4   3   1        538.68        474.08        11.91 o
   5   3   1       2278.85       2093.37        31.79 o
   6   3   1       1354.83       1340.75        24.77 o
   7   3   1          0.00         11.02        10.08 o
   8   3   1        263.71        264.88        17.38 o
   9   3   1        526.71        500.38        23.75 o
  10   3   1        558.14        492.85        54.32 o
  11   3   1         83.97         64.89        21.89 o
  12   3   1        374.93        360.59        33.06 o
  13   3   1         70.39        131.22        35.02 o
  14   3   1         44.64          9.81        39.80 o
 -14   4   1        226.57        146.20        68.56 o
 -13   4   1         15.07         -1.59        26.34 o
 -12   4   1       1036.05       1060.55        46.39 o
 -11   4   1        213.27        196.49        23.57 o
 -10   4   1        556.97        551.64        30.08 o
  -9   4   1        438.79        423.62        18.18 o
  -8   4   1        956.28        952.02        25.31 o
  -7   4   1       1806.60       1834.01        33.47 o
  -6   4   1        328.53        322.25        14.32 o
  -5   4   1       1468.41       1435.27        26.31 o
  -4   4   1         13.43          3.53         5.29 o
  -3   4   1       2661.43       2498.95        36.66 o
  -2   4   1      12489.38      12771.45       184.34 o
  -1   4   1       3345.61       3298.00        44.59 o
   0   4   1       9962.30       9894.94       155.07 o
   1   4   1       2697.70       2641.71        31.21 o
   2   4   1       4294.62       4153.03        53.26 o
   3   4   1        918.08        950.97        16.79 o
   4   4   1         57.77         43.91         5.33 o
   5   4   1        630.29        663.07        15.21 o
   6   4   1        200.35        201.00        10.73 o
   7   4   1        589.44        611.66        18.39 o
   8   4   1        531.93        497.85        23.02 o
   9   4   1        143.82        142.86        15.97 o
  10   4   1         80.56         66.02        24.30 o
  11   4   1         44.79         20.14        21.35 o
  12   4   1        343.09        335.30        38.38 o
  13   4   1        111.29         33.82        28.32 o
  14   4   1         66.48         49.55        44.43 o
 -14   5   1        101.24        128.72        47.11 o
 -13   5   1         41.02         21.32        31.00 o
 -12   5   1         39.90         58.76        25.48 o
 -11   5   1        954.63        920.05        41.59 o
 -10   5   1        459.29        465.18        25.99 o
  -9   5   1         13.16         -3.85        12.35 o
  -8   5   1        747.65        728.83        24.23 o
  -7   5   1        122.97        103.49        11.18 o
  -6   5   1         99.58         83.14         9.66 o
  -5   5   1          6.85          6.43         7.36 o
  -4   5   1        148.76        110.10         8.85 o
  -3   5   1        274.76        298.23        12.46 o
  -2   5   1       2137.95       2199.33        30.87 o
  -1   5   1       4491.00       4469.96        59.19 o
   0   5   1      14162.72      15118.00       169.40 o
   1   5   1        651.09        649.61        16.43 o
   2   5   1         88.83        103.92         7.73 o
   3   5   1       1325.97       1303.89        24.78 o
   4   5   1        158.24        173.84         8.67 o
   5   5   1       1195.96       1333.99        23.26 o
   6   5   1        472.30        445.64        22.45 o
   7   5   1         20.07         26.54         8.60 o
   8   5   1        218.15        208.23        12.51 o
   9   5   1        105.18        110.88        42.61 o
  10   5   1        468.09        403.71       102.50 o
  11   5   1        549.67        529.35        42.98 o
  12   5   1         16.46         36.76        22.36 o
  13   5   1        217.14        236.87        55.12 o
 -14   6   1         95.18         83.49        45.01 o
 -13   6   1          5.08         24.23        29.02 o
 -12   6   1         22.97         12.04        26.68 o
 -11   6   1        429.14        368.35        34.91 o
 -10   6   1        102.42         98.18        21.13 o
  -9   6   1        629.70        532.48        38.20 o
  -8   6   1        739.01        764.50        25.62 o
  -7   6   1       1265.00       1223.26        29.22 o
  -6   6   1        180.17        140.85        12.66 o
  -5   6   1       1674.03       1624.08        32.05 o
  -4   6   1        153.72        143.38        10.75 o
  -3   6   1       2649.88       2697.39        37.95 o
  -2   6   1       1085.50       1145.65        25.44 o
  -1   6   1        972.97        943.78        21.17 o
   0   6   1       2325.26       2324.23        35.98 o
   1   6   1        152.18        191.06        10.36 o
   2   6   1         49.14         53.05         6.92 o
   3   6   1         97.31        106.11         9.20 o
   4   6   1        742.68        809.09        21.29 o
   5   6   1        943.22        992.92        28.84 o
   6   6   1       1414.64       1433.39        26.76 o
   7   6   1        126.08        120.91        10.24 o
   8   6   1         97.00        107.92        11.23 o
   9   6   1         37.11         45.48        12.89 o
  10   6   1        102.01         35.43        22.55 o
  11   6   1        203.75        159.89        65.01 o
  12   6   1         25.78         -9.07        38.86 o
  13   6   1          0.23        -35.67        38.45 o
 -13   7   1         50.22        121.78        43.32 o
 -12   7   1        110.60         82.03        25.82 o
 -11   7   1         33.01         53.20        26.04 o
 -10   7   1        970.81        923.80        38.09 o
  -9   7   1        889.24        905.52        35.94 o
  -8   7   1        365.79        391.14        21.70 o
  -7   7   1        120.34        140.48        14.08 o
  -6   7   1       3648.33       3661.43        52.17 o
  -5   7   1         12.50         12.42         8.49 o
  -4   7   1        587.06        567.66        17.23 o
  -3   7   1         58.25         60.25         7.74 o
  -2   7   1        101.40        113.93        13.53 o
  -1   7   1        398.61        432.15        15.53 o
   0   7   1        747.95        796.07        18.43 o
   1   7   1       1980.51       1946.72        31.30 o
   2   7   1        305.59        315.16        13.56 o
   3   7   1          2.02         15.29         9.17 o
   4   7   1        191.83        185.76        12.98 o
   5   7   1        500.04        539.37        21.18 o
   6   7   1        625.41        590.19        19.11 o
   7   7   1        961.64       1023.33        30.68 o
   8   7   1       1287.95       1199.05        42.10 o
   9   7   1         34.56         34.10        14.36 o
  10   7   1        466.33        560.86        39.34 o
  11   7   1         64.53        158.72        70.28 o
  12   7   1        148.35        171.65        48.95 o
 -13   8   1         54.18        108.91        42.66 o
 -12   8   1         34.79         25.47        28.68 o
 -11   8   1         62.24         53.70        22.99 o
 -10   8   1        291.21        310.51        23.12 o
  -9   8   1        283.90        250.08        20.16 o
  -8   8   1        855.01        833.42        42.99 o
  -7   8   1        352.18        331.59        18.10 o
  -6   8   1        428.49        431.49        18.53 o
  -5   8   1         35.69         54.13        10.44 o
  -4   8   1         15.29         22.52         9.30 o
  -3   8   1        107.08        104.40        10.51 o
  -2   8   1       2920.33       2935.85        55.45 o
  -1   8   1         69.72         77.31         9.70 o
   0   8   1         19.93         20.76         7.17 o
   1   8   1         50.79         67.92         6.19 o
   2   8   1        873.22        905.59        22.81 o
   3   8   1         23.80         44.08        10.28 o
   4   8   1        793.53        789.83        26.45 o
   5   8   1        521.82        515.70        22.68 o
   6   8   1        741.31        715.22        28.93 o
   7   8   1        360.56        337.65        23.75 o
   8   8   1        370.00        295.33        20.27 o
   9   8   1        590.73        588.65        28.16 o
  10   8   1         24.05         42.13        17.32 o
  11   8   1         49.63        106.43        45.94 o
  12   8   1        225.90        230.97        52.99 o
 -12   9   1         58.04         39.49        59.16 o
 -11   9   1          1.32         26.00        31.23 o
 -10   9   1        242.43        281.39        24.28 o
  -9   9   1        286.22        265.97        22.16 o
  -8   9   1        732.09        678.57        33.31 o
  -7   9   1        867.66        794.45        31.35 o
  -6   9   1       1607.50       1593.79        48.15 o
  -5   9   1         25.60         12.78        14.03 o
  -4   9   1       1031.96       1050.74        29.33 o
  -3   9   1       1912.77       1894.18        36.89 o
  -2   9   1        579.38        615.17        27.50 o
  -1   9   1        117.63        117.86        11.41 o
   0   9   1        727.11        809.40        31.96 o
   1   9   1        725.98        729.04        29.79 o
   2   9   1       1206.67       1065.03        35.83 o
   3   9   1         53.76         32.13        11.22 o
   4   9   1         44.39         58.86        15.58 o
   5   9   1         54.52         47.42        14.93 o
   6   9   1        192.20        196.81        23.44 o
   7   9   1         12.95         28.74        29.28 o
   8   9   1          5.64         -6.86        23.15 o
   9   9   1        229.06        201.41        37.01 o
  10   9   1        304.56        344.69        55.35 o
  11   9   1         30.17         88.32        48.09 o
 -11  10   1        114.47         97.36        56.02 o
 -10  10   1          1.58         12.74        25.66 o
  -9  10   1         71.72         68.71        25.52 o
  -8  10   1        119.32        135.94        20.31 o
  -7  10   1        104.40        120.99        19.90 o
  -6  10   1          0.17        -11.47        24.68 o
  -5  10   1        574.74        482.50        52.67 o
  -4  10   1         44.96         48.20        14.22 o
  -3  10   1         35.37         11.72        27.06 o
  -2  10   1          1.40         -6.68        11.30 o
  -1  10   1       1485.28       1355.75        35.55 o
   0  10   1        181.55        184.91        12.80 o
   1  10   1          4.13         -8.95        14.93 o
   2  10   1        845.89        868.32        22.52 o
   3  10   1       1325.86       1337.49        32.71 o
   4  10   1         57.50         57.03        17.66 o
   5  10   1        953.04        968.70        91.37 o
   6  10   1        552.56        478.49        38.52 o
   7  10   1        246.68        218.88        40.63 o
   8  10   1          0.00          1.03        36.34 o
   9  10   1        368.14        431.28        70.04 o
  10  10   1         30.81         12.76        53.30 o
  11  10   1          7.26        -54.26        54.26 o
 -10  11   1        132.27        193.12        52.63 o
  -9  11   1         23.24         62.39        48.28 o
  -8  11   1          0.31         23.87        38.30 o
  -7  11   1        434.12        535.08        40.02 o
  -6  11   1          5.85         -6.61        24.55 o
  -5  11   1         50.40         49.09        21.42 o
  -4  11   1          0.12        -21.08        45.39 o
  -3  11   1        853.33        837.75        40.07 o
  -2  11   1        682.21        708.75        51.31 o
  -1  11   1         21.52         -2.24        10.61 o
   0  11   1         29.29         16.44        20.64 o
   1  11   1       1417.25       1229.35        51.45 o
   2  11   1         23.98         33.96        24.03 o
   3  11   1       2028.91       2042.24        56.43 o
   4  11   1         18.37         40.79        23.68 o
   5  11   1         72.91         71.00        34.26 o
   6  11   1         37.91        110.50        26.88 o
   7  11   1         54.26         48.86        29.60 o
   8  11   1          0.50        -40.23        54.85 o
   9  11   1         15.18         64.79        55.20 o
  10  11   1          9.57        -32.57        55.58 o
  -9  12   1          2.52        -51.43        72.33 o
  -8  12   1          1.01        -26.27        55.66 o
  -7  12   1         16.16        -19.72        35.68 o
  -6  12   1        136.43        120.15        28.68 o
  -5  12   1         37.71         58.92        43.05 o
  -4  12   1          2.74        -21.85        37.67 o
  -3  12   1        200.11        145.90        36.71 o
  -2  12   1        170.84        140.42        16.72 o
  -1  12   1         24.32         32.80        49.78 o
   0  12   1       2220.37       1932.89       195.91 o
   1  12   1       1972.92       1661.08       167.51 o
   2  12   1        327.23        354.34        53.30 o
   3  12   1         52.75         43.28        12.43 o
   4  12   1        392.86        326.50        30.55 o
   5  12   1        195.42        184.69        29.78 o
   6  12   1        144.31        157.52        37.56 o
   7  12   1          6.38         18.49        49.25 o
   8  12   1        383.51        375.26        63.55 o
   9  12   1          1.50         92.67       125.63 o
  -8  13   1        150.60         81.46       157.84 o
  -7  13   1        485.80        495.74        51.90 o
  -6  13   1        136.43         53.44        51.48 o
  -5  13   1         25.44         92.70        49.01 o
  -4  13   1         55.44         20.17        29.81 o
  -3  13   1       1866.32       1769.30       117.43 o
  -2  13   1         32.39          8.20        63.84 o
   3  13   1        491.75        346.45        56.81 o
   4  13   1        518.93        501.03        42.61 o
   5  13   1         91.67        153.52        39.46 o
   6  13   1        133.66        150.45        55.86 o
   7  13   1         87.01         -2.85        64.72 o
  -6  14   1          8.36         29.10        57.96 o
  -5  14   1          1.90         37.32        53.70 o
  -4  14   1        470.59        557.63        67.08 o
  -3  14   1          1.16         18.37        53.73 o
  -2  14   1          1.71         27.81        50.33 o
  -1  14   1        217.91        200.12        64.13 o
   0  14   1         72.84         32.68        65.60 o
   1  14   1          6.04         36.01        47.77 o
   2  14   1        379.48        289.52        58.59 o
   3  14   1         74.53        114.19        56.06 o
   4  14   1        188.81        236.82        56.29 o
   5  14   1          5.17        -30.52        55.87 o
   6  14   1         73.80        -15.82        68.53 o
  -4  15   1         12.45         49.78        78.48 o
  -3  15   1         16.89         61.72        63.86 o
  -2  15   1         19.51         19.13        61.71 o
  -1  15   1        184.20        148.74        61.62 o
   0  15   1        181.06        146.96       144.08 o
   1  15   1        189.51        122.49        63.76 o
   2  15   1        225.83        205.58        65.24 o
   3  15   1          1.80         38.66        77.90 o
 -15   0   2         99.02        154.09        55.64 o
 -14   0   2         22.55         14.68        39.69 o
 -13   0   2        167.83         96.11        63.25 o
 -12   0   2        766.98        849.05        57.83 o
 -11   0   2       1382.28       1353.00        56.73 o
 -10   0   2          0.30        -16.06        18.69 o
  -9   0   2          3.84         17.95        14.56 o
  -8   0   2         86.51         90.90        18.53 o
  -7   0   2       2908.68       2900.85        61.65 o
  -6   0   2        162.32        207.50        12.95 o
  -4   0   2       3319.59       3165.04        57.47 o
  -3   0   2       6589.62       6536.69       124.78 o
  -2   0   2      18647.20      18328.05       235.59 o
  -1   0   2          0.26         -4.39         4.39 o
   0   0   2       4991.07       4490.60        54.13 o
   1   0   2       9451.86       8743.89        94.37 o
   2   0   2       3947.92       4027.35        57.99 o
   3   0   2       8068.86       7770.37       126.91 o
   4   0   2      14196.62      14529.58       281.62 o
   5   0   2       2493.81       2451.29       112.16 o
   6   0   2        290.31        267.24        33.31 o
   7   0   2        102.83         72.66        13.52 o
   8   0   2          7.71          1.43        13.29 o
   9   0   2          3.38          7.56        25.39 o
  10   0   2          1.01         14.06        27.53 o
  11   0   2        231.79        236.62        39.24 o
  12   0   2        537.43        443.37        57.40 o
  13   0   2          0.77        -34.47        34.47 o
  14   0   2        245.40         97.67       134.42 o
 -15   1   2          0.28         42.73        41.24 o
 -14   1   2        160.87        114.17        30.28 o
 -13   1   2         61.98         48.50        23.28 o
 -12   1   2         70.55         97.06        23.84 o
 -11   1   2         14.66         10.21        14.70 o
 -10   1   2         18.33          3.41        12.59 o
  -9   1   2          6.84         26.66        10.51 o
  -8   1   2         19.40         25.39         9.47 o
  -7   1   2          0.57          9.08         6.03 o
  -6   1   2       1968.63       2023.62        32.13 o
  -5   1   2       2717.98       2704.05        35.29 o
  -4   1   2        738.19        700.07        13.12 o
  -3   1   2       3572.38       3297.28        37.43 o
  -2   1   2         54.34         50.11         2.74 o
  -1   1   2        869.33        769.44        10.74 o
   0   1   2       6885.15       6487.00        50.11 o
   1   1   2       1694.51       1615.90        15.74 o
   2   1   2         32.89         29.26         3.31 o
   3   1   2        661.09        615.87        14.49 o
   4   1   2         86.54        100.95        11.24 o
   5   1   2       1076.01       1049.11        22.65 o
   6   1   2       2576.72       2692.07        90.94 o
   7   1   2        182.12        200.56        13.80 o
   8   1   2        439.04        413.50        18.33 o
   9   1   2          4.42         15.15        11.63 o
  10   1   2        888.06        854.40        42.95 o
  11   1   2         65.49         52.06        25.77 o
  12   1   2         33.35         62.43        28.54 o
  13   1   2          1.36         -1.07        25.17 o
  14   1   2          4.72        -38.64        38.64 o
 -15   2   2          2.13          9.49        38.78 o
 -14   2   2         45.33         22.26        29.83 o
 -13   2   2         77.83        159.14        26.92 o
 -12   2   2        265.51        251.31        32.29 o
 -11   2   2        231.15        238.22        21.33 o
 -10   2   2        327.44        319.09        19.11 o
  -9   2   2        881.90        910.31        23.64 o
  -8   2   2         23.46         33.37         9.80 o
  -7   2   2          9.99         25.08         7.32 o
  -6   2   2       1625.73       1704.29        27.01 o
  -5   2   2        837.65        819.06        16.27 o
  -4   2   2        161.25        182.15         8.12 o
  -3   2   2       1682.65       1754.93        25.26 o
  -2   2   2       1253.88       1108.63        17.53 o
  -1   2   2        827.06        813.53        13.85 o
   0   2   2        201.91        185.53         4.61 o
   1   2   2       1932.85       1807.75        24.17 o
   2   2   2          7.15         10.44         3.11 o
   3   2   2       4352.71       4206.35        59.23 o
   4   2   2       1929.28       1909.44        42.54 o
   5   2   2       2562.88       2718.03        39.39 o
   6   2   2       2749.76       2914.42        52.31 o
   7   2   2        114.22         75.30        10.24 o
   8   2   2       2015.26       2095.06        42.10 o
   9   2   2        676.40        694.14        24.32 o
  10   2   2        111.49         90.56        20.96 o
  11   2   2        224.72        234.88        28.25 o
  12   2   2        210.37        212.41        34.56 o
  13   2   2          0.06        -35.76        35.76 o
  14   2   2        106.36        127.84        49.94 o
 -15   3   2         42.51        -14.07        34.41 o
 -14   3   2          0.03         20.89        46.60 o
 -13   3   2          0.07         -0.35        25.21 o
 -12   3   2         28.36         10.00        26.79 o
 -11   3   2         36.11         27.65        18.37 o
 -10   3   2         30.33         35.25        11.93 o
  -9   3   2        511.72        465.85        19.40 o
  -8   3   2        723.10        709.25        20.02 o
  -7   3   2         14.31         20.51         8.20 o
  -6   3   2       1696.54       1697.54        33.47 o
  -5   3   2          3.68          5.88         5.62 o
  -4   3   2        556.18        518.26        13.66 o
  -3   3   2       5166.21       4932.21        60.62 o
  -2   3   2       1106.96       1141.72        19.82 o
  -1   3   2      18412.55      19721.11       283.90 o
   0   3   2       2521.84       2528.52        28.21 o
   1   3   2       1363.22       1174.30        16.74 o
   2   3   2       5432.36       5324.75        55.34 o
   3   3   2        808.72        759.56        15.01 o
   4   3   2       1703.84       1716.60        23.86 o
   5   3   2        145.23        168.02         8.77 o
   6   3   2       4034.54       3997.42        55.62 o
   7   3   2        697.54        740.41        20.57 o
   8   3   2       2435.94       2420.72        50.01 o
   9   3   2        892.30        857.75        29.16 o
  10   3   2        115.32         82.23        22.26 o
  11   3   2        116.05        100.73        31.33 o
  12   3   2        174.91         70.44        43.73 o
  13   3   2        132.89        123.81        39.35 o
 -14   4   2        130.63        168.89        34.32 o
 -13   4   2        499.78        512.73        41.97 o
 -12   4   2          2.33         21.86        23.29 o
 -11   4   2         30.44         57.50        16.81 o
 -10   4   2        227.97        266.77        17.09 o
  -9   4   2         38.38         30.97        11.20 o
  -8   4   2         13.56         17.61         9.11 o
  -7   4   2        252.08        306.44        15.28 o
  -6   4   2       1017.05       1006.65        23.30 o
  -5   4   2       2683.41       2823.37        42.17 o
  -4   4   2        904.75        897.98        19.66 o
  -3   4   2       6021.63       6129.22        75.15 o
  -2   4   2          4.67         10.43         4.96 o
  -1   4   2         25.90         25.36         3.18 o
   0   4   2        678.70        658.30        11.96 o
   1   4   2        365.12        412.54         9.68 o
   2   4   2        142.67        170.91         7.85 o
   3   4   2          2.98          5.45         4.85 o
   4   4   2        205.89        227.56        11.18 o
   5   4   2        983.45       1046.29        18.37 o
   6   4   2          3.93         13.97         8.69 o
   7   4   2        629.29        664.91        19.97 o
   8   4   2        434.72        419.94        18.67 o
   9   4   2        273.30        334.62        41.90 o
  10   4   2          4.53         24.01        23.43 o
  11   4   2        275.67        332.10        30.24 o
  12   4   2        315.11        306.35        39.90 o
  13   4   2        196.33         84.81        57.40 o
 -14   5   2         57.15         46.33        34.93 o
 -13   5   2         13.36         46.13        31.94 o
 -12   5   2          9.48         16.04        20.55 o
 -11   5   2       1030.99       1030.08        37.18 o
 -10   5   2        528.52        554.14        25.17 o
  -9   5   2         77.15         70.34        12.54 o
  -8   5   2        625.22        627.52        23.30 o
  -7   5   2        427.98        407.48        18.63 o
  -6   5   2        212.26        207.57        12.51 o
  -5   5   2       2690.78       2607.85        54.86 o
  -4   5   2          2.96          0.59         7.11 o
  -3   5   2         84.57         74.96         8.18 o
  -2   5   2        274.62        359.23        16.53 o
  -1   5   2       1875.92       1955.15        31.76 o
   0   5   2       3942.64       4133.85        95.41 o
   1   5   2       4432.43       4356.18        78.03 o
   2   5   2          0.09         -4.38         4.38 o
   3   5   2          8.88         14.54         5.55 o
   4   5   2       1145.03       1234.33        24.71 o
   5   5   2        208.85        195.65        11.04 o
   6   5   2       2139.81       2170.16        32.54 o
   7   5   2        265.69        293.15        24.49 o
   8   5   2          0.71          2.96         9.90 o
   9   5   2        806.67        754.41        95.76 o
  10   5   2       1371.58       1106.96        49.20 o
  11   5   2         73.68        -21.67        21.67 o
  12   5   2         91.49          7.57        37.15 o
  13   5   2         14.84         56.04        50.75 o
 -14   6   2         54.26         32.40        43.45 o
 -13   6   2         36.93         11.61        27.96 o
 -12   6   2        227.19        258.57        27.29 o
 -11   6   2         10.02        -14.29        18.69 o
 -10   6   2        103.80        107.35        21.72 o
  -9   6   2         31.83         45.04        14.13 o
  -8   6   2        352.29        315.87        17.79 o
  -7   6   2        445.17        459.13        20.74 o
  -6   6   2        307.08        282.11        15.88 o
  -5   6   2        531.14        472.22        20.06 o
  -4   6   2       1096.44       1104.51        26.57 o
  -3   6   2       1187.57       1241.49        47.39 o
  -2   6   2       2090.11       2183.13        37.34 o
  -1   6   2         47.20         49.10         7.03 o
   0   6   2        266.08        281.69        12.48 o
   1   6   2        139.85        120.87         6.70 o
   2   6   2       8429.85       8730.49        98.69 o
   3   6   2       5696.11       5870.35        70.93 o
   4   6   2        286.53        324.98        15.25 o
   5   6   2        387.86        372.87        27.68 o
   6   6   2         10.46         11.65         9.13 o
   7   6   2        594.31        540.73        17.64 o
   8   6   2         24.37         15.37        10.49 o
   9   6   2         84.11         78.46        27.82 o
  10   6   2        206.92        243.06        26.36 o
  11   6   2        786.71        924.81       117.14 o
  12   6   2        104.94         68.80        48.32 o
  13   6   2         36.55        -31.72        41.09 o
 -13   7   2         18.82         12.63        30.71 o
 -12   7   2        206.08        222.96        25.32 o
 -11   7   2        113.07        108.79        23.10 o
 -10   7   2        691.26        638.42        53.17 o
  -9   7   2        419.49        340.04        24.49 o
  -8   7   2        160.18        155.48        15.56 o
  -7   7   2          5.45         19.33        12.31 o
  -6   7   2        136.31        131.69        13.10 o
  -5   7   2        579.29        648.50        22.81 o
  -4   7   2        995.54       1034.88        22.73 o
  -3   7   2        235.22        234.02        11.00 o
  -2   7   2         14.40         76.53        13.61 o
  -1   7   2         44.16         21.55         9.34 o
   0   7   2        687.57        696.92        24.68 o
   1   7   2       4642.97       4876.77        56.12 o
   2   7   2          1.56         10.62         5.83 o
   3   7   2       1160.88       1131.54        24.50 o
   4   7   2       4793.09       5017.79        65.40 o
   5   7   2        422.20        403.70        19.40 o
   6   7   2        312.87        333.19        17.72 o
   7   7   2        201.93        195.32        15.85 o
   8   7   2         17.81         13.06        14.67 o
   9   7   2        112.39        138.81        50.96 o
  11   7   2         18.96         31.67        41.62 o
  12   7   2        145.46         77.43        51.69 o
 -13   8   2         23.77         21.70        39.47 o
 -12   8   2        236.77        211.70        32.09 o
 -11   8   2        261.17        269.59        25.22 o
 -10   8   2        237.97        302.57        30.18 o
  -9   8   2         84.06        112.35        20.90 o
  -8   8   2        905.10        890.72        35.58 o
  -7   8   2        509.78        513.64        24.84 o
  -6   8   2        242.52        267.03        16.46 o
  -5   8   2        614.78        584.58        20.59 o
  -4   8   2          5.00         -8.65         8.65 o
  -3   8   2        567.80        568.15        16.71 o
  -2   8   2        494.87        540.66        21.45 o
  -1   8   2       1966.35       1911.85        37.22 o
   0   8   2       4455.70       4480.61        59.68 o
   1   8   2        881.97        915.23        22.35 o
   2   8   2          2.54          4.20         7.91 o
   3   8   2          2.54         -4.26         9.89 o
   4   8   2        710.92        701.33        23.69 o
   5   8   2        669.88        721.04        23.48 o
   6   8   2         61.36         77.94        13.19 o
   7   8   2        101.93        122.31        18.90 o
   8   8   2        576.76        458.33        31.56 o
   9   8   2        516.79        532.98        35.14 o
  10   8   2         71.01         89.61        70.28 o
  11   8   2          0.10        -45.36        45.36 o
  12   8   2        242.18        336.87        66.18 o
 -12   9   2         88.54         51.07        38.35 o
 -11   9   2        301.02        306.12        47.86 o
 -10   9   2        210.55        201.25        23.96 o
  -9   9   2         88.52         96.13        19.80 o
  -8   9   2        544.42        580.85        44.82 o
  -7   9   2         11.10          2.20        15.60 o
  -6   9   2          2.32         -6.32        13.16 o
  -5   9   2        168.73        185.87        14.22 o
  -4   9   2        512.24        515.41        26.81 o
  -3   9   2        331.82        320.66        21.45 o
  -2   9   2          4.84         -9.43        12.03 o
  -1   9   2         25.96         22.74        10.18 o
   0   9   2        690.67        684.10        21.56 o
   1   9   2        132.76        106.18        11.49 o
   2   9   2        220.16        225.74        12.67 o
   3   9   2          7.15         14.81         9.41 o
   4   9   2          7.96          6.58        12.70 o
   5   9   2         35.58         34.22        16.07 o
   6   9   2        113.22        126.04        19.80 o
   7   9   2        284.42        247.54        27.49 o
   8   9   2        172.85        161.52        24.62 o
   9   9   2        250.60        272.48        26.72 o
  10   9   2       1179.11       1211.67        89.90 o
  11   9   2          1.88        107.12        77.90 o
 -11  10   2         34.01          2.58        63.31 o
 -10  10   2         67.68         32.98        28.42 o
  -9  10   2        246.13        288.67        32.97 o
  -8  10   2         40.52         16.45        19.61 o
  -7  10   2       1169.83       1148.68        37.08 o
  -6  10   2          3.29         26.32        15.53 o
  -5  10   2       1865.75       1817.99        50.20 o
  -4  10   2       1595.50       1495.49        37.63 o
  -3  10   2        831.86        802.86        37.10 o
  -2  10   2        145.98        151.25        16.03 o
  -1  10   2         45.75         47.99        12.30 o
   0  10   2          5.45          2.78        20.12 o
   1  10   2          3.99        -14.80        14.80 o
   2  10   2        538.80        532.54        17.51 o
   3  10   2         64.81         75.66        11.30 o
   4  10   2         63.64        108.53        15.43 o
   5  10   2        181.50        185.77        23.11 o
   6  10   2         97.46         87.96        25.89 o
   7  10   2         57.24         73.72        26.67 o
   8  10   2        329.48        360.54        38.66 o
   9  10   2        100.02         95.95        49.25 o
  10  10   2         58.23          4.50        87.27 o
 -11  11   2          0.57         35.47        42.73 o
 -10  11   2        116.61        190.65        37.20 o
  -9  11   2         10.09         40.14        28.13 o
  -8  11   2       1115.00       1193.39        44.00 o
  -7  11   2         19.04         -3.32        20.20 o
  -6  11   2        373.52        372.91        27.01 o
  -5  11   2        535.87        504.02        27.35 o
  -4  11   2        487.34        470.41        39.10 o
  -3  11   2         58.16         57.05        33.98 o
  -2  11   2        784.82        711.44        31.20 o
  -1  11   2        420.54        415.91        23.49 o
   0  11   2          0.62         12.65        16.43 o
   1  11   2        187.89        116.32        29.95 o
   2  11   2        612.90        599.66        47.71 o
   3  11   2        427.48        432.29        34.94 o
   4  11   2        573.15        553.08        28.31 o
   5  11   2         17.89         18.23        20.46 o
   6  11   2         10.42         14.32        22.78 o
   7  11   2         41.32         36.49        26.46 o
   8  11   2         32.82         39.81        48.45 o
   9  11   2          0.30        -11.65        52.86 o
 -10  12   2        252.62        301.15        66.12 o
  -9  12   2         10.09        143.51        56.57 o
  -8  12   2        218.05        213.07        41.77 o
  -7  12   2         38.66        -25.60        34.89 o
  -6  12   2          1.05        -23.50        23.50 o
  -5  12   2         42.33         55.46        50.07 o
  -4  12   2        900.49        896.47        48.05 o
  -3  12   2         64.61         50.96        45.10 o
  -2  12   2          2.72          9.85        25.77 o
  -1  12   2        178.02        223.65        27.59 o
   0  12   2         68.00         39.65        34.32 o
   1  12   2        128.50        108.03        78.19 o
   2  12   2         20.64          1.17        43.93 o
   3  12   2         31.79         12.30        45.68 o
   4  12   2        169.88        179.86        24.34 o
   5  12   2        181.63        114.20        28.91 o
   6  12   2         76.10         93.94        32.81 o
   7  12   2         31.47         30.07        87.85 o
   8  12   2        435.02        484.01        67.05 o
  -8  13   2          5.94        -12.49       102.20 o
  -7  13   2         25.30         20.26        52.89 o
  -6  13   2        590.03        558.40        66.43 o
  -5  13   2        312.41        325.16        36.46 o
  -4  13   2        453.49        428.78        36.94 o
  -3  13   2          1.54        -15.06        61.50 o
  -2  13   2        154.31        146.42        21.67 o
   1  13   2         89.83        116.55        56.23 o
   2  13   2         18.27         72.47        50.66 o
   3  13   2          3.27         65.82        40.58 o
   4  13   2         45.20         24.26        34.77 o
   5  13   2        224.18        212.01        39.46 o
   6  13   2         48.22          3.83        53.60 o
   7  13   2        223.03        176.92        62.71 o
  -7  14   2         89.17         79.12        75.26 o
  -6  14   2         17.07        -57.66        57.68 o
  -5  14   2         62.07         82.57        85.22 o
  -4  14   2        305.24        204.41        73.80 o
  -3  14   2         32.73         58.55       119.77 o
  -2  14   2        191.30        107.99        55.04 o
  -1  14   2          0.79        -32.71        49.68 o
   0  14   2        183.77        147.52        52.04 o
   1  14   2         68.70         28.15        49.24 o
   2  14   2         55.33         44.51        69.70 o
   3  14   2         64.21         64.88        49.49 o
   4  14   2          2.49        -59.38        86.10 o
   5  14   2         40.71         33.52       123.58 o
  -4  15   2        130.11        182.92        65.77 o
  -3  15   2          6.78         59.25        59.11 o
  -2  15   2         53.07         81.05        82.29 o
  -1  15   2         16.67         35.70        58.70 o
   0  15   2         10.46        -55.62        55.62 o
   1  15   2         15.98         83.14        60.66 o
   2  15   2        258.80        246.07        76.73 o
   3  15   2        269.51        291.68        91.95 o
 -15   1   3         12.61        -10.81        38.07 o
 -14   1   3         62.46         59.92        28.97 o
 -13   1   3        102.92         76.38        27.22 o
 -12   1   3         77.26         73.85        21.25 o
 -11   1   3        556.86        560.80        43.57 o
 -10   1   3        256.05        257.60        16.87 o
  -9   1   3        183.98        194.32        12.65 o
  -8   1   3        833.91        782.89        19.91 o
  -7   1   3       6219.55       6415.77        74.65 o
  -6   1   3        430.26        394.01        13.38 o
  -5   1   3        866.26        835.41        15.08 o
  -4   1   3       4581.78       4581.92        48.28 o
  -3   1   3       2040.02       1822.49        21.81 o
  -2   1   3       2100.89       1962.17        21.88 o
  -1   1   3       4599.70       4443.66        44.06 o
   0   1   3       1404.97       1294.77        13.07 o
   1   1   3      15651.19      15322.50       115.97 o
   2   1   3       2669.37       2489.75        26.98 o
   3   1   3       1860.85       1951.54        24.45 o
   4   1   3        677.38        716.99        15.43 o
   5   1   3        500.50        435.32        15.24 o
   6   1   3       1755.38       1708.68        30.60 o
   7   1   3        667.77        658.19        24.21 o
   8   1   3          7.72         13.76        10.48 o
   9   1   3       3781.65       3758.41        55.39 o
  10   1   3        746.59        804.14        42.36 o
  11   1   3          4.45        -22.43        22.43 o
  12   1   3        136.64         76.88        31.33 o
  13   1   3        450.07        465.61        45.64 o
 -15   2   3         45.00         52.31        41.68 o
 -14   2   3         37.87         49.63        34.11 o
 -13   2   3        470.99        514.05        35.38 o
 -12   2   3        376.39        360.40        48.69 o
 -11   2   3        175.22        176.71        17.81 o
 -10   2   3        173.57        182.94        14.02 o
  -9   2   3         67.74         68.59        10.40 o
  -8   2   3         74.83         78.69         8.81 o
  -7   2   3       2454.30       2422.18        36.06 o
  -6   2   3       1354.53       1244.14        42.85 o
  -5   2   3       4110.13       3988.69        48.34 o
  -4   2   3        722.34        654.70        19.68 o
  -3   2   3         15.26          7.63         4.24 o
  -2   2   3       3363.82       3105.99        39.13 o
  -1   2   3        546.97        461.52         8.79 o
   0   2   3       2110.15       1926.34        19.55 o
   1   2   3       4604.04       4462.53        66.31 o
   2   2   3         82.02         79.16         5.16 o
   3   2   3       1555.49       1351.84        21.83 o
   4   2   3        123.91        113.14         8.12 o
   5   2   3        830.52        837.81        17.83 o
   6   2   3        553.19        575.07        16.44 o
   7   2   3        756.31        721.10        23.49 o
   8   2   3        873.28        802.20        23.61 o
   9   2   3         61.14         68.53        15.18 o
  10   2   3         46.69         23.18        18.42 o
  11   2   3       1465.72       1518.80        57.28 o
  13   2   3          0.37          1.51        45.22 o
 -15   3   3        136.72        131.67        44.30 o
 -14   3   3         61.08         10.30        34.85 o
 -13   3   3        286.67        304.65        30.00 o
 -12   3   3        517.70        538.97        50.47 o
 -11   3   3         23.00         16.13        13.98 o
 -10   3   3        507.70        529.99        22.94 o
  -9   3   3        186.41        174.10        13.25 o
  -8   3   3        146.34        148.24        11.27 o
  -7   3   3          6.52          0.70         6.83 o
  -6   3   3        686.17        671.17        17.01 o
  -5   3   3       1213.16       1272.66        22.40 o
  -4   3   3       1595.33       1520.87        25.61 o
  -3   3   3          7.30          5.67         4.45 o
  -2   3   3       2886.32       2830.41        41.79 o
  -1   3   3       1747.72       1686.20        32.69 o
   0   3   3         65.63        115.50         5.74 o
   1   3   3        436.88        399.95         9.59 o
   2   3   3       7224.30       7276.82        64.87 o
   3   3   3       2284.61       2294.63        32.35 o
   4   3   3       1031.92       1046.58        20.55 o
   5   3   3        459.67        484.68        18.58 o
   6   3   3        148.54        127.85         8.18 o
   7   3   3        342.22        346.44        13.86 o
   8   3   3       4646.41       4624.28        68.93 o
   9   3   3        109.74        125.97        23.73 o
  10   3   3         45.65         50.96        21.67 o
  11   3   3         16.72         15.47        38.95 o
  12   3   3         33.78         15.10        22.15 o
  13   3   3          6.21        -23.04        36.17 o
 -15   4   3         56.93         87.91        38.11 o
 -14   4   3        362.12        406.00        37.45 o
 -13   4   3          8.58         -7.07        28.77 o
 -12   4   3        127.04        130.80        21.52 o
 -11   4   3        635.51        687.29        31.88 o
 -10   4   3         26.60         25.31        13.09 o
  -9   4   3        139.14        131.58        12.65 o
  -8   4   3         46.11         27.71         9.56 o
  -7   4   3         17.11          9.95         8.30 o
  -6   4   3       1351.27       1265.84        24.71 o
  -5   4   3       5273.57       5396.99        69.78 o
  -4   4   3        601.90        584.16        18.51 o
  -3   4   3        157.15        169.16         9.37 o
  -2   4   3        199.38        165.50        15.90 o
  -1   4   3       6594.31       6415.59        66.74 o
   0   4   3      21291.26      21797.92       191.95 o
   1   4   3         39.23         19.99         4.31 o
   2   4   3       2439.21       2322.15        28.30 o
   3   4   3          4.08         -2.97         5.07 o
   4   4   3          2.64         -0.64         6.64 o
   5   4   3         76.40         77.26        11.31 o
   6   4   3        899.98        865.20        27.78 o
   7   4   3         80.70         49.44        14.28 o
   8   4   3        199.81        166.38        10.96 o
   9   4   3        902.86        914.56        41.58 o
  10   4   3       2695.04       2547.18        76.14 o
  12   4   3          0.05        -35.58        64.85 o
  13   4   3        311.12        298.58        60.59 o
 -14   5   3         27.06          6.25        32.31 o
 -13   5   3        287.49        271.43        31.30 o
 -12   5   3          0.55          1.78        23.15 o
 -11   5   3         66.73         86.47        19.55 o
 -10   5   3         13.68         17.75        13.81 o
  -9   5   3         35.29         22.30        12.15 o
  -8   5   3         25.97         -1.49        10.26 o
  -7   5   3       1124.91       1071.82        26.95 o
  -6   5   3        426.44        440.15        17.76 o
  -5   5   3        837.52        908.83        22.53 o
  -4   5   3        340.60        336.85        16.02 o
  -3   5   3         90.26         85.76         8.41 o
  -2   5   3        154.97        148.24         9.75 o
  -1   5   3       1135.21       1149.92        21.56 o
   0   5   3         60.78         61.08         5.47 o
   1   5   3       2648.81       2610.46        33.66 o
   2   5   3       1332.68       1286.50        19.59 o
   3   5   3       1595.73       1535.95        23.53 o
   4   5   3        243.58        217.98         9.53 o
   5   5   3         24.41         20.69         6.98 o
   6   5   3        631.30        650.90        26.63 o
   7   5   3        173.51        188.78        17.94 o
   8   5   3        977.69        980.18        42.67 o
  12   5   3          0.48          5.72        35.58 o
  13   5   3        262.92        332.31        50.16 o
 -14   6   3          0.43        -34.23        34.49 o
 -13   6   3         12.95          9.48        25.23 o
 -12   6   3         91.94         54.84        28.07 o
 -11   6   3         85.74         67.07        19.80 o
 -10   6   3        265.13        258.04        20.82 o
  -9   6   3        891.52        884.05        33.02 o
  -8   6   3        529.61        531.08        24.05 o
  -7   6   3        885.08        891.36        26.08 o
  -6   6   3       1086.47       1156.32        28.13 o
  -5   6   3         64.83         48.42         9.90 o
  -4   6   3        210.49        220.53        16.72 o
  -3   6   3        498.38        478.55        17.27 o
  -2   6   3          7.88         -7.04         7.04 o
  -1   6   3        759.43        795.49        19.40 o
   0   6   3        943.85        986.70        21.33 o
   1   6   3       1212.16       1306.66        23.23 o
   2   6   3        851.56        850.88        16.31 o
   3   6   3        663.55        706.98        16.46 o
   4   6   3        115.92        117.35         8.55 o
   5   6   3        773.81        778.44        19.44 o
   6   6   3         81.56         71.59         8.62 o
   7   6   3         48.20         16.02        16.57 o
   8   6   3        442.70        530.43        50.08 o
  11   6   3          0.20        -34.87        40.18 o
  12   6   3         47.06         19.69        47.11 o
 -13   7   3          8.99          1.84        30.31 o
 -12   7   3         50.89         69.16        25.10 o
 -11   7   3       1072.00       1127.14        47.00 o
 -10   7   3         91.47         52.27        18.92 o
  -9   7   3          4.17         12.87        19.56 o
  -8   7   3        847.84        858.29        29.93 o
  -7   7   3         10.62         35.50        12.50 o
  -6   7   3        459.18        498.18        21.69 o
  -5   7   3          5.43          8.29        10.85 o
  -4   7   3       2989.59       2877.82        48.26 o
  -3   7   3       1869.60       1803.31        35.63 o
  -2   7   3       4746.09       4761.46        62.10 o
  -1   7   3       1790.58       1776.93        35.19 o
   0   7   3        216.99        264.64        30.65 o
   1   7   3        621.33        552.53        19.20 o
   2   7   3        846.69        875.14        17.68 o
   3   7   3         44.68         56.95         7.97 o
   4   7   3         71.05         76.30         8.85 o
   5   7   3       1071.04       1083.56        23.23 o
   6   7   3        160.94        148.76        11.66 o
   7   7   3         60.33         52.57         8.51 o
   8   7   3          4.38        -29.61        29.61 o
  11   7   3         70.29         79.77        43.44 o
  12   7   3        233.18        289.70        59.51 o
 -13   8   3         47.79         45.58        33.34 o
 -12   8   3         13.78         32.15        25.71 o
 -11   8   3          1.88         19.95        21.57 o
 -10   8   3         65.56         19.39        22.30 o
  -9   8   3          0.08         -8.61        19.13 o
  -8   8   3        659.56        627.24        36.36 o
  -7   8   3        165.39        161.39        21.88 o
  -6   8   3         18.16          1.91        13.68 o
  -5   8   3          1.05         31.90        12.86 o
  -4   8   3        224.69        234.36        13.11 o
  -3   8   3        174.10        144.64        13.74 o
  -2   8   3       4650.98       4591.24        62.26 o
  -1   8   3        740.29        678.03        24.36 o
   0   8   3        538.08        497.17        20.87 o
   1   8   3       1512.59       1525.07        25.43 o
   2   8   3         64.10         70.84        12.36 o
   3   8   3       1517.63       1496.01        27.45 o
   4   8   3         62.98         92.36        10.46 o
   5   8   3        161.79        152.38        13.84 o
   6   8   3        853.45        853.88        33.69 o
   7   8   3       1381.54       1434.78        51.73 o
   8   8   3        312.54        391.83        59.16 o
  10   8   3         22.18         19.73        46.86 o
  11   8   3        101.72        103.32        49.50 o
 -12   9   3         18.82         -2.40        32.51 o
 -11   9   3        124.49        121.95        26.69 o
 -10   9   3        519.55        540.82        35.30 o
  -9   9   3        307.42        324.58        28.78 o
  -8   9   3       1697.97       1697.17        52.13 o
  -7   9   3        237.09        239.93        17.20 o
  -6   9   3          1.38          6.29        12.91 o
  -5   9   3        360.85        350.21        18.17 o
  -4   9   3       1369.52       1349.45        28.54 o
  -3   9   3        760.10        748.19        28.13 o
  -2   9   3         87.58         60.08        14.79 o
  -1   9   3          3.97          6.36        11.85 o
   0   9   3          4.54         30.09        10.77 o
   1   9   3        271.18        290.46        15.67 o
   2   9   3        280.21        308.60        13.36 o
   3   9   3        437.72        488.58        29.44 o
   4   9   3        343.13        324.63        18.86 o
   5   9   3        643.88        633.96        28.48 o
   6   9   3        497.26        552.01        37.37 o
   7   9   3        332.66        342.68        25.09 o
   8   9   3        636.37        640.68        31.87 o
   9   9   3        126.89        196.86        99.57 o
  10   9   3         27.71         52.18        48.59 o
  11   9   3          0.84         -7.57        54.99 o
 -12  10   3         46.82        121.67        35.32 o
 -11  10   3          9.44         67.68        36.45 o
 -10  10   3          3.41         17.88        24.24 o
  -9  10   3        104.73         49.40        22.06 o
  -8  10   3        469.41        486.10        27.74 o
  -7  10   3          2.41          7.25        17.13 o
  -6  10   3         75.87         74.35        16.13 o
  -5  10   3        783.95        755.66        26.20 o
  -4  10   3         39.39         56.09        16.83 o
  -3  10   3       1000.68        994.84        33.03 o
  -2  10   3        121.42        121.74        20.57 o
  -1  10   3        437.14        443.07        20.92 o
   0  10   3         21.85         44.01        13.00 o
   1  10   3        314.39        287.58        17.28 o
   2  10   3        435.39        447.41        17.92 o
   3  10   3        340.94        331.50        20.78 o
   4  10   3         12.34          1.79        14.74 o
   5  10   3          1.11         14.26        19.11 o
   6  10   3        647.65        791.16        63.53 o
   7  10   3         75.34         99.30        20.64 o
   8  10   3        101.92        183.35        42.00 o
   9  10   3         22.00         93.73        48.04 o
  10  10   3          4.85        -10.09       104.25 o
 -11  11   3        204.73        219.11        45.33 o
 -10  11   3          2.33        -35.71        35.71 o
  -9  11   3         51.51         51.18        29.91 o
  -8  11   3         47.15         32.57        22.16 o
  -7  11   3         20.93          9.14        19.75 o
  -6  11   3        395.72        400.02        24.78 o
  -5  11   3        332.78        322.71        27.73 o
  -4  11   3        659.87        634.08        44.33 o
  -3  11   3         16.99          1.61        20.14 o
  -2  11   3         73.89         67.51        21.30 o
  -1  11   3         12.98         28.56        15.65 o
   0  11   3         92.37        134.79        36.60 o
   1  11   3        475.45        426.73        37.61 o
   2  11   3        382.99        403.55        39.53 o
   3  11   3         15.62         15.25        15.47 o
   4  11   3          8.78          3.33        18.29 o
   5  11   3        450.28        403.68        48.63 o
   6  11   3          8.26         12.25        21.73 o
   7  11   3        264.57        266.01        32.42 o
   8  11   3         65.11        111.61        53.73 o
   9  11   3        161.02        202.12        59.95 o
 -10  12   3        246.14        285.40        44.80 o
  -9  12   3         11.41         64.90        64.03 o
  -8  12   3         49.63         52.70        35.60 o
  -7  12   3         20.68         38.44        61.79 o
  -6  12   3        195.79        103.68        51.49 o
  -5  12   3         10.45         -4.44        40.18 o
  -4  12   3         97.04        136.60        28.90 o
  -3  12   3         54.29         46.80        32.43 o
  -2  12   3        630.07        589.55        39.23 o
  -1  12   3        187.16        181.57        31.96 o
   0  12   3         15.12         49.04        18.68 o
   1  12   3         31.04         23.04        32.36 o
   2  12   3         15.81         34.56        45.10 o
   3  12   3          5.23        -41.58        42.76 o
   4  12   3         77.18        104.75        25.24 o
   5  12   3         18.34          2.08        26.37 o
   6  12   3        154.22        277.74        57.68 o
   7  12   3        105.61        168.77        92.25 o
   8  12   3        254.21        400.60        70.53 o
  -8  13   3          0.45         79.26        56.70 o
  -7  13   3        122.51         59.52        58.38 o
  -6  13   3          8.77         -2.31        50.10 o
  -5  13   3        132.68        126.63        32.34 o
  -4  13   3          9.04         63.24        33.79 o
  -3  13   3        256.37        271.95        36.61 o
  -2  13   3         51.36         36.80        28.39 o
  -1  13   3         43.76        -18.82        62.67 o
   0  13   3        662.76        755.54        90.20 o
   1  13   3        121.58        157.17        44.22 o
   2  13   3        471.03        423.77        57.98 o
   3  13   3         43.36         60.82        40.69 o
   4  13   3          3.17        -17.63        35.54 o
   5  13   3         92.30        158.74        51.22 o
   6  13   3        673.40        661.42        78.21 o
   7  13   3         47.10          1.05        62.20 o
  -7  14   3          0.28        -37.51        66.48 o
  -6  14   3        553.08        609.54        75.54 o
  -5  14   3         40.11        106.78        63.55 o
  -4  14   3         36.86         44.87        54.03 o
  -3  14   3         26.18         51.70        65.01 o
  -2  14   3         19.94         27.51        50.52 o
  -1  14   3        203.68        174.79        56.99 o
   0  14   3        393.49        445.31        62.57 o
   1  14   3          0.00        -48.97        48.97 o
   2  14   3         10.67         44.66        52.89 o
   3  14   3         53.65         60.13        52.78 o
   4  14   3        408.71        415.87        65.35 o
   5  14   3         75.02         61.80       135.30 o
  -4  15   3          5.65        -31.54        62.68 o
  -3  15   3         19.49        -42.43        84.93 o
  -2  15   3         11.62        -52.89        52.89 o
  -1  15   3         84.24        135.30        57.75 o
   0  15   3         68.64         73.04        61.32 o
   1  15   3          1.51          9.37        58.23 o
   2  15   3         31.88        128.84       117.43 o
 -15   0   4        178.26        117.14        69.11 o
 -14   0   4        661.21        875.83        67.28 o
 -13   0   4       1621.44       1606.63        77.65 o
 -12   0   4       5389.66       5374.71       143.05 o
 -11   0   4        187.44        192.11        23.80 o
 -10   0   4      12644.26      12945.26       220.02 o
  -9   0   4        519.33        501.63        28.01 o
  -8   0   4        545.91        528.15        21.95 o
  -7   0   4       1676.82       1734.89        37.52 o
  -6   0   4        351.97        291.94        14.48 o
  -5   0   4       2490.72       2313.58        60.02 o
  -4   0   4        450.94        384.93        12.09 o
  -3   0   4      13486.50      13560.32       178.66 o
  -2   0   4      10879.33      10356.39       393.00 o
  -1   0   4        201.33        190.51         6.99 o
   0   0   4       4902.61       4828.48        56.51 o
   1   0   4       2113.87       1970.04        27.22 o
   2   0   4        541.70        422.51        10.87 o
   3   0   4        220.50        201.20        10.92 o
   4   0   4       1023.31       1093.20        25.47 o
   5   0   4        820.35        799.34        27.47 o
   6   0   4       1201.97       1214.80        31.34 o
   7   0   4          0.12        -10.32        10.32 o
   8   0   4        530.50        533.80        43.03 o
   9   0   4        417.39        486.57        67.35 o
  10   0   4        694.00        667.69        54.47 o
  11   0   4        313.44        354.93        45.10 o
  12   0   4          0.63        -18.86        32.16 o
  13   0   4        511.36        522.44        87.85 o
 -15   1   4          1.53        -38.67        38.67 o
 -14   1   4        126.89         97.11        34.41 o
 -13   1   4        146.63         84.21        24.53 o
 -12   1   4       1966.53       2043.04        71.94 o
 -11   1   4         30.34         23.21        14.39 o
 -10   1   4        490.75        483.59        21.64 o
  -9   1   4       1754.97       1778.26        32.53 o
  -8   1   4        896.60        928.51        21.76 o
  -7   1   4        184.29        191.32         9.56 o
  -6   1   4       1320.22       1311.05        21.09 o
  -5   1   4          0.05         -3.19         4.46 o
  -4   1   4       4970.84       4944.59        51.57 o
  -3   1   4        849.45        820.95        12.20 o
  -2   1   4       1844.51       1750.20        21.93 o
  -1   1   4       7855.27       7666.35        69.61 o
   0   1   4       4624.23       4226.56        35.82 o
   1   1   4       1008.58        973.92        11.76 o
   2   1   4       1123.08       1072.02        12.86 o
   3   1   4         16.91         16.12         3.68 o
   4   1   4         10.66         15.27         4.35 o
   5   1   4        188.68        148.92         8.00 o
   6   1   4       2561.46       2488.00        31.43 o
   7   1   4        921.63        881.12        18.03 o
   8   1   4        244.93        233.38        12.60 o
   9   1   4        649.60        647.87        28.85 o
  10   1   4        473.94        502.99        36.99 o
  11   1   4         67.45         76.86        20.12 o
  12   1   4         13.01         25.86        22.65 o
  13   1   4        599.44        706.04       148.18 o
 -15   2   4          3.45         13.12        33.46 o
 -14   2   4         11.33         27.67        32.59 o
 -13   2   4        422.70        384.15        31.13 o
 -12   2   4        834.24        857.42        40.88 o
 -11   2   4        136.51        152.59        15.11 o
 -10   2   4        562.69        501.93        21.50 o
  -9   2   4        240.15        236.83        13.90 o
  -8   2   4        378.52        407.28        15.92 o
  -7   2   4       1048.93       1049.17        21.73 o
  -6   2   4       1850.50       1852.61        31.46 o
  -5   2   4        479.72        497.31        12.77 o
  -4   2   4          8.64          5.29         3.64 o
  -3   2   4         17.98          4.08         3.11 o
  -2   2   4        689.53        750.07        12.28 o
  -1   2   4        127.15        123.54         5.15 o
   0   2   4        105.30        126.80         4.49 o
   1   2   4         12.66          6.04         3.58 o
   2   2   4         16.12         11.26         2.67 o
   3   2   4       1856.76       1803.16        35.82 o
   4   2   4        126.65        110.79         8.29 o
   5   2   4        920.99        940.78        16.70 o
   6   2   4        522.41        503.60        11.18 o
   7   2   4       4051.90       4063.33        46.47 o
   8   2   4        659.46        640.70        17.04 o
   9   2   4        860.94        811.45        61.47 o
  10   2   4        939.75        927.98        31.83 o
  11   2   4          6.66         -8.39        16.03 o
  12   2   4         17.23         32.69        33.48 o
  13   2   4        374.42        378.24        65.30 o
 -15   3   4         61.23         35.85        35.99 o
 -14   3   4         44.32         -8.69        34.40 o
 -13   3   4        126.31         93.96        26.37 o
 -12   3   4        274.58        303.27        24.27 o
 -11   3   4       3030.49       3059.17        57.04 o
 -10   3   4         18.34         18.82        12.10 o
  -9   3   4         16.68         31.28        10.72 o
  -8   3   4        160.85        158.90        11.42 o
  -7   3   4         14.13         -7.35         7.35 o
  -6   3   4       1606.41       1651.83        31.12 o
  -5   3   4        280.68        252.81        10.81 o
  -4   3   4       1426.60       1449.18        24.87 o
  -3   3   4       3115.12       2998.62        41.08 o
  -2   3   4        200.68        215.37         8.57 o
  -1   3   4        172.14        176.98         9.28 o
   0   3   4        262.12        225.00         6.56 o
   1   3   4         77.56         61.51         4.16 o
   2   3   4       1187.08       1210.55        17.30 o
   3   3   4        657.39        579.44        15.81 o
   4   3   4         32.83         33.46         6.72 o
   5   3   4        267.37        255.92        13.24 o
   6   3   4        799.44        753.00        21.58 o
   7   3   4         36.36         31.27        10.68 o
   8   3   4          1.69          9.74        12.62 o
   9   3   4        628.98        618.21        37.21 o
  10   3   4         12.10         27.82         9.53 o
  11   3   4        252.42        247.27        32.05 o
  12   3   4          0.04         36.90        45.42 o
  13   3   4          0.18          9.36        41.64 o
 -15   4   4        112.76        172.00        38.74 o
 -14   4   4        175.31        231.86        35.34 o
 -13   4   4          0.45         -5.79        25.01 o
 -12   4   4          0.43         -0.32        20.10 o
 -11   4   4        233.45        267.70        20.11 o
 -10   4   4        578.81        588.90        24.17 o
  -9   4   4        502.04        547.41        21.80 o
  -8   4   4        298.90        292.38        15.07 o
  -7   4   4        708.90        650.32        19.30 o
  -6   4   4       1346.08       1411.25        26.44 o
  -5   4   4        966.09       1017.65        21.06 o
  -4   4   4        651.17        709.68        16.89 o
  -3   4   4        382.62        407.55        12.70 o
  -2   4   4        951.07        891.62        19.17 o
  -1   4   4       1683.40       1731.20        22.93 o
   0   4   4       2530.30       2637.54        27.83 o
   1   4   4        402.80        374.19         9.69 o
   2   4   4        117.53        166.77         9.00 o
   3   4   4         60.07         78.48         7.36 o
   4   4   4        136.64        141.95         9.61 o
   5   4   4         35.51         42.93         8.84 o
   6   4   4          0.97          1.35        10.28 o
   7   4   4        361.69        361.00        18.13 o
   8   4   4        228.55        224.39        18.67 o
   9   4   4          2.90          1.83        28.41 o
  10   4   4        292.20        320.96        55.06 o
  11   4   4          1.95         27.48        36.44 o
  12   4   4        267.43        216.48        41.15 o
 -14   5   4        369.55        491.98        43.20 o
 -13   5   4         76.66         72.70        32.45 o
 -12   5   4        220.69        193.43        27.42 o
 -11   5   4       1369.27       1400.18        43.54 o
 -10   5   4        106.61        111.81        16.71 o
  -9   5   4          9.18          2.40        11.99 o
  -8   5   4          7.80         21.86        10.56 o
  -7   5   4        168.29        199.09        13.34 o
  -6   5   4       2407.31       2411.78        38.28 o
  -5   5   4       2325.65       2284.68        38.30 o
  -4   5   4       4228.57       4290.42       103.09 o
  -3   5   4        802.71        764.06        19.99 o
  -2   5   4       5530.78       5642.12        66.32 o
  -1   5   4         34.31         36.41         6.56 o
   0   5   4       7791.83       8324.48        80.85 o
   1   5   4       2583.08       2646.39        33.04 o
   2   5   4        346.14        329.78        10.45 o
   3   5   4        711.65        727.27        12.83 o
   4   5   4       1241.49       1266.45        26.24 o
   5   5   4          0.32         -9.60         9.60 o
   6   5   4         36.24         25.31        11.59 o
   7   5   4          0.01        -11.56        12.87 o
   8   5   4        187.53        178.59        19.81 o
   9   5   4        238.26        319.79        50.37 o
  10   5   4          7.61         -3.60        35.32 o
  11   5   4        206.30        261.86        49.39 o
  12   5   4        915.74       1119.82        90.90 o
 -14   6   4          1.96         -3.72        33.84 o
 -13   6   4       1107.91       1103.27        49.12 o
 -12   6   4         38.32         10.75        25.21 o
 -11   6   4        335.26        393.78        44.21 o
 -10   6   4         43.75         37.28        15.86 o
  -9   6   4         34.58         47.83        15.50 o
  -8   6   4        190.02        169.90        14.37 o
  -7   6   4        533.67        552.58        22.48 o
  -6   6   4        488.01        491.06        20.80 o
  -5   6   4        930.17        977.99        25.45 o
  -4   6   4          0.33          3.26         8.76 o
  -3   6   4        163.69        117.43        10.62 o
  -2   6   4       1094.57       1086.60        21.19 o
  -1   6   4       7975.28       8321.33        87.77 o
   0   6   4         12.28         10.55         7.48 o
   1   6   4         66.88         66.78         7.74 o
   2   6   4        380.66        393.53        12.30 o
   3   6   4        855.84        909.03        18.03 o
   4   6   4         20.28         21.58         6.55 o
   5   6   4        588.57        635.42        22.07 o
   6   6   4        921.06        881.32        27.17 o
   7   6   4         12.27         10.42        14.88 o
   8   6   4        569.60        596.66        39.57 o
  10   6   4         85.61         77.31        53.30 o
  11   6   4         31.10        -22.09        45.30 o
  12   6   4         80.03         52.05        54.63 o
 -14   7   4          0.02         56.76        38.10 o
 -13   7   4        109.14        129.45        29.70 o
 -12   7   4        878.03        914.52        46.18 o
 -11   7   4        157.53        141.69        25.30 o
 -10   7   4        562.76        487.56        31.71 o
  -9   7   4         16.24         23.73        15.15 o
  -8   7   4         90.58         89.67        16.20 o
  -7   7   4          3.75         15.17        13.18 o
  -6   7   4        229.14        247.85        23.72 o
  -5   7   4         72.47         76.58        12.72 o
  -4   7   4         73.23         73.22        11.89 o
  -3   7   4        834.88        783.69        23.84 o
  -2   7   4        389.32        385.93        14.59 o
  -1   7   4         56.06         39.03         9.19 o
   0   7   4          0.02         -9.59         9.59 o
   1   7   4         60.26         67.56         8.10 o
   2   7   4        224.84        269.72        11.49 o
   3   7   4        164.72        170.13         9.95 o
   4   7   4        240.73        285.96        15.05 o
   5   7   4        458.81        468.24        15.24 o
   6   7   4        174.16        181.32        16.19 o
   7   7   4        314.55        296.12        25.88 o
   8   7   4       1229.80       1238.16        89.03 o
   9   7   4         59.50        104.25        47.44 o
  10   7   4         33.15         56.73        39.96 o
  11   7   4         36.04        108.47        53.30 o
 -13   8   4       1396.92       1479.86        76.11 o
 -12   8   4        187.28        184.62        27.87 o
 -11   8   4          3.29         10.31        23.71 o
 -10   8   4        688.08        752.31        41.32 o
  -9   8   4       1013.34       1024.34        47.08 o
  -8   8   4        286.43        303.41        26.81 o
  -7   8   4          0.16          4.43        15.76 o
  -6   8   4        179.37        167.72        17.83 o
  -5   8   4        370.64        371.41        20.12 o
  -4   8   4       3771.77       3734.41        60.72 o
  -3   8   4         65.02         54.32        17.88 o
  -2   8   4        193.86        168.66        13.08 o
  -1   8   4         20.82         26.31        13.42 o
   0   8   4        349.04        376.52        18.80 o
   1   8   4        199.30        203.45        11.93 o
   2   8   4        226.00        207.81        11.53 o
   3   8   4        513.07        507.86        17.84 o
   4   8   4          2.19         15.63        12.04 o
   5   8   4        201.84        207.88        17.62 o
   6   8   4        923.34        820.11        35.42 o
   7   8   4         88.16         83.92        26.79 o
   8   8   4        145.73        134.12        52.71 o
   9   8   4         94.48        138.81        52.13 o
  10   8   4        238.94        154.09        79.95 o
  11   8   4         49.25         47.52        52.34 o
 -12   9   4         13.68         86.67        32.11 o
 -11   9   4        833.22        877.12        43.26 o
 -10   9   4        109.50        106.78        26.79 o
  -9   9   4        525.43        600.97        37.13 o
  -8   9   4        154.02        130.42        23.29 o
  -7   9   4        570.89        607.68        38.62 o
  -6   9   4       1026.87       1014.50        34.12 o
  -5   9   4        121.38        110.52        16.74 o
  -4   9   4        345.84        334.45        15.27 o
  -3   9   4        612.23        629.73        24.06 o
  -2   9   4        529.82        534.48        21.84 o
  -1   9   4         29.50         20.38        17.93 o
   0   9   4       1709.82       1675.40        38.67 o
   1   9   4        556.52        564.06        22.64 o
   2   9   4        217.76        245.62        13.69 o
   3   9   4        278.40        265.98        17.13 o
   4   9   4        597.63        590.29        24.30 o
   5   9   4        277.91        324.01        23.79 o
   6   9   4          3.49        -14.39        14.39 o
   7   9   4        584.92        627.17        52.06 o
   8   9   4        330.81        300.21        44.20 o
   9   9   4          4.43         28.92        42.51 o
  10   9   4          9.57         37.57        52.16 o
 -12  10   4         15.35          6.99        36.14 o
 -11  10   4        190.97        179.72        33.98 o
 -10  10   4         49.79         33.90        37.96 o
  -9  10   4        169.28        168.91        24.07 o
  -8  10   4         50.55         25.39        29.38 o
  -7  10   4          0.18         35.04        28.81 o
  -6  10   4        223.32        219.44        16.99 o
  -5  10   4        396.15        372.58        19.17 o
  -4  10   4       1453.37       1389.27        41.04 o
  -3  10   4        257.73        265.75        21.35 o
  -2  10   4        345.76        353.21        22.14 o
  -1  10   4         48.62         34.76        15.53 o
   0  10   4          2.42         -2.76        12.90 o
   1  10   4         71.84         70.55        14.45 o
   2  10   4       1082.83       1047.85        27.55 o
   3  10   4         56.21         60.42        15.02 o
   4  10   4        123.65        110.47        17.80 o
   5  10   4        706.86        668.60        35.69 o
   6  10   4        104.40        109.04        20.54 o
   7  10   4          2.26         22.17        16.15 o
   8  10   4        141.02        168.36        38.35 o
   9  10   4         43.54          7.39        49.10 o
 -11  11   4        297.88        348.53        40.93 o
 -10  11   4          4.45        -23.09        36.18 o
  -9  11   4         20.34         21.39        38.73 o
  -8  11   4        241.42        223.07        30.86 o
  -7  11   4         31.10        -14.06        20.65 o
  -6  11   4        971.41        951.97        57.48 o
  -5  11   4        104.85         66.20        23.98 o
  -4  11   4         93.53         52.37        22.88 o
  -3  11   4        199.60        197.78        28.14 o
  -2  11   4         74.67         62.79        21.96 o
  -1  11   4        105.28        100.18        18.95 o
   0  11   4         77.13         92.06        26.04 o
   1  11   4         47.80         60.56        18.78 o
   2  11   4          7.63         11.64        25.04 o
   3  11   4         12.13        -19.11        19.11 o
   4  11   4        450.33        439.92        32.20 o
   5  11   4         59.54         78.95        23.28 o
   6  11   4        200.51        265.53        49.75 o
   7  11   4         23.15         21.25        59.05 o
   8  11   4          5.50        -46.70        50.33 o
 -10  12   4        149.12        130.49        61.87 o
  -9  12   4          4.15        -34.79        52.68 o
  -8  12   4        183.07        307.67        42.14 o
  -7  12   4         14.41         30.82        33.59 o
  -6  12   4          0.10          2.69        30.43 o
  -5  12   4        663.36        694.75        49.76 o
  -4  12   4        357.96        379.58        42.66 o
  -3  12   4        238.26        198.96        29.35 o
  -2  12   4        519.53        581.44        48.01 o
  -1  12   4        287.97        306.81        27.10 o
   0  12   4        975.57        925.74        47.16 o
   1  12   4          0.26        -12.74        21.90 o
   2  12   4        536.60        562.85        72.63 o
   3  12   4          0.16         24.60        43.93 o
   4  12   4        699.53        705.84        39.56 o
   5  12   4         10.50        -37.39        37.39 o
   6  12   4        158.06        172.86        56.70 o
   7  12   4        235.53        269.82       130.61 o
  -8  13   4          8.60          7.03        81.70 o
  -7  13   4         27.06         49.66        51.85 o
  -6  13   4        314.45        361.36        60.25 o
  -5  13   4          1.58         37.88        32.32 o
  -4  13   4          9.50          4.47        31.75 o
  -3  13   4          0.22         12.23        30.88 o
  -2  13   4          2.91          4.50        50.37 o
  -1  13   4         96.15         98.59        31.43 o
   0  13   4          0.27        -24.62        28.76 o
   1  13   4        519.93        533.67        53.16 o
   2  13   4         33.02         80.91        35.23 o
   3  13   4         66.17         43.50        45.66 o
   4  13   4         70.62        -11.92        50.66 o
   5  13   4        216.86        205.19        60.21 o
   6  13   4        588.12        455.53        66.61 o
  -7  14   4         44.72         56.81        62.08 o
  -6  14   4        253.58        222.83        89.03 o
  -5  14   4        241.37        216.46        48.71 o
  -4  14   4         39.93         37.24        35.08 o
  -3  14   4         91.21        123.92        32.83 o
  -2  14   4        120.09         85.16        32.40 o
  -1  14   4          0.12         -5.96        26.94 o
   0  14   4        155.60        179.51        58.80 o
   1  14   4          1.98        -18.77        65.01 o
   2  14   4        210.81        253.51       109.23 o
   3  14   4         18.63         48.46        59.16 o
   4  14   4        625.32        739.59        87.27 o
  -4  15   4         32.04         47.73        65.48 o
  -3  15   4          2.23         21.11        71.16 o
  -2  15   4        294.28        245.31        95.76 o
  -1  15   4          0.32        -33.73        61.26 o
   0  15   4          0.86         34.16        60.88 o
   1  15   4        161.39        217.97        65.88 o
 -15   1   5        128.22         70.67        39.41 o
 -14   1   5        286.80        310.89        39.31 o
 -13   1   5        114.85        126.07        26.44 o
 -12   1   5        401.03        367.08        22.81 o
 -11   1   5       2641.21       2593.73        45.40 o
 -10   1   5        612.08        624.86        22.21 o
  -9   1   5       1041.81        999.21        30.88 o
  -8   1   5        259.93        279.11        15.11 o
  -7   1   5          6.55          3.75         5.96 o
  -6   1   5         31.07         42.49         5.59 o
  -5   1   5       3171.15       3164.39        39.96 o
  -4   1   5        209.64        267.36        13.01 o
  -3   1   5        374.08        382.18         7.45 o
  -2   1   5       1632.06       1608.78        23.58 o
  -1   1   5        367.15        345.10         9.64 o
   0   1   5        283.59        300.21         6.59 o
   1   1   5       3638.87       3736.09        35.33 o
   2   1   5       1545.86       1631.35        18.22 o
   3   1   5        599.39        612.57        12.60 o
   4   1   5         57.96         63.50         6.11 o
   5   1   5       1548.88       1543.09        24.55 o
   6   1   5         20.61         20.36         7.26 o
   7   1   5          1.86         10.04         7.13 o
   8   1   5         50.92         71.13        11.90 o
   9   1   5         79.49        104.35        14.14 o
  10   1   5          0.96         13.25        18.15 o
  11   1   5        123.37        128.37        29.64 o
  12   1   5        214.05        108.59        50.61 o
 -15   2   5          0.29        -38.96        38.96 o
 -14   2   5         60.25         74.79        33.97 o
 -13   2   5       1390.57       1411.45        61.28 o
 -12   2   5       2083.62       2139.87        48.50 o
 -11   2   5        282.84        285.05        18.08 o
 -10   2   5       3266.24       3259.28        50.41 o
  -9   2   5        106.45        104.94        11.08 o
  -8   2   5        163.10        170.47        10.90 o
  -7   2   5         44.43         52.63         7.39 o
  -6   2   5       3884.94       4047.09        47.61 o
  -5   2   5       1717.37       1781.10        24.95 o
  -4   2   5       2002.87       2212.10        27.85 o
  -3   2   5        967.22        998.81        15.38 o
  -2   2   5        140.14        140.84         5.93 o
  -1   2   5         12.10          8.31         3.32 o
   0   2   5         92.81         89.94         4.71 o
   1   2   5       4823.55       4850.01        42.32 o
   2   2   5       1482.08       1426.03        16.60 o
   3   2   5        458.82        526.17        13.76 o
   4   2   5        678.35        727.30        18.06 o
   5   2   5        372.34        331.50        18.14 o
   6   2   5          5.14          8.45         4.91 o
   7   2   5        235.27        291.22        16.10 o
   8   2   5        171.54        171.04        10.15 o
   9   2   5         82.79        112.85        12.73 o
  10   2   5        258.94        254.88        29.28 o
  11   2   5         51.48         36.67        25.11 o
  12   2   5        105.60         84.26        37.07 o
 -15   3   5        157.87        173.85        86.95 o
 -14   3   5        132.60         85.84        30.65 o
 -13   3   5          5.45         29.40        24.67 o
 -12   3   5        678.39        681.68        33.93 o
 -11   3   5         56.61         47.87        14.84 o
 -10   3   5        974.66        914.92        26.86 o
  -9   3   5       1586.85       1504.41        30.85 o
  -8   3   5         25.37         31.11         8.86 o
  -7   3   5        528.81        460.60        16.30 o
  -6   3   5       2949.61       2958.63        41.05 o
  -5   3   5        246.43        262.84        11.05 o
  -4   3   5        131.25        184.63        13.52 o
  -3   3   5          3.19         -2.12         4.34 o
  -2   3   5          7.63         27.55         6.33 o
  -1   3   5       5307.05       5096.92        51.56 o
   0   3   5         19.11         14.57         3.61 o
   1   3   5       2780.04       2562.62        29.12 o
   2   3   5        331.53        367.27         8.91 o
   3   3   5          5.18         21.90         6.31 o
   4   3   5         59.60         53.20         8.60 o
   5   3   5        331.52        333.40        15.24 o
   6   3   5        303.55        306.60        15.30 o
   7   3   5        333.98        300.81        16.74 o
   8   3   5         43.36         47.75        22.07 o
   9   3   5        143.77         96.71        52.89 o
  10   3   5       1086.75       1185.25       108.65 o
  11   3   5        588.64        633.90        62.36 o
  12   3   5        275.06        273.75        43.36 o
 -15   4   5         79.58        104.17        51.10 o
 -14   4   5        388.81        494.85        49.03 o
 -13   4   5         66.13        100.30        26.95 o
 -12   4   5          8.40         15.56        20.46 o
 -11   4   5        890.62        871.48        30.09 o
 -10   4   5       1238.75       1188.51        31.21 o
  -9   4   5        115.35         97.63        12.13 o
  -8   4   5          8.33          7.71         9.57 o
  -7   4   5        160.36        171.27        11.27 o
  -6   4   5        669.96        747.37        18.87 o
  -5   4   5        308.25        296.65        12.78 o
  -4   4   5       4576.14       4496.25        59.92 o
  -3   4   5       1395.80       1457.39        24.64 o
  -2   4   5       8098.53       8183.17        90.40 o
  -1   4   5        245.83        267.17        14.56 o
   0   4   5         80.91         64.53         4.92 o
   1   4   5         35.53         63.37         5.97 o
   2   4   5         26.65         22.77         4.60 o
   3   4   5       1047.13       1135.66        21.75 o
   4   4   5        362.60        342.66        15.24 o
   5   4   5         24.05         18.63         9.73 o
   6   4   5        715.78        676.85        23.28 o
   7   4   5         32.39         10.47        14.89 o
   8   4   5          0.37         49.18        18.78 o
   9   4   5         69.19        154.62        44.51 o
  10   4   5        637.68        809.19        60.27 o
  11   4   5         12.31         77.39        37.02 o
  12   4   5        247.07        291.36        46.17 o
 -14   5   5         38.19         -8.25        37.45 o
 -13   5   5        271.25        285.37        32.68 o
 -12   5   5       3056.87       3190.19        75.31 o
 -11   5   5       1171.11       1216.68        38.25 o
 -10   5   5       1316.36       1346.86        34.40 o
  -9   5   5       1904.15       1867.57        37.49 o
  -8   5   5        363.68        380.70        18.08 o
  -7   5   5        455.53        494.72        18.50 o
  -6   5   5       1474.01       1500.64        28.80 o
  -5   5   5          0.09         10.26         9.68 o
  -4   5   5       1012.93       1073.30        22.80 o
  -3   5   5       4775.94       4998.62        61.97 o
  -2   5   5          8.17         -1.35         5.99 o
  -1   5   5       1321.32       1407.92        21.68 o
   0   5   5        170.82        173.45         9.02 o
   1   5   5       2885.00       2960.39        34.27 o
   2   5   5        380.23        379.78        11.58 o
   3   5   5         13.13         21.14         3.48 o
   4   5   5         41.28         22.67         9.72 o
   5   5   5         28.11         34.19        12.79 o
   6   5   5        155.82        173.89        14.65 o
   7   5   5        219.31        261.48        18.44 o
   8   5   5        966.59       1032.23        42.31 o
   9   5   5        171.72        264.15        50.96 o
  10   5   5        278.77        320.36        51.00 o
  11   5   5          0.49         39.56        45.35 o
  12   5   5          8.52          9.57       121.53 o
 -14   6   5          6.73          4.08        32.94 o
 -13   6   5         48.40          9.00        34.32 o
 -12   6   5       1005.98       1053.61        55.94 o
 -11   6   5        127.57        156.39        24.90 o
 -10   6   5         63.76         38.59        16.09 o
  -9   6   5        634.54        621.04        27.75 o
  -8   6   5        264.73        251.46        15.95 o
  -7   6   5          1.12          8.76        10.59 o
  -6   6   5        645.81        602.57        25.30 o
  -5   6   5         24.33          3.06         9.30 o
  -4   6   5         31.41         18.65         9.43 o
  -3   6   5         41.61         52.76         9.78 o
  -2   6   5         92.62        111.93         8.53 o
  -1   6   5       2194.33       2158.90        31.68 o
   0   6   5        726.42        768.63        18.31 o
   1   6   5        107.40        114.92         9.51 o
   2   6   5         60.11         72.59         6.33 o
   3   6   5         36.24         29.15         5.76 o
   4   6   5          9.36          3.39        13.18 o
   5   6   5         59.39         42.85        13.03 o
   6   6   5          4.20         19.51        15.44 o
   7   6   5        276.84        285.09        21.92 o
   8   6   5          1.39         10.29        25.91 o
   9   6   5         14.41        -14.06        52.13 o
  10   6   5         93.11         38.30        40.75 o
  11   6   5          2.25        -16.30        48.47 o
 -14   7   5         72.04         28.04        36.52 o
 -13   7   5          0.06          2.87        31.43 o
 -12   7   5        500.84        474.05        32.76 o
 -11   7   5        136.46        152.42        26.32 o
 -10   7   5          4.31         16.90        19.47 o
  -9   7   5        252.29        253.49        20.10 o
  -8   7   5        225.17        221.35        16.56 o
  -7   7   5         36.52         25.43        12.63 o
  -6   7   5        679.48        736.11        26.48 o
  -5   7   5         20.88          3.57        11.64 o
  -4   7   5       1652.75       1747.71        36.68 o
  -3   7   5         12.37          9.12         8.73 o
  -2   7   5       3029.19       3188.66        42.48 o
  -1   7   5        141.01        179.82        12.32 o
   0   7   5         36.56         49.26        10.21 o
   1   7   5        501.91        526.51        18.31 o
   2   7   5          3.31          9.55         7.80 o
   3   7   5        244.92        238.72        12.77 o
   4   7   5       1703.50       1610.11        24.75 o
   5   7   5       1079.34       1090.52        36.14 o
   6   7   5          1.01          5.23        17.70 o
   7   7   5          0.21        -10.43        21.53 o
   9   7   5         31.82         28.83        41.09 o
  10   7   5        136.54        174.86        49.75 o
  11   7   5        240.19        226.36        55.58 o
 -13   8   5         83.57         80.13        39.14 o
 -12   8   5          0.14          1.99        30.29 o
 -11   8   5        583.15        621.67        37.16 o
 -10   8   5        356.18        404.39        30.97 o
  -9   8   5          5.36         -1.02        19.67 o
  -8   8   5       1351.13       1358.35        50.66 o
  -7   8   5          0.13          9.11        15.36 o
  -6   8   5          0.24         12.95        14.44 o
  -5   8   5       2814.32       2766.22        55.57 o
  -4   8   5        252.05        264.70        17.92 o
  -3   8   5       2123.41       2090.06        34.93 o
  -2   8   5       1147.04       1129.05        28.49 o
  -1   8   5         45.07         49.06        11.34 o
   0   8   5       2403.95       2354.99        45.40 o
   1   8   5         66.42         64.56        10.60 o
   2   8   5        126.92        150.34        10.66 o
   3   8   5        650.66        593.16        21.68 o
   4   8   5          0.32         20.19        10.56 o
   5   8   5          2.63         20.34         4.60 o
   6   8   5         46.06         65.32        29.59 o
   7   8   5        168.77        180.98        47.44 o
   8   8   5        168.05        141.79        77.31 o
   9   8   5         57.37        124.73        45.15 o
  10   8   5          8.73         32.68        49.32 o
 -12   9   5        585.31        549.58        51.74 o
 -11   9   5         21.13         17.72        29.14 o
 -10   9   5        191.13        205.57        29.01 o
  -9   9   5          3.32        -11.37        22.88 o
  -8   9   5       1062.99       1133.08        42.19 o
  -7   9   5        261.76        277.37        22.82 o
  -6   9   5        586.69        565.06        28.03 o
  -5   9   5         16.22         39.22        16.55 o
  -4   9   5         71.21         31.38        24.67 o
  -3   9   5        331.49        380.82        22.39 o
  -2   9   5          0.87         10.45        14.11 o
  -1   9   5        147.18        131.87        16.35 o
   0   9   5       2146.12       2105.88        44.75 o
   1   9   5         87.05         94.08        13.61 o
   2   9   5        881.91        936.68        23.47 o
   3   9   5         99.89        115.39        13.59 o
   4   9   5        168.64        199.64        17.06 o
   5   9   5        229.54        251.52        17.68 o
   6   9   5          0.81         -2.93        97.81 o
   7   9   5        106.70        132.06        34.78 o
   8   9   5         15.68         67.95        71.75 o
   9   9   5          0.95         55.51        43.91 o
  10   9   5        146.14         94.91        52.35 o
 -12  10   5         10.33         41.33        35.19 o
 -11  10   5        213.32        274.20        36.60 o
 -10  10   5        513.82        486.19        40.51 o
  -9  10   5          4.15         -9.55        25.83 o
  -8  10   5          1.54        -21.54        27.92 o
  -7  10   5        375.55        368.37        54.53 o
  -6  10   5       1076.26        991.95        49.47 o
  -5  10   5        114.58        105.98        12.10 o
  -4  10   5        762.82        795.41        30.30 o
  -3  10   5        288.47        275.78        20.30 o
  -2  10   5         86.16         81.31        17.02 o
  -1  10   5        183.45        166.03        19.58 o
   0  10   5          3.76         21.03        22.14 o
   1  10   5        115.66        119.17        17.34 o
   2  10   5         65.94         76.55        25.45 o
   3  10   5        111.34        156.70        17.37 o
   4  10   5        389.70        356.96        41.73 o
   5  10   5          0.23         -6.86        18.24 o
   6  10   5          6.01          9.58         9.35 o
   7  10   5         74.02         37.88        34.78 o
   8  10   5          5.37         23.76        71.16 o
   9  10   5         51.38        113.44        82.29 o
 -11  11   5        187.31        202.85        67.28 o
 -10  11   5         22.91         21.92        50.05 o
  -9  11   5       1543.54       1753.83       124.46 o
  -8  11   5        101.33         79.02        39.06 o
  -7  11   5        352.23        335.21        28.27 o
  -6  11   5        626.68        573.17        27.19 o
  -5  11   5         14.25         51.41        26.94 o
  -4  11   5        939.30        960.54        49.00 o
  -3  11   5         73.51         92.86        26.63 o
  -2  11   5        130.65        151.28        25.16 o
  -1  11   5         10.40        -15.52        22.74 o
   0  11   5       1902.43       1900.46        84.49 o
   1  11   5        128.14         86.21        21.40 o
   2  11   5        355.17        314.40        28.88 o
   3  11   5        212.95        189.37        46.86 o
   4  11   5         44.86         31.09        23.46 o
   5  11   5         53.10        106.42        28.05 o
   6  11   5        296.38        312.14        98.30 o
   7  11   5         10.11         46.51        50.51 o
   8  11   5         25.88          9.55        62.08 o
 -10  12   5       1380.93       1582.93        90.26 o
  -9  12   5         69.82         17.86        54.41 o
  -8  12   5         12.54         89.41        48.66 o
  -7  12   5          1.31        -48.80        81.12 o
  -6  12   5       1141.15       1326.48       146.13 o
  -5  12   5       1025.69       1101.89        61.10 o
  -4  12   5        188.61        121.44        48.09 o
  -3  12   5         17.85         39.92        33.29 o
  -2  12   5       1694.48       1616.09        63.76 o
  -1  12   5          2.68         23.94        32.04 o
   0  12   5         12.00         15.23        32.17 o
   1  12   5         78.67         47.24        28.41 o
   2  12   5        569.41        614.94        52.11 o
   3  12   5        320.65        305.54        37.90 o
   4  12   5         36.48         72.75        51.41 o
   5  12   5          4.41         14.49        50.48 o
   6  12   5         29.38          1.34        55.35 o
   7  12   5          7.79         48.43        58.48 o
  -8  13   5       1332.53       1257.30        77.35 o
  -7  13   5        252.91        304.45        59.75 o
  -6  13   5        231.47        260.78        41.89 o
  -5  13   5        320.35        255.96        46.56 o
  -4  13   5         24.73        -16.11        57.77 o
  -3  13   5         15.23         -4.07        35.52 o
  -2  13   5        149.85        222.14        65.01 o
  -1  13   5        395.61        437.91        43.62 o
   0  13   5        452.57        535.34        38.54 o
   1  13   5          8.51         23.65        36.67 o
   2  13   5         17.47         18.86        36.35 o
   3  13   5        148.18        161.70        83.75 o
   4  13   5          6.57         -2.97        52.71 o
   5  13   5          0.33         30.75        55.58 o
  -6  14   5         21.60         62.52        50.05 o
  -5  14   5         12.81         78.52        42.11 o
  -4  14   5         66.54         91.03        39.15 o
  -3  14   5        266.63        353.30        40.34 o
  -2  14   5         73.33         62.06        40.45 o
  -1  14   5          2.45         29.49        31.36 o
   0  14   5        249.01        274.79        37.40 o
   1  14   5          4.72         45.10        69.11 o
   2  14   5          9.74         84.20        57.28 o
   3  14   5         32.79        -18.10        57.61 o
  -2  15   5        212.55        221.26        64.53 o
  -1  15   5         84.42         44.90        65.40 o
   0  15   5          4.29        -23.20        58.42 o
 -15   0   6          0.01          0.24        45.47 o
 -14   0   6         20.52        -24.01        52.71 o
 -13   0   6          6.43         -2.66        34.37 o
 -12   0   6        583.09        572.02        46.61 o
 -11   0   6        431.54        439.14        45.94 o
 -10   0   6          3.24         -0.50        14.30 o
  -9   0   6        136.15        121.72        15.11 o
  -8   0   6         75.08         65.94        11.92 o
  -7   0   6        205.08        222.54        14.45 o
  -6   0   6        850.76        915.45        23.50 o
  -5   0   6       5491.73       6080.97        89.50 o
  -4   0   6       9266.35       9171.25       126.01 o
  -3   0   6        173.04        216.55        23.43 o
  -2   0   6      12671.79      12576.69       201.71 o
  -1   0   6        774.16        742.34        21.11 o
   0   0   6        455.36        465.35        11.98 o
   1   0   6       1729.14       1678.46        26.94 o
   2   0   6        448.57        452.48        13.46 o
   3   0   6        327.73        350.59        15.15 o
   4   0   6       2111.69       2058.98        41.86 o
   5   0   6        461.10        433.03        20.82 o
   6   0   6       1012.39        966.92        30.21 o
   7   0   6        630.85        637.68        40.49 o
   8   0   6        401.15        333.61        31.96 o
   9   0   6        152.90         96.08        49.97 o
  10   0   6       1962.92       1801.30       117.55 o
  11   0   6        484.20        487.30        84.93 o
  12   0   6         29.77        168.68        78.48 o
 -15   1   6          1.07         56.73        34.07 o
 -14   1   6          0.97        -21.08        36.44 o
 -13   1   6        386.11        332.67        78.20 o
 -12   1   6         16.89         23.28        15.66 o
 -11   1   6        511.24        511.72        23.05 o
 -10   1   6        131.97        122.67        12.94 o
  -9   1   6         79.85        110.94        10.52 o
  -8   1   6         24.31         23.11         7.55 o
  -7   1   6         17.76         26.34         6.32 o
  -6   1   6        467.91        443.43        12.06 o
  -5   1   6        853.87        902.75        15.16 o
  -4   1   6       1250.63       1351.21        18.22 o
  -3   1   6       1465.03       1345.81        21.71 o
  -2   1   6        126.26        110.51         6.80 o
  -1   1   6       2271.70       2211.74        23.87 o
   0   1   6       3464.82       3445.10        32.00 o
   1   1   6        191.89        190.23         6.60 o
   2   1   6        403.54        401.53         9.03 o
   3   1   6         88.18         92.74         6.55 o
   4   1   6        121.99        115.18         7.73 o
   5   1   6          9.66         14.38         7.14 o
   6   1   6         56.25         54.80         8.77 o
   7   1   6       2375.53       2421.66        33.95 o
   8   1   6        839.37        810.48        24.25 o
   9   1   6       1027.95       1100.45        32.26 o
  10   1   6         73.90         65.20        14.62 o
  11   1   6         90.32         79.94        39.00 o
  12   1   6        230.68        218.32        54.10 o
 -15   2   6        475.31        544.48        53.54 o
 -14   2   6         42.44         45.28        28.09 o
 -13   2   6         17.77          3.25        39.54 o
 -12   2   6        144.33        156.41        24.60 o
 -11   2   6        176.77        159.85        15.35 o
 -10   2   6       1639.35       1598.40        33.40 o
  -9   2   6         95.24         92.46        10.90 o
  -8   2   6          0.54         -0.02         8.65 o
  -7   2   6         63.53         53.98         7.08 o
  -6   2   6       1832.67       1835.25        26.75 o
  -5   2   6        212.88        226.45         9.80 o
  -4   2   6        245.58        238.17         8.78 o
  -3   2   6        126.34        136.65         6.15 o
  -2   2   6        828.45        768.46        11.96 o
  -1   2   6        866.75        859.53        12.97 o
   0   2   6        546.61        512.49         9.55 o
   1   2   6       4428.20       4536.88        41.08 o
   2   2   6        283.96        251.72         9.69 o
   3   2   6       1028.70       1058.51        19.72 o
   4   2   6        561.35        551.12        13.14 o
   5   2   6        138.94        142.10        11.27 o
   6   2   6          7.03         -2.10        10.62 o
   7   2   6         63.58         73.43        13.58 o
   8   2   6        820.98        777.77        41.08 o
   9   2   6         43.31         14.06        34.56 o
  10   2   6          0.20        -27.52        27.52 o
  11   2   6        285.91        303.35        37.68 o
  12   2   6          9.86         59.53        64.43 o
 -15   3   6         50.38         39.84        41.92 o
 -14   3   6         96.16         34.84        30.43 o
 -13   3   6       1035.11       1054.70       124.90 o
 -12   3   6         48.34         52.35        18.13 o
 -11   3   6         49.03         49.68        18.14 o
 -10   3   6        157.37        137.64        13.59 o
  -9   3   6        606.26        615.55        21.49 o
  -8   3   6        666.53        608.65        19.66 o
  -7   3   6        225.01        218.12        12.05 o
  -6   3   6       1068.53       1041.48        21.09 o
  -5   3   6        224.29        231.76        10.86 o
  -4   3   6       4446.36       4763.39        56.44 o
  -3   3   6        361.23        371.38        16.70 o
  -2   3   6       1964.48       2068.14        25.90 o
  -1   3   6         73.80         68.79         5.05 o
   0   3   6       4328.33       4523.29        43.46 o
   1   3   6         76.06         74.73         5.34 o
   2   3   6       1356.70       1446.38        19.52 o
   3   3   6        263.72        261.67        13.30 o
   4   3   6       1004.67       1047.94        22.75 o
   5   3   6         37.05         22.87        10.09 o
   6   3   6         10.95         -6.72        11.06 o
   7   3   6        137.32        124.43        16.39 o
   8   3   6         18.19         10.46        26.25 o
   9   3   6         39.92        -29.28        38.66 o
  10   3   6        251.18        306.33        35.50 o
  11   3   6        223.07        288.27        53.62 o
  12   3   6        803.49        735.28        76.54 o
 -15   4   6         49.57        -25.03        44.42 o
 -14   4   6         24.17         39.38        30.13 o
 -13   4   6          3.46         25.10        25.53 o
 -12   4   6        163.82        226.62        22.87 o
 -11   4   6        273.35        308.60        20.51 o
 -10   4   6        475.12        438.30        26.59 o
  -9   4   6         25.09         28.54        11.43 o
  -8   4   6       1228.16       1223.21        27.73 o
  -7   4   6         59.91         31.57         8.97 o
  -6   4   6        653.93        579.06        17.66 o
  -5   4   6        489.67        474.85        15.33 o
  -4   4   6       2264.85       2394.06        35.03 o
  -3   4   6        639.47        661.58        17.93 o
  -2   4   6       1421.43       1328.53        20.75 o
  -1   4   6       1383.88       1349.27        20.77 o
   0   4   6        267.27        255.82         9.01 o
   1   4   6        775.66        720.81        13.78 o
   2   4   6        591.42        627.27        13.57 o
   3   4   6       1587.95       1542.26        27.30 o
   4   4   6        136.60        134.42        10.77 o
   5   4   6        578.45        577.59        21.81 o
   6   4   6        783.77        775.34        32.38 o
   7   4   6         20.36        -12.33        25.19 o
   8   4   6        750.27        756.93        45.02 o
   9   4   6          3.69        -28.70        48.61 o
  10   4   6        208.73        264.39        39.95 o
  11   4   6        381.81        408.38        59.90 o
 -14   5   6        683.76        685.97        52.66 o
 -13   5   6        111.79         84.31        29.12 o
 -12   5   6          1.59         -6.26        26.49 o
 -11   5   6         21.84         20.96        16.93 o
 -10   5   6        343.77        353.89        20.09 o
  -9   5   6        100.79         86.34        17.51 o
  -8   5   6        265.92        242.11        21.27 o
  -7   5   6        584.80        551.28        20.15 o
  -6   5   6         43.97         21.48         8.80 o
  -5   5   6         19.66         15.92         9.69 o
  -4   5   6        596.23        539.20        17.07 o
  -3   5   6        617.46        546.45        15.43 o
  -2   5   6        172.44        163.43         8.93 o
  -1   5   6         67.24         69.34         7.03 o
   0   5   6        275.52        282.61        10.24 o
   1   5   6        115.79         96.13         6.51 o
   2   5   6        385.51        366.96        12.32 o
   3   5   6        358.22        326.19        15.11 o
   4   5   6         56.72         38.20        10.21 o
   5   5   6        133.25        127.26        13.52 o
   6   5   6        500.94        463.19        21.95 o
   7   5   6        190.21        150.57        21.91 o
   8   5   6        217.90        115.21       116.85 o
   9   5   6        746.01        875.56        55.86 o
  10   5   6          3.51         13.95        88.44 o
  11   5   6        786.89       1062.31        95.21 o
 -14   6   6        576.87        581.57        51.26 o
 -13   6   6          2.90          8.83        28.20 o
 -12   6   6         37.54        -22.52        25.04 o
 -11   6   6          0.63        -20.54        20.54 o
 -10   6   6       1981.19       1964.05        46.03 o
  -9   6   6       1693.29       1689.38        40.16 o
  -8   6   6        202.12        210.89        15.37 o
  -7   6   6          0.81          7.49        11.10 o
  -6   6   6          2.45         -5.02        10.83 o
  -5   6   6       2083.04       1993.69        35.24 o
  -4   6   6         48.73         53.65         9.67 o
  -3   6   6        145.91        124.25         9.06 o
  -2   6   6         64.08         70.68         8.25 o
  -1   6   6         12.84         11.50         6.60 o
   0   6   6        389.27        377.76        12.33 o
   1   6   6         78.14         81.56         7.86 o
   2   6   6       1329.42       1237.36        22.52 o
   3   6   6       1032.30       1027.89        17.24 o
   4   6   6         20.90         -2.32        11.99 o
   5   6   6        245.66        216.35        17.03 o
   6   6   6       1098.08       1075.30        34.91 o
   7   6   6        106.68         35.09        20.53 o
   9   6   6        381.43        345.50        51.17 o
  10   6   6          3.84        -52.42        52.42 o
  11   6   6        126.70        185.63        61.50 o
 -14   7   6          7.21         -9.04        43.98 o
 -13   7   6         96.91        103.12        34.12 o
 -12   7   6        344.77        349.05        35.90 o
 -11   7   6        462.44        426.70        37.44 o
 -10   7   6        187.40        192.61        23.44 o
  -9   7   6       2676.74       2478.75        50.78 o
  -8   7   6        216.34        199.65        17.17 o
  -7   7   6        384.91        372.11        19.45 o
  -6   7   6          2.87          9.79        11.44 o
  -5   7   6         29.64         17.17        11.01 o
  -4   7   6        195.45        209.55        13.83 o
  -3   7   6        230.50        200.62        11.20 o
  -2   7   6        599.06        588.51        17.31 o
  -1   7   6         88.46         87.26         8.37 o
   0   7   6          0.05         19.23         8.65 o
   1   7   6        123.36        126.03        10.90 o
   2   7   6        418.27        445.30        17.90 o
   3   7   6        473.86        445.51        17.58 o
   4   7   6        448.50        461.75        28.81 o
   5   7   6         94.32        104.90        17.03 o
   6   7   6         66.75         47.85        22.57 o
   7   7   6        407.05        218.71       127.97 o
   8   7   6       1145.15        982.79       123.58 o
   9   7   6         27.03          8.17        44.00 o
  10   7   6          1.36         -5.69        50.48 o
 -13   8   6        403.90        528.74        62.50 o
 -12   8   6         59.29         71.48        30.91 o
 -11   8   6       1737.35       1719.90        70.13 o
 -10   8   6        543.66        645.45        85.32 o
  -9   8   6       1343.68       1328.15        50.58 o
  -8   8   6         75.65         80.73        16.55 o
  -7   8   6          0.63        -13.99        13.99 o
  -6   8   6          3.66          4.24        13.38 o
  -5   8   6       2859.05       2838.34        48.27 o
  -4   8   6         24.17         18.99        10.58 o
  -3   8   6        203.27        187.16        11.70 o
  -2   8   6       2946.17       2909.58        41.92 o
  -1   8   6          3.07          2.05        11.47 o
   0   8   6        353.25        317.70        17.89 o
   1   8   6         81.74         91.35        11.18 o
   2   8   6       1895.10       1903.98        29.02 o
   3   8   6         24.20         33.00        10.13 o
   4   8   6        193.53        181.00        11.54 o
   5   8   6         29.77         17.17        24.29 o
   6   8   6         60.07         67.82        32.88 o
   7   8   6          0.25          3.91        42.95 o
   8   8   6         91.09         85.07        42.33 o
   9   8   6         81.75         94.01        50.12 o
  10   8   6       1066.71       1114.49       132.66 o
 -12   9   6         73.64         62.50        41.56 o
 -11   9   6        261.63        214.88        33.89 o
 -10   9   6        163.26        149.85        32.95 o
  -9   9   6        353.84        355.79        36.24 o
  -8   9   6         14.00         29.37        19.11 o
  -7   9   6        181.97        222.57        20.07 o
  -6   9   6         75.83         28.90        16.38 o
  -5   9   6       1838.53       1774.63        43.22 o
  -4   9   6         71.01         73.09        16.01 o
  -3   9   6        555.03        603.89        25.62 o
  -2   9   6        115.47        131.11        15.18 o
  -1   9   6       1262.38       1146.91        34.85 o
   0   9   6        508.44        576.31        26.97 o
   1   9   6          0.40          5.42        15.62 o
   2   9   6          3.16         -4.48        15.63 o
   3   9   6        179.58        187.04        12.98 o
   4   9   6         20.15         34.01        10.83 o
   5   9   6          0.64         21.43        36.36 o
   6   9   6        102.09         93.13        48.03 o
   7   9   6        201.75        151.29        35.26 o
   8   9   6         25.26         16.46        54.47 o
   9   9   6        399.86        458.66        67.14 o
 -12  10   6        506.07        526.48        56.31 o
 -11  10   6          3.23         98.81        40.55 o
 -10  10   6         18.83          9.56        28.99 o
  -9  10   6          0.90         -1.88        26.82 o
  -8  10   6        289.07        224.61        32.12 o
  -7  10   6        292.82        290.36        30.09 o
  -6  10   6        512.51        510.81        34.67 o
  -5  10   6         83.26         83.02        13.86 o
  -4  10   6          9.68         18.30        18.23 o
  -3  10   6         26.96         39.77        17.17 o
  -2  10   6        284.35        211.03        20.47 o
  -1  10   6       1315.89       1332.56        56.67 o
   0  10   6        148.29        179.42        24.15 o
   1  10   6        602.61        589.24        30.02 o
   2  10   6         10.11        -10.24        14.56 o
   3  10   6        131.79        148.53        18.89 o
   4  10   6        659.26        654.79        27.57 o
   5  10   6        651.57        585.98        27.38 o
   6  10   6        145.12        111.05        37.36 o
   7  10   6         55.70        138.43        39.25 o
   8  10   6        185.62         75.09        55.86 o
 -11  11   6         60.29         72.24        52.58 o
 -10  11   6         13.31         48.06        48.31 o
  -9  11   6        471.28        397.72        50.05 o
  -8  11   6         22.03         68.14        46.61 o
  -7  11   6        727.54        652.34        88.38 o
  -6  11   6        176.63        123.07        49.54 o
  -5  11   6        193.57        167.50        31.61 o
  -4  11   6        468.14        516.35        35.13 o
  -3  11   6        340.94        300.36        26.55 o
  -2  11   6        791.41        766.47        42.40 o
  -1  11   6        112.23        117.19        27.78 o
   0  11   6        694.74        686.34        36.72 o
   1  11   6        313.35        392.44        37.14 o
   2  11   6        604.71        629.87        39.77 o
   3  11   6       1036.12       1211.93        50.03 o
   4  11   6        159.50        146.82        21.36 o
   5  11   6        762.44        734.47        48.27 o
   6  11   6        140.26        262.74        56.13 o
   7  11   6         52.61        101.03        54.03 o
  -9  12   6         12.43        -12.67        34.63 o
  -8  12   6         59.95         15.33        30.94 o
  -7  12   6        152.82         61.43        49.90 o
  -6  12   6        507.61        476.21        46.94 o
  -5  12   6          3.30         19.08        46.74 o
  -4  12   6          0.14         47.61        31.01 o
  -3  12   6        226.38        184.26        33.09 o
  -2  12   6        621.09        549.43        45.96 o
  -1  12   6          4.85        -21.68        24.48 o
   0  12   6         49.25         51.31        27.04 o
   1  12   6          1.29         67.20        27.34 o
   2  12   6         35.73         30.10        40.41 o
   3  12   6        129.20        118.41        37.16 o
   4  12   6         23.65         16.49        52.13 o
   5  12   6        385.64        447.34        61.00 o
   6  12   6          2.96        140.76        61.20 o
  -8  13   6         95.05        115.76        44.66 o
  -7  13   6          8.03         29.36        40.04 o
  -6  13   6        166.35        214.49        40.66 o
  -5  13   6        580.03        592.75        50.22 o
  -4  13   6        150.89        105.68        41.17 o
  -3  13   6        213.84        256.46        44.53 o
  -2  13   6        772.01        867.84       133.83 o
  -1  13   6         83.59         54.74        37.96 o
   0  13   6        598.73        609.80        39.12 o
   1  13   6        128.94         95.96        28.90 o
   2  13   6        106.04         -7.93        63.84 o
   3  13   6         87.61        234.88        55.16 o
   4  13   6          6.25         72.70        54.95 o
  -6  14   6        351.77        355.75        77.39 o
  -5  14   6          6.33        -10.12        85.80 o
  -4  14   6         29.54          3.82        39.14 o
  -3  14   6          2.18        -21.94        37.42 o
  -2  14   6        279.91        247.39        63.00 o
  -1  14   6          3.87         87.62        35.81 o
   0  14   6         28.75         85.90        35.26 o
   1  14   6        419.99        613.81        99.57 o
   2  14   6        176.37        155.70        61.79 o
 -15   1   7        366.13        421.10        42.63 o
 -14   1   7        205.19        174.26        34.84 o
 -13   1   7        391.23        359.25        44.45 o
 -12   1   7         77.35        128.85        17.89 o
 -11   1   7        794.31        810.67        27.41 o
 -10   1   7        182.45        183.71        13.22 o
  -9   1   7        517.14        533.38        18.09 o
  -8   1   7       1440.92       1498.93        26.12 o
  -7   1   7        322.74        363.68        12.64 o
  -6   1   7        437.81        465.31        12.05 o
  -5   1   7        256.03        330.86         9.03 o
  -4   1   7       1950.61       2107.99        31.27 o
  -3   1   7       2696.63       2944.08        39.60 o
  -2   1   7       1031.05       1086.64        17.61 o
  -1   1   7       5217.75       5581.75        55.27 o
   0   1   7       2148.39       2293.03        24.40 o
   1   1   7        335.44        456.92        10.03 o
   2   1   7        751.78        818.62        16.32 o
   3   1   7         35.58         33.69         5.41 o
   4   1   7         51.73         96.09         7.97 o
   5   1   7        780.53        790.85        19.66 o
   6   1   7       1325.52       1340.37        26.29 o
   7   1   7        107.06        119.22        10.00 o
   8   1   7       1772.78       1778.75        44.92 o
   9   1   7        250.79        214.77        41.29 o
  10   1   7         49.67         -7.61        36.03 o
  11   1   7         12.77         37.07        49.20 o
 -15   2   7         43.89         -8.02        33.73 o
 -14   2   7          0.11         -6.54        32.50 o
 -13   2   7        143.12        138.97        49.94 o
 -12   2   7        646.53        615.83        29.65 o
 -11   2   7         47.59        102.41        14.59 o
 -10   2   7        977.97       1006.80        27.39 o
  -9   2   7        252.61        265.67        14.45 o
  -8   2   7          1.09          4.66         7.75 o
  -7   2   7        191.80        202.28        10.22 o
  -6   2   7       4669.67       5117.91        61.76 o
  -5   2   7        362.57        507.92        25.28 o
  -4   2   7        777.61        958.86        15.24 o
  -3   2   7        936.53       1188.20        31.71 o
  -2   2   7        237.75        277.08         8.00 o
  -1   2   7       7162.19       7290.29        67.16 o
   0   2   7       2599.76       2680.89        27.75 o
   1   2   7       5952.42       6318.85        55.45 o
   2   2   7        507.92        674.28        12.93 o
   3   2   7       1032.73       1055.03        16.44 o
   4   2   7         26.18         20.76         6.31 o
   5   2   7       1011.35        964.64        26.27 o
   6   2   7       1007.12       1001.48        30.50 o
   7   2   7       1129.96       1154.09        37.07 o
   8   2   7         61.17         74.48        26.90 o
   9   2   7        256.34        212.02        45.10 o
  10   2   7         18.97         47.29        41.68 o
  11   2   7        265.72        330.92        60.88 o
 -15   3   7        291.48        255.92        41.94 o
 -14   3   7         31.48        -17.94        34.48 o
 -13   3   7         48.80         49.45        38.99 o
 -12   3   7        352.33        370.22        25.14 o
 -11   3   7        356.09        374.63        29.67 o
 -10   3   7        207.23        220.81        15.78 o
  -9   3   7        747.48        797.85        23.22 o
  -8   3   7        972.48        953.09        23.40 o
  -7   3   7        188.91        204.89        11.69 o
  -6   3   7       2302.45       2236.76        33.53 o
  -5   3   7        859.74        954.19        19.45 o
  -4   3   7       2328.70       2359.26        30.85 o
  -3   3   7       1517.03       1477.04        22.73 o
  -2   3   7       5813.85       6341.34        60.31 o
  -1   3   7        305.79        358.09        12.28 o
   0   3   7        422.25        453.84        10.63 o
   1   3   7       2057.32       2192.84        24.79 o
   2   3   7       1336.90       1369.68        18.35 o
   3   3   7       1523.18       1541.72        29.79 o
   4   3   7        315.40        311.61        14.43 o
   5   3   7       1194.04       1157.56        28.34 o
   6   3   7        279.17        286.35        17.64 o
   7   3   7        776.55        782.47        42.57 o
   8   3   7        253.00        275.89        35.44 o
   9   3   7        194.26        150.05        37.77 o
  10   3   7        118.55         98.28        47.45 o
  11   3   7        162.04        150.43        58.77 o
 -15   4   7         21.77        113.99        38.81 o
 -14   4   7        229.74        302.42        41.92 o
 -13   4   7        275.66        225.42        34.58 o
 -12   4   7         89.94        103.18        23.14 o
 -11   4   7        758.89        926.91        47.90 o
 -10   4   7        750.66        735.83        26.87 o
  -9   4   7        261.79        267.09        16.05 o
  -8   4   7       1050.70       1053.02        25.46 o
  -7   4   7        438.57        525.69        18.19 o
  -6   4   7        933.24        943.00        22.95 o
  -5   4   7       4170.45       4401.01        55.93 o
  -4   4   7       2331.62       2346.82        34.50 o
  -3   4   7        194.01        213.34         9.86 o
  -2   4   7       2871.87       2811.58        34.76 o
  -1   4   7        480.31        479.21        13.09 o
   0   4   7        599.21        717.70        14.19 o
   1   4   7       1669.94       1893.86        24.59 o
   2   4   7        178.46        209.85         8.95 o
   3   4   7       2282.25       2295.84        36.09 o
   4   4   7       2017.49       2004.03        34.48 o
   5   4   7        150.43        172.81        14.81 o
   6   4   7        164.10        198.39        17.81 o
   7   4   7       3991.37       4021.47       107.52 o
   9   4   7        198.06        176.88        34.51 o
  10   4   7         59.78         29.21        45.03 o
  11   4   7          3.98        -64.90        77.90 o
 -14   5   7        169.69        123.54        39.97 o
 -13   5   7        464.45        394.92        54.49 o
 -12   5   7        578.36        541.80        35.54 o
 -11   5   7        478.50        422.49        26.43 o
 -10   5   7          3.99         33.14        16.19 o
  -9   5   7        310.15        378.31        22.95 o
  -8   5   7        233.52        244.72        23.93 o
  -7   5   7       2327.06       2488.16        40.73 o
  -6   5   7        380.13        384.35        18.27 o
  -5   5   7         71.70         74.18         9.67 o
  -4   5   7        538.20        579.61        17.86 o
  -3   5   7          7.58        141.38        15.82 o
  -2   5   7         68.99         92.12         8.01 o
  -1   5   7       4312.94       4378.36        49.71 o
   0   5   7       1797.17       1734.41        24.46 o
   1   5   7          0.01         -2.90         6.17 o
   2   5   7         83.23        101.37         8.01 o
   3   5   7       4238.97       4424.05        57.42 o
   4   5   7          2.19         31.29        10.83 o
   5   5   7       3065.05       2852.81        48.53 o
   6   5   7       1610.17       1557.49        44.01 o
   7   5   7         40.49         63.97        25.14 o
   8   5   7         76.38         17.57        49.78 o
   9   5   7         62.79        153.08        45.10 o
  10   5   7          3.95         56.00        50.08 o
 -14   6   7         45.91         41.07        35.15 o
 -13   6   7        118.62        116.73        39.01 o
 -12   6   7        182.92        168.22        29.46 o
 -11   6   7          0.64        -20.29        22.61 o
 -10   6   7         57.22         89.03        20.26 o
  -9   6   7        699.27        740.22        30.40 o
  -8   6   7         47.07         33.65        12.80 o
  -7   6   7          2.80         54.39        11.83 o
  -6   6   7        388.51        413.85        18.93 o
  -5   6   7          8.74         39.39        10.24 o
  -4   6   7        321.05        350.19        17.71 o
  -3   6   7         31.38         52.83         8.26 o
  -2   6   7         42.22         35.87         8.04 o
  -1   6   7        675.29        687.12        17.58 o
   0   6   7         15.81         23.90         9.34 o
   1   6   7        257.63        275.91        11.93 o
   2   6   7        306.42        296.64        12.54 o
   3   6   7       1576.36       1563.93        22.11 o
   4   6   7         99.35        107.20        14.17 o
   5   6   7       2107.24       2137.19        43.12 o
   6   6   7       1956.87       1838.07        55.06 o
   7   6   7         51.30         40.47        32.64 o
   8   6   7        374.49        275.86        72.63 o
   9   6   7        138.36         91.45        45.52 o
  10   6   7          0.05        -82.29        82.29 o
 -14   7   7          0.95         -2.38        35.76 o
 -13   7   7          8.37          2.30        37.80 o
 -12   7   7        582.79        648.10        54.32 o
 -11   7   7          1.02        -12.97        31.63 o
 -10   7   7         43.78         44.33        22.62 o
  -9   7   7        294.30        383.60        28.68 o
  -8   7   7        887.61        833.12        29.54 o
  -7   7   7        128.65        154.51        15.51 o
  -6   7   7        105.85        123.22        14.05 o
  -5   7   7        147.69        157.34        14.38 o
  -4   7   7          9.25          0.18        10.63 o
  -3   7   7        302.72        396.09        19.13 o
  -2   7   7        994.85       1020.21        23.01 o
  -1   7   7       2188.84       2145.60        32.33 o
   0   7   7         10.84         18.82        10.16 o
   1   7   7          6.70         -9.02         9.02 o
   2   7   7         47.19         70.11         9.78 o
   3   7   7        683.86        656.14        15.59 o
   4   7   7        599.87        578.25        23.68 o
   5   7   7       3252.36       3280.86        60.76 o
   6   7   7         43.81         14.94        25.68 o
   8   7   7        156.66        110.07        44.10 o
   9   7   7        358.52        342.68        57.62 o
 -13   8   7        417.54        418.10        42.37 o
 -12   8   7         77.72        120.54        37.65 o
 -11   8   7         19.50         16.30        31.01 o
 -10   8   7         16.06          9.39        24.97 o
  -9   8   7       1016.04        960.59        47.10 o
  -8   8   7         10.87         12.57        16.61 o
  -7   8   7       1599.64       1520.14        37.31 o
  -6   8   7          1.90          9.36        13.65 o
  -5   8   7        526.29        509.34        24.40 o
  -4   8   7        957.48        955.07        23.85 o
  -3   8   7        862.41        841.10        21.99 o
  -2   8   7        652.17        644.85        19.26 o
  -1   8   7        421.24        446.73        20.39 o
   0   8   7        217.18        252.17        15.54 o
   1   8   7        479.55        458.76        18.74 o
   2   8   7        133.61        165.74        11.58 o
   3   8   7          1.01         48.19        14.84 o
   4   8   7        335.76        370.15        26.08 o
   5   8   7        236.94        267.48        45.98 o
   6   8   7          0.53         -4.69        50.37 o
   7   8   7        939.46       1058.64        75.57 o
   8   8   7        263.28        271.40        51.59 o
   9   8   7        728.53        759.95        85.22 o
 -12   9   7         39.64         93.32        35.96 o
 -11   9   7       1283.58       1303.58        69.64 o
 -10   9   7         14.71         27.97        27.36 o
  -9   9   7        151.10        183.04        28.86 o
  -8   9   7        384.21        443.13        34.76 o
  -7   9   7        312.32        282.46        22.89 o
  -6   9   7        540.92        555.33        28.43 o
  -5   9   7       5815.35       5728.35        77.65 o
  -4   9   7       1096.84       1046.65        25.11 o
  -3   9   7        209.69        213.17        13.26 o
  -2   9   7          4.65          0.28        15.58 o
  -1   9   7        431.57        383.04        19.84 o
   0   9   7          0.01         11.14        14.76 o
   1   9   7         43.49        216.08        24.75 o
   2   9   7          3.70         18.42        11.85 o
   3   9   7       1414.14       1345.97        34.47 o
   4   9   7       1581.72       1642.51        59.12 o
   6   9   7        598.66        629.16        58.74 o
   7   9   7         38.81         67.02        47.24 o
   8   9   7        225.94        246.36        55.67 o
 -11  10   7        241.45        275.87        38.87 o
 -10  10   7         52.02         70.07        56.38 o
  -9  10   7        593.79        540.31        47.50 o
  -8  10   7        274.80        290.15        35.40 o
  -7  10   7          5.96         11.37        23.87 o
  -6  10   7        664.00        614.11        39.25 o
  -5  10   7          6.89          9.40        16.37 o
  -4  10   7       1230.35       1166.36        35.75 o
  -3  10   7        172.34        135.29        18.24 o
  -2  10   7         46.76         41.03        17.42 o
  -1  10   7         65.48         71.64        18.35 o
   0  10   7        149.26        183.88        21.57 o
   1  10   7        198.17        117.88        17.07 o
   2  10   7        141.93        157.89        18.25 o
   3  10   7         12.07          5.50        13.74 o
   4  10   7        185.58        203.18        23.92 o
   5  10   7          6.15         73.54        44.81 o
   6  10   7        391.30        326.04        43.32 o
   7  10   7         87.42         38.22        49.78 o
 -10  11   7          5.63         -7.05        45.06 o
  -9  11   7        214.65        235.41        34.56 o
  -8  11   7         60.41         19.35        34.00 o
  -7  11   7        322.54        328.15        75.83 o
  -6  11   7        326.49        346.63        36.90 o
  -5  11   7        864.04        873.16        48.66 o
  -4  11   7         21.13         55.27        22.34 o
  -3  11   7       1092.42        968.85        48.45 o
  -2  11   7        416.15        423.61        32.80 o
  -1  11   7        174.28        257.71        38.28 o
   0  11   7        344.83        505.16        77.93 o
   1  11   7         26.98         82.77        33.36 o
   2  11   7         98.86        112.69        26.22 o
   3  11   7        120.88        187.58        20.62 o
   4  11   7        107.92        119.35        23.43 o
   5  11   7          1.63         80.66        51.28 o
   6  11   7        426.84        428.84        67.12 o
  -9  12   7         21.57        -29.72        52.58 o
  -8  12   7         38.61         78.32        33.31 o
  -7  12   7          5.96          8.13        30.86 o
  -6  12   7         45.11         56.29        28.88 o
  -5  12   7         56.21         88.40        25.11 o
  -4  12   7        251.14        204.44        29.99 o
  -3  12   7       3187.97       3198.61        92.83 o
  -2  12   7         81.09        112.09        33.69 o
  -1  12   7         67.96        107.62        33.21 o
   0  12   7         37.89         24.11        28.89 o
   1  12   7        537.97        565.34        36.52 o
   2  12   7          0.28        -21.56        22.09 o
   3  12   7        536.91        474.69        47.42 o
   4  12   7         53.23         14.44        79.36 o
   5  12   7         29.47         88.09       135.88 o
  -8  13   7        486.18        439.32        47.93 o
  -7  13   7          6.70         67.58        35.67 o
  -6  13   7          4.61         16.16        29.58 o
  -5  13   7          0.54         37.65        32.90 o
  -4  13   7       1047.09       1075.78        67.59 o
  -3  13   7        184.22        223.23        71.75 o
  -2  13   7         64.59         79.80        62.08 o
  -1  13   7        369.76        408.66        43.75 o
   0  13   7         31.00        110.96        33.58 o
   1  13   7        436.86        469.56        47.10 o
   2  13   7         28.95          9.21        31.97 o
   3  13   7        772.98       1028.05        95.21 o
   4  13   7         30.50        -14.42       132.66 o
  -5  14   7        152.56         91.93        43.82 o
  -4  14   7         93.62         67.68        42.37 o
  -3  14   7        117.90        157.48        43.25 o
  -2  14   7         21.04        -21.83        40.00 o
  -1  14   7        870.02        948.46        73.77 o
   0  14   7         94.22        164.68        41.49 o
   1  14   7        171.38        205.58        90.20 o
 -15   0   8        182.14        300.06        53.72 o
 -14   0   8          2.18         73.67        45.10 o
 -13   0   8       1237.67       1197.90        69.35 o
 -12   0   8         37.61         32.99        24.12 o
 -11   0   8        290.50        265.40        26.07 o
 -10   0   8         23.10         40.37        15.58 o
  -9   0   8       1940.53       1945.00        45.85 o
  -8   0   8        425.19        456.35        26.99 o
  -7   0   8       4944.55       5085.73        81.69 o
  -6   0   8         96.24         86.76         8.35 o
  -5   0   8       1901.25       2180.17        46.02 o
  -4   0   8       1084.23        998.35        42.22 o
  -3   0   8        850.06        775.10        46.85 o
  -2   0   8       4747.72       5001.09        66.98 o
  -1   0   8        173.87        213.39        11.91 o
   0   0   8        968.60        999.72        21.35 o
   1   0   8        709.00        696.88        18.24 o
   2   0   8          7.53          9.53         8.49 o
   3   0   8         27.28         22.65         8.67 o
   4   0   8       1027.06       1026.85        42.31 o
   5   0   8        138.73        122.89        23.42 o
   6   0   8        403.01        385.77        27.36 o
   7   0   8       1127.42       1211.98        51.61 o
   8   0   8        180.96        -14.64        49.78 o
   9   0   8         45.56         28.25        39.83 o
  10   0   8          5.45         50.96        63.25 o
  11   0   8         95.37         94.88        75.55 o
 -15   1   8         89.16         85.63        36.04 o
 -14   1   8        234.26        261.14        33.39 o
 -13   1   8        218.99        237.24        27.38 o
 -12   1   8        126.16        124.49        18.88 o
 -11   1   8       1066.93       1135.27        33.34 o
 -10   1   8       1381.36       1407.76        29.44 o
  -9   1   8        277.19        262.35        13.62 o
  -8   1   8        195.20        222.54        11.54 o
  -7   1   8        218.73        234.69        10.92 o
  -6   1   8       1935.42       1998.26        27.14 o
  -5   1   8         31.28         45.82         6.12 o
  -4   1   8       4285.71       4427.76        56.53 o
  -3   1   8          8.04          2.15         5.51 o
  -2   1   8         14.60         11.67         3.56 o
  -1   1   8       1200.77       1221.23        17.07 o
   0   1   8         40.03         36.38         4.89 o
   1   1   8        121.69        113.29         6.54 o
   2   1   8        156.87        150.20         7.35 o
   3   1   8        234.84        218.54         9.00 o
   4   1   8        460.30        463.44        15.50 o
   5   1   8        384.30        421.29        16.14 o
   6   1   8        141.53        114.01        20.71 o
   7   1   8        278.09        287.59        19.97 o
   8   1   8        139.95         20.20        23.25 o
   9   1   8         10.72        -38.23        39.42 o
  10   1   8        201.46        283.57        51.64 o
  11   1   8         26.59          5.91        57.55 o
 -15   2   8          2.95         10.59        34.71 o
 -14   2   8          5.24        -28.06        28.06 o
 -13   2   8        422.46        487.04        51.41 o
 -12   2   8        721.49        740.04        35.08 o
 -11   2   8          0.07         -6.86        14.11 o
 -10   2   8       2376.68       2369.12        41.40 o
  -9   2   8        102.20         66.66        10.37 o
  -8   2   8         60.34         51.79         8.49 o
  -7   2   8         56.45         56.25         7.50 o
  -6   2   8        140.47        150.95         7.86 o
  -5   2   8        947.57        994.69        16.44 o
  -4   2   8        303.75        341.10        12.77 o
  -3   2   8       2063.55       2123.59        30.05 o
  -2   2   8       3866.41       4233.25        42.65 o
  -1   2   8         18.24         15.99         4.57 o
   0   2   8        854.71        928.03        14.93 o
   1   2   8         37.31         51.66         5.83 o
   2   2   8        498.85        452.03        13.85 o
   3   2   8       1124.92       1153.83        19.80 o
   4   2   8        235.49        231.62        11.22 o
   5   2   8        272.03        267.37        16.99 o
   6   2   8        227.47        202.33        18.28 o
   7   2   8        168.82        231.97        27.91 o
   8   2   8          0.51         -1.17        38.66 o
   9   2   8          5.19         10.13        30.08 o
  10   2   8         69.54         87.97        52.13 o
 -15   3   8         81.70         74.21        36.35 o
 -14   3   8         61.21         78.54        30.91 o
 -13   3   8         23.38         16.64        25.10 o
 -12   3   8        111.89        111.82        20.14 o
 -11   3   8         10.06         26.55        19.32 o
 -10   3   8        638.10        633.34        23.62 o
  -9   3   8        190.97        182.79        13.19 o
  -8   3   8         22.73         27.72         9.18 o
  -7   3   8        801.82        872.93        19.58 o
  -6   3   8        150.65        139.29         9.24 o
  -5   3   8         47.91         44.68         7.35 o
  -4   3   8        375.78        388.93        11.21 o
  -3   3   8         71.20         66.19         5.43 o
  -2   3   8        201.17        172.50         7.84 o
  -1   3   8        929.20        909.94        17.29 o
   0   3   8         51.21         47.93         5.71 o
   1   3   8        547.17        528.02        12.77 o
   2   3   8        205.74        204.14         8.98 o
   3   3   8        556.15        544.45        14.99 o
   4   3   8        173.43        166.15        14.69 o
   5   3   8       1171.18       1179.05        30.72 o
   6   3   8        102.97        115.74        18.25 o
   7   3   8          3.08        -20.58        22.75 o
   8   3   8       1053.24        930.67        81.41 o
   9   3   8          6.32         -2.58        32.04 o
  10   3   8        102.00         51.11        51.69 o
 -15   4   8          6.77         40.51        36.88 o
 -14   4   8         94.68        128.59        32.52 o
 -13   4   8         14.65         18.35        30.23 o
 -12   4   8        140.59        133.11        24.58 o
 -11   4   8         77.52         66.82        18.27 o
 -10   4   8        891.92        862.86        29.41 o
  -9   4   8         31.36         26.33        12.02 o
  -8   4   8        218.08        221.34        13.82 o
  -7   4   8         22.78         13.56         8.63 o
  -6   4   8         14.91         17.53         8.03 o
  -5   4   8        129.83        138.61         9.62 o
  -4   4   8         10.61         13.87         6.74 o
  -3   4   8       1056.05       1099.02        19.63 o
  -2   4   8        290.11        300.03        11.70 o
  -1   4   8        292.90        277.30        12.23 o
   0   4   8        271.36        249.18        10.01 o
   1   4   8         12.00         29.74         6.63 o
   2   4   8        569.30        546.67        14.45 o
   3   4   8       1725.86       1786.86        32.53 o
   4   4   8        562.47        523.88        21.43 o
   5   4   8          3.04         -4.03        14.47 o
   6   4   8       2670.33       2771.44        63.83 o
   7   4   8        337.63        347.87        32.83 o
   8   4   8       1790.32       1994.29       110.70 o
   9   4   8          7.79         35.70        34.87 o
  10   4   8         23.22         56.16        63.84 o
 -14   5   8         76.88         89.64        34.09 o
 -13   5   8        368.09        354.46        39.17 o
 -12   5   8        124.88        128.40        24.88 o
 -11   5   8        577.43        606.06        33.03 o
 -10   5   8         78.37         55.96        19.59 o
  -9   5   8         41.24         43.82        13.41 o
  -8   5   8          7.78          5.33        11.69 o
  -7   5   8          4.81          4.74        11.30 o
  -6   5   8         37.63         21.55         9.57 o
  -5   5   8          4.27         13.49        10.14 o
  -4   5   8        462.58        438.01        15.91 o
  -3   5   8        662.26        707.06        17.28 o
  -2   5   8       1543.27       1517.39        27.32 o
  -1   5   8         90.43         92.53         8.39 o
   0   5   8        623.38        633.96        17.53 o
   1   5   8        171.47        172.18        10.69 o
   2   5   8        842.25        906.16        18.86 o
   3   5   8        370.55        394.09        17.86 o
   4   5   8       1177.90       1111.25        28.44 o
   5   5   8       1350.24       1361.50        37.47 o
   6   5   8         32.06         31.34        21.98 o
   7   5   8          6.89         30.25        32.33 o
   8   5   8        529.11        588.81        55.93 o
   9   5   8        545.70        584.31        73.21 o
  10   5   8         59.53        -15.20        55.56 o
 -14   6   8        139.71        164.40        37.57 o
 -13   6   8        409.10        406.79        39.05 o
 -12   6   8         93.91        100.02        33.37 o
 -11   6   8         56.20          8.69        21.71 o
 -10   6   8         47.43         82.47        19.89 o
  -9   6   8         26.69         51.22        17.75 o
  -8   6   8         10.37         20.08        13.04 o
  -7   6   8         15.90         24.05        11.90 o
  -6   6   8        812.29        806.75        24.67 o
  -5   6   8        298.70        321.10        16.46 o
  -4   6   8        213.45        224.16        12.36 o
  -3   6   8        435.60        453.55        16.44 o
  -2   6   8       1438.68       1488.05        26.16 o
  -1   6   8        206.47        217.16        11.61 o
   0   6   8        243.12        274.94        13.16 o
   1   6   8         64.73         74.19         8.67 o
   2   6   8         10.92          1.36         8.57 o
   3   6   8         59.30         72.96        18.98 o
   4   6   8        544.37        538.13        22.23 o
   5   6   8        264.09        250.04        28.75 o
   6   6   8       3292.00       3129.04        98.63 o
   8   6   8         23.18         44.23        44.51 o
   9   6   8        189.33        247.00        54.37 o
 -13   7   8        122.70        139.01        35.24 o
 -12   7   8        136.16        129.61        33.85 o
 -11   7   8        223.36        136.86        34.72 o
 -10   7   8         28.99         24.73        20.95 o
  -9   7   8        779.47        648.96        31.19 o
  -8   7   8          8.12         28.24        16.82 o
  -7   7   8        121.53        112.07        14.68 o
  -6   7   8         16.20         22.33        12.56 o
  -5   7   8       1918.39       1824.48        35.89 o
  -4   7   8        111.75        114.14        10.93 o
  -3   7   8         24.33         22.53         9.98 o
  -2   7   8        112.34        118.92        11.09 o
  -1   7   8         57.00         52.52         9.63 o
   0   7   8       1235.37       1208.31        24.78 o
   1   7   8        181.76        189.30        12.17 o
   2   7   8          3.12         -9.47        12.31 o
   3   7   8         27.60         31.50         9.77 o
   4   7   8        147.04        146.65        20.68 o
   5   7   8          5.75          6.52        25.42 o
   7   7   8        712.41        800.64       105.42 o
   8   7   8          0.34        -44.13        44.13 o
   9   7   8        110.16         82.50        53.90 o
 -13   8   8         41.06         96.92        35.39 o
 -12   8   8         52.67          7.18        32.16 o
 -11   8   8         59.19        -23.84        45.65 o
 -10   8   8         23.49         54.88        23.59 o
  -9   8   8         71.43        113.21        29.19 o
  -8   8   8          0.10        -22.78        22.78 o
  -7   8   8        719.37        693.04        30.23 o
  -6   8   8        329.00        300.63        20.96 o
  -5   8   8         63.81         72.94        19.37 o
  -4   8   8        729.07        664.89        22.37 o
  -3   8   8        159.78        159.18        12.72 o
  -2   8   8        165.41        174.29        13.42 o
  -1   8   8          2.69         14.32        10.63 o
   0   8   8         87.58         91.31        12.92 o
   1   8   8        359.65        353.43        18.77 o
   2   8   8         82.96        125.49        11.76 o
   3   8   8        414.19        413.59        15.01 o
   4   8   8        622.00        638.64        38.79 o
   5   8   8          4.85         -6.91        33.91 o
   6   8   8        661.01        616.90        59.45 o
   7   8   8        575.73        649.62        62.91 o
   8   8   8        249.59        275.37        55.20 o
 -12   9   8        271.84        284.46        38.89 o
 -11   9   8        100.10        139.40        34.23 o
 -10   9   8        137.69        144.13        35.06 o
  -9   9   8        123.65         97.30        27.75 o
  -8   9   8         37.64         55.89        21.35 o
  -7   9   8       1381.57       1447.72        43.39 o
  -6   9   8          9.46         25.40        15.39 o
  -5   9   8         57.93         67.66        15.00 o
  -4   9   8        644.16        680.00        24.04 o
  -3   9   8        297.00        266.99        17.28 o
  -2   9   8        158.96        142.04        14.33 o
  -1   9   8        201.20        215.46        19.29 o
   0   9   8         39.70         53.06        16.02 o
   1   9   8        254.27        215.88        19.49 o
   2   9   8        654.07        721.12        24.69 o
   3   9   8         10.94         10.10        16.25 o
   4   9   8       1308.89       1290.66        71.45 o
   5   9   8        710.87        627.16        55.84 o
   6   9   8        370.54        351.45        47.64 o
   7   9   8          1.23         80.12        47.95 o
 -11  10   8         18.61        142.25        36.10 o
 -10  10   8        389.67        393.08        39.20 o
  -9  10   8        570.60        641.15        48.03 o
  -8  10   8        121.06        144.01        30.89 o
  -7  10   8        511.20        435.52        33.65 o
  -6  10   8        243.14        212.04        24.49 o
  -5  10   8       2114.83       2069.69        45.30 o
  -4  10   8        113.68         96.05        13.17 o
  -3  10   8         16.76        -12.93        29.63 o
  -2  10   8          0.38        -18.98        18.98 o
  -1  10   8       2744.47       2629.34        59.69 o
   0  10   8        170.15        126.08        20.99 o
   1  10   8       1565.35       1513.00        39.94 o
   2  10   8         23.83         22.35        14.89 o
   3  10   8        495.57        492.46        23.64 o
   4  10   8         37.84         64.13        42.76 o
   5  10   8         97.96         89.11        47.42 o
   6  10   8         12.16        -13.81        55.35 o
   7  10   8         12.09         37.49       103.67 o
 -10  11   8         45.16         94.82        37.08 o
  -9  11   8          8.30         52.41        32.47 o
  -8  11   8        261.49        254.07        34.13 o
  -7  11   8        301.53        318.53        40.32 o
  -6  11   8         75.59         57.54        17.10 o
  -5  11   8         82.22        106.82        26.37 o
  -4  11   8        605.58        536.84        32.65 o
  -3  11   8        102.50         84.94        23.16 o
  -2  11   8         35.75         44.53        22.33 o
  -1  11   8        584.71        597.31        55.10 o
   0  11   8        932.17        983.89        52.01 o
   1  11   8        510.29        507.73        31.04 o
   2  11   8         17.88         26.94        20.67 o
   3  11   8          1.99        -32.22        46.66 o
   4  11   8        644.48        607.20        65.01 o
   5  11   8         47.50         61.84        54.18 o
   6  11   8          9.96         -2.38        56.13 o
  -9  12   8          9.37          8.97        37.44 o
  -8  12   8        451.83        388.12        40.34 o
  -7  12   8        107.43        127.02        32.02 o
  -6  12   8        739.09        724.25        60.78 o
  -5  12   8         65.62         70.75        26.47 o
  -4  12   8         37.60         38.73        25.50 o
  -3  12   8        379.34        426.86        31.73 o
  -2  12   8          5.58         34.07        26.45 o
  -1  12   8         95.15         53.05        26.16 o
   0  12   8          5.31         17.85        25.52 o
   1  12   8         92.11         15.91        30.41 o
   2  12   8         49.48         26.34        25.48 o
   3  12   8        446.67        440.38        61.78 o
   4  12   8        138.30        131.31       119.77 o
  -7  13   8        711.37        700.79        44.66 o
  -6  13   8        415.69        528.75        56.36 o
  -5  13   8         19.56        -11.97        29.04 o
  -4  13   8         65.95         13.48        37.13 o
  -3  13   8        761.70        933.32        63.07 o
  -2  13   8         56.54         18.61        30.62 o
  -1  13   8        609.90        746.93        46.34 o
   0  13   8         20.94         38.65        32.38 o
   1  13   8         23.55         -4.19        30.21 o
   2  13   8         36.93         67.27        90.20 o
  -3  14   8         79.82          3.34        41.59 o
  -2  14   8         32.19          1.64        35.57 o
  -1  14   8         29.20        103.85        43.61 o
 -15   1   9         65.14         91.69        36.64 o
 -14   1   9        164.16        150.82        32.82 o
 -13   1   9        296.25        321.32        26.27 o
 -12   1   9        115.92        100.91        19.57 o
 -11   1   9          1.11         22.38        15.31 o
 -10   1   9        221.05        215.57        15.67 o
  -9   1   9         41.04         40.03         9.35 o
  -8   1   9         83.88         63.58         8.30 o
  -7   1   9        378.67        380.86        12.68 o
  -6   1   9         70.05         64.57         5.51 o
  -5   1   9       1063.58       1014.34        19.39 o
  -4   1   9        631.06        635.10        26.84 o
  -3   1   9         89.75         81.51         5.87 o
  -2   1   9        921.31        964.51        14.03 o
  -1   1   9         26.15         41.76         5.08 o
   0   1   9        460.80        424.34        11.13 o
   1   1   9         53.61         59.78         6.78 o
   2   1   9        421.82        464.48        12.77 o
   3   1   9          0.60         -0.79         8.38 o
   4   1   9       1568.39       1539.69        27.41 o
   5   1   9         45.44         31.51        12.57 o
   6   1   9       3347.41       3460.03        55.08 o
   7   1   9          9.29         29.68        15.39 o
   8   1   9         26.56         -5.65        14.11 o
   9   1   9         27.36        -37.73        43.85 o
  10   1   9         44.46         85.89        55.15 o
 -15   2   9        226.76        201.44        38.58 o
 -14   2   9         13.12         28.85        35.00 o
 -13   2   9          2.62        -22.60        22.60 o
 -12   2   9        281.10        284.23        25.25 o
 -11   2   9        166.55        151.67        16.99 o
 -10   2   9         53.30         50.70        16.33 o
  -9   2   9        214.81        212.90        15.44 o
  -8   2   9        678.52        706.82        18.66 o
  -7   2   9       1095.93       1029.88        19.86 o
  -6   2   9         14.81         20.99         5.25 o
  -5   2   9        846.91        809.31        19.78 o
  -4   2   9         15.25         13.89         5.93 o
  -3   2   9        665.19        677.08        16.01 o
  -2   2   9          0.00          0.95         4.35 o
  -1   2   9       1029.32       1063.76        17.23 o
   0   2   9         58.26         74.76         6.64 o
   1   2   9        208.10        199.28         8.86 o
   2   2   9          6.05         15.82         6.51 o
   3   2   9          5.38          2.02         6.89 o
   4   2   9        725.55        723.76        19.32 o
   5   2   9       1032.64        979.54        24.64 o
   6   2   9        573.75        556.31        29.24 o
   7   2   9        530.18        492.14        36.78 o
   8   2   9          1.52        -36.90        44.51 o
   9   2   9         36.36         73.87        46.42 o
  10   2   9        312.73        371.33        62.37 o
 -15   3   9         77.79         47.34        36.90 o
 -14   3   9        112.57        143.37        32.63 o
 -13   3   9        330.35        322.12        30.97 o
 -12   3   9        762.57        822.01        41.93 o
 -11   3   9         34.40         46.04        16.65 o
 -10   3   9         10.06          4.60        14.99 o
  -9   3   9        265.21        242.54        14.33 o
  -8   3   9        426.98        424.63        16.35 o
  -7   3   9          2.94          1.48         7.59 o
  -6   3   9          8.09         15.84         6.39 o
  -5   3   9         56.33         77.63         6.07 o
  -4   3   9         10.80          9.42         4.22 o
  -3   3   9       5016.61       5127.04        51.59 o
  -2   3   9        434.99        544.01        12.76 o
  -1   3   9        526.20        511.60        13.40 o
   0   3   9       1177.33       1216.23        19.38 o
   1   3   9        742.50        695.94        15.54 o
   2   3   9         58.17         77.71         7.14 o
   3   3   9        121.32        153.00         8.75 o
   4   3   9         71.17         76.80        17.57 o
   5   3   9         26.99         19.64        15.82 o
   6   3   9        120.53        126.41        22.96 o
   7   3   9         71.80         24.84        27.88 o
   8   3   9        162.93        182.36        41.69 o
   9   3   9        107.54         83.30        47.26 o
 -14   4   9        256.01        315.04        37.36 o
 -13   4   9          6.20         -6.61        26.81 o
 -12   4   9        163.89        129.94        24.03 o
 -11   4   9        524.51        461.28        25.80 o
 -10   4   9        235.97        267.40        19.28 o
  -9   4   9         85.79        102.25        12.91 o
  -8   4   9         59.37         39.14        10.79 o
  -7   4   9        853.57        855.25        22.12 o
  -6   4   9         98.18         95.05         9.31 o
  -5   4   9       2129.01       2148.55        33.18 o
  -4   4   9        160.36        132.73         8.46 o
  -3   4   9        306.08        306.26        11.87 o
  -2   4   9        470.83        481.89        14.65 o
  -1   4   9         13.62         29.05         7.77 o
   0   4   9        686.69        709.65        16.62 o
   1   4   9          3.51          9.25         7.43 o
   2   4   9          2.47         12.80         8.29 o
   3   4   9        160.94        160.46        11.07 o
   4   4   9        346.45        315.17        17.45 o
   5   4   9       1437.23       1361.56        49.46 o
   6   4   9        365.67        390.95        40.79 o
   7   4   9         55.87         23.94        33.93 o
   8   4   9         14.88        -14.23        32.73 o
   9   4   9          3.76         58.33        50.37 o
 -14   5   9        229.85        327.00        37.52 o
 -13   5   9         17.15          0.69        28.36 o
 -12   5   9        108.37        165.78        25.65 o
 -11   5   9         83.82         74.55        27.95 o
 -10   5   9          5.47         -8.40        16.77 o
  -9   5   9          4.11        -13.30        13.30 o
  -8   5   9         70.86         83.73        13.27 o
  -7   5   9          0.00        -10.42        12.15 o
  -6   5   9        323.86        307.52        15.19 o
  -5   5   9        419.36        428.57        17.45 o
  -4   5   9        203.71        199.41        10.92 o
  -3   5   9         75.87         77.84         8.77 o
  -2   5   9       2584.24       2536.68        34.92 o
  -1   5   9         12.04         34.02         8.49 o
   0   5   9        679.14        688.68        17.78 o
   1   5   9        245.88        266.45        11.84 o
   2   5   9         10.76         -0.76         8.18 o
   3   5   9        209.17        179.40        15.22 o
   4   5   9        169.59        174.00        16.98 o
   5   5   9          3.99         -2.64        20.96 o
   6   5   9        624.14        620.51        66.62 o
   7   5   9         23.09        111.87        56.23 o
   8   5   9         28.56         43.70        45.10 o
   9   5   9         28.25        -21.83        51.74 o
 -14   6   9          7.61        -35.71        35.71 o
 -13   6   9         65.67         54.29        31.22 o
 -12   6   9        277.74        285.50        31.99 o
 -11   6   9         23.35         -6.52        22.88 o
 -10   6   9         12.21         20.74        27.56 o
  -9   6   9         10.02         21.37        15.69 o
  -8   6   9          1.89         33.55        14.51 o
  -7   6   9         11.23         14.15        11.99 o
  -6   6   9          1.91         20.64        11.58 o
  -5   6   9         45.72         49.51        10.87 o
  -4   6   9        758.24        714.36        20.93 o
  -3   6   9         65.59         55.42        10.09 o
  -2   6   9          1.46         10.44         9.28 o
  -1   6   9        271.44        287.30        13.41 o
   0   6   9         64.56         73.60        10.66 o
   1   6   9        197.05        213.83        11.90 o
   2   6   9         55.62         68.69        10.44 o
   3   6   9       1650.96       1695.24        38.51 o
   4   6   9        409.22        378.24        21.83 o
   5   6   9         83.98         36.05        30.18 o
   6   6   9        155.98         83.75        48.03 o
   7   6   9         45.21         19.91        67.35 o
   8   6   9         13.58         22.42        48.13 o
 -13   7   9        338.25        342.93        40.69 o
 -12   7   9         93.02         95.02        30.81 o
 -11   7   9        331.96        326.00        36.16 o
 -10   7   9          0.74          6.00        30.88 o
  -9   7   9        507.71        516.19        26.84 o
  -8   7   9        517.53        521.13        27.02 o
  -7   7   9          0.32          8.24        14.72 o
  -6   7   9         65.97         88.64        16.50 o
  -5   7   9         73.22         82.03        11.90 o
  -4   7   9         68.23         47.89        12.81 o
  -3   7   9        152.98        144.34        12.35 o
  -2   7   9         26.77         32.91        10.63 o
  -1   7   9       1098.14       1075.34        24.62 o
   0   7   9         80.97         80.37        11.48 o
   1   7   9        202.72        187.67        12.71 o
   2   7   9        523.68        540.44        29.80 o
   3   7   9         37.60         53.43        18.10 o
   4   7   9        119.65        134.48        22.36 o
   5   7   9         12.15         -5.82        36.02 o
   7   7   9        679.78        607.79        61.84 o
   8   7   9        198.91        233.28        57.13 o
 -13   8   9         54.76         56.13        49.88 o
 -12   8   9         31.23          1.45        33.52 o
 -11   8   9        154.10        169.57        30.79 o
 -10   8   9          2.08          6.66        31.36 o
  -9   8   9        222.25        218.86        30.46 o
  -8   8   9        191.61        177.33        22.75 o
  -7   8   9        682.09        693.92        31.67 o
  -6   8   9         34.43         28.04        16.33 o
  -5   8   9          1.87          6.28        12.82 o
  -4   8   9        171.43        158.55        14.91 o
  -3   8   9        111.50        108.68        18.40 o
  -2   8   9          2.44          1.85        13.86 o
  -1   8   9         63.08         69.61        12.31 o
   0   8   9         80.25         93.54        14.65 o
   1   8   9        109.17        115.99        16.70 o
   2   8   9         92.17        119.64        14.89 o
   3   8   9        170.98        169.53        22.79 o
   4   8   9        165.16        133.99        43.24 o
   5   8   9        356.41        494.32        77.90 o
   6   8   9        758.56        746.41        64.36 o
   7   8   9          3.42         26.54        47.61 o
 -12   9   9         76.80        172.31        38.21 o
 -11   9   9         45.53         75.78        49.96 o
 -10   9   9         78.54         64.10        29.92 o
  -9   9   9        227.02        197.11        30.50 o
  -8   9   9         86.47         72.70        33.75 o
  -7   9   9         50.58         62.40        21.93 o
  -6   9   9         24.10         -5.33        17.79 o
  -5   9   9         64.26         70.14        15.49 o
  -4   9   9        258.34        276.00        18.98 o
  -3   9   9          7.98         22.48        14.97 o
  -2   9   9       1063.77        987.96        30.27 o
  -1   9   9        701.80        752.71        32.62 o
   0   9   9        673.88        720.03        35.98 o
   1   9   9        192.00        178.21        21.13 o
   2   9   9        565.81        586.91        28.24 o
   3   9   9        190.41        228.16        15.28 o
   4   9   9         22.89         95.35        88.15 o
   5   9   9       1054.56       1107.71        98.10 o
   6   9   9        126.48        147.85        49.66 o
   7   9   9         32.66         52.64        65.01 o
 -11  10   9          1.00        -37.62        37.62 o
 -10  10   9        139.81        183.59        40.24 o
  -9  10   9         10.56         10.92        30.32 o
  -8  10   9        125.36         94.67        26.56 o
  -7  10   9         69.31         90.94        22.80 o
  -6  10   9         18.05         36.06        19.60 o
  -5  10   9          6.10         21.65        22.33 o
  -4  10   9         85.51         99.45        17.10 o
  -3  10   9         20.85          9.13        15.20 o
  -2  10   9         51.37         69.18        21.40 o
  -1  10   9       1345.50       1305.71        51.91 o
   0  10   9       1621.98       1657.43        49.40 o
   1  10   9        154.92         96.73        36.94 o
   2  10   9        172.90        183.58        20.34 o
   3  10   9          1.36          5.54        18.01 o
   4  10   9         11.49        104.25        82.58 o
   5  10   9        100.22        128.31        49.32 o
   6  10   9        856.63        960.66        83.31 o
 -10  11   9        312.16        355.09        41.63 o
  -9  11   9         50.91         19.25        35.41 o
  -8  11   9         37.89         -9.83        32.66 o
  -7  11   9          9.59         18.22        25.41 o
  -6  11   9         58.07         86.05        20.44 o
  -5  11   9        514.80        494.60        30.72 o
  -4  11   9         30.42         -3.54        30.17 o
  -3  11   9         23.70          7.47        26.55 o
  -2  11   9        105.87         97.03        26.94 o
  -1  11   9         72.21        116.95        29.47 o
   0  11   9         61.34          5.37        26.98 o
   1  11   9         83.95         53.54        22.11 o
   2  11   9          2.18         18.45        29.75 o
   3  11   9        114.38         90.54        39.51 o
   4  11   9          4.61        104.35        54.46 o
   5  11   9         70.59        146.52       120.95 o
  -8  12   9          0.20          4.17        36.21 o
  -7  12   9        102.73        133.63        33.84 o
  -6  12   9        627.19        636.98        44.57 o
  -5  12   9         52.57         94.84        35.56 o
  -4  12   9          0.38          9.87        26.29 o
  -3  12   9        150.95        142.80        27.06 o
  -2  12   9         43.38         31.87        29.78 o
  -1  12   9          1.40         12.79        30.26 o
   0  12   9        100.78        159.75        35.30 o
   1  12   9        407.12        398.74        44.43 o
   2  12   9         35.31        -10.17        38.42 o
   3  12   9        374.26        308.55        58.18 o
  -6  13   9          2.48         69.98        35.40 o
  -5  13   9        240.17        255.79        35.96 o
  -4  13   9        499.37        450.49        42.33 o
  -3  13   9        236.20        321.33        39.83 o
  -2  13   9          0.00         60.40        33.73 o
  -1  13   9         58.98        133.09        34.19 o
   0  13   9          0.34        -19.42        36.07 o
   1  13   9        111.95        134.19        43.37 o
 -15   0  10        565.56        616.53        67.18 o
 -14   0  10          4.07         -9.18        37.92 o
 -13   0  10         51.41          8.72        29.21 o
 -12   0  10        833.65        757.93        55.04 o
 -11   0  10        187.39        177.61        41.79 o
 -10   0  10         25.41         16.84        29.02 o
  -9   0  10         30.03         17.84        16.40 o
  -8   0  10        656.14        635.82        24.09 o
  -7   0  10       2943.25       2912.24        51.17 o
  -6   0  10         83.47         79.01        26.06 o
  -5   0  10       2175.95       2306.96       127.39 o
  -4   0  10        413.85        394.70        27.89 o
  -3   0  10        181.90        170.17        20.79 o
  -2   0  10          0.00          0.60         7.15 o
  -1   0  10        602.43        559.88        17.98 o
   0   0  10        944.68       1027.51        24.67 o
   1   0  10         41.86         48.39        10.55 o
   2   0  10        276.12        280.44        17.99 o
   3   0  10        664.04        642.02        23.13 o
   4   0  10        448.35        467.25        25.75 o
   5   0  10       1327.59       1276.84        46.02 o
   6   0  10        781.13        826.33        82.58 o
   7   0  10        193.77         90.20        51.54 o
   8   0  10         94.79         86.68        63.25 o
   9   0  10        360.67        528.30        95.47 o
 -15   1  10         71.79         66.16        36.17 o
 -14   1  10         29.54         76.07        35.50 o
 -13   1  10        178.08        209.38        23.15 o
 -12   1  10        139.59        138.00        24.28 o
 -11   1  10        404.83        377.81        22.55 o
 -10   1  10        142.94        145.90        15.06 o
  -9   1  10         16.96         13.82         9.63 o
  -8   1  10         78.91         78.79         8.60 o
  -7   1  10         64.32         70.89        11.65 o
  -6   1  10         54.66         65.11         6.63 o
  -5   1  10       1525.16       1497.21        41.11 o
  -4   1  10        365.57        339.81        19.26 o
  -3   1  10       3770.73       3761.36        45.33 o
  -2   1  10         32.49         22.68         5.99 o
  -1   1  10         37.53         51.88         5.96 o
   0   1  10         82.02         96.34         7.03 o
   1   1  10         24.48         25.90         6.92 o
   2   1  10        732.09        740.03        19.82 o
   3   1  10        693.84        749.96        17.36 o
   4   1  10        452.73        450.53        19.84 o
   5   1  10        172.02        192.95        20.17 o
   6   1  10        125.33        144.45        17.42 o
   7   1  10         68.17         55.04        52.42 o
   8   1  10          7.76         -4.77        42.22 o
   9   1  10         23.34        -10.34        49.98 o
 -15   2  10         14.58         -7.48        36.79 o
 -14   2  10          4.56         28.02        31.71 o
 -13   2  10        151.11        145.09        22.72 o
 -12   2  10       1164.31       1171.15        46.57 o
 -11   2  10        345.29        317.62        22.22 o
 -10   2  10         10.23        -10.50        13.38 o
  -9   2  10       1337.59       1235.80        28.63 o
  -8   2  10         15.97         22.32         8.03 o
  -7   2  10         78.86         86.98         7.22 o
  -6   2  10         48.63         35.47         8.43 o
  -5   2  10       1261.57       1300.64        25.50 o
  -4   2  10        464.57        471.27        13.47 o
  -3   2  10        178.62        189.87        11.96 o
  -2   2  10        344.95        325.28        10.33 o
  -1   2  10        469.37        471.81        13.00 o
   0   2  10         64.08         77.38         7.96 o
   1   2  10       2037.09       1989.83        25.94 o
   2   2  10        404.85        396.91        13.34 o
   3   2  10        101.52         80.55         8.53 o
   4   2  10        137.79        137.27        13.06 o
   5   2  10         95.88         63.69        13.58 o
   6   2  10        556.17        540.18        45.65 o
   7   2  10         38.35         41.24        67.35 o
   8   2  10        112.56        117.75        47.51 o
   9   2  10         86.25         80.35        53.62 o
 -14   3  10          2.82         33.10        31.94 o
 -13   3  10         51.69         42.01        21.86 o
 -12   3  10        378.03        389.99        30.77 o
 -11   3  10        580.79        553.90        30.23 o
 -10   3  10       1070.98       1028.85        38.24 o
  -9   3  10         22.92         25.75        11.18 o
  -8   3  10         29.25         20.55         9.28 o
  -7   3  10          0.48         -2.60         7.20 o
  -6   3  10          8.06          0.13         6.63 o
  -5   3  10         31.36         31.88         8.95 o
  -4   3  10        368.22        322.29        17.03 o
  -3   3  10        315.57        315.12        11.42 o
  -2   3  10        829.33        805.07        17.24 o
  -1   3  10          7.12          9.08         6.83 o
   0   3  10        785.37        778.10        16.28 o
   1   3  10        307.70        308.71        11.64 o
   2   3  10        493.34        517.46        14.81 o
   3   3  10        481.77        508.05        15.03 o
   4   3  10        205.35        220.50        18.71 o
   5   3  10         68.16         70.37        21.15 o
   6   3  10          2.40         24.91        27.20 o
   7   3  10         66.68         80.83        50.96 o
   8   3  10         34.95         31.96        45.26 o
   9   3  10         13.54         26.29        50.10 o
 -14   4  10          7.69         34.76        32.45 o
 -13   4  10        339.93        312.33        28.67 o
 -12   4  10         26.91          3.20        22.21 o
 -11   4  10         92.86         69.92        19.23 o
 -10   4  10        120.92        122.25        15.46 o
  -9   4  10        218.53        212.76        15.05 o
  -8   4  10        518.95        502.55        20.99 o
  -7   4  10       2442.04       2453.82        38.55 o
  -6   4  10        181.18        162.79        10.37 o
  -5   4  10        233.77        210.21         9.92 o
  -4   4  10          0.05          6.06         6.12 o
  -3   4  10       1475.82       1497.87        23.10 o
  -2   4  10        776.99        726.00        16.70 o
  -1   4  10          2.02         15.29         7.90 o
   0   4  10        896.81        865.53        18.96 o
   1   4  10        929.71        920.82        20.14 o
   2   4  10         62.09         64.02         9.73 o
   3   4  10        368.79        384.02        15.27 o
   4   4  10        332.84        357.86        23.57 o
   5   4  10        538.20        537.20        38.46 o
   6   4  10        356.60        363.40        73.50 o
   7   4  10        197.08        178.64        60.91 o
   8   4  10          7.40         10.42        44.68 o
 -14   5  10        578.64        611.50        67.71 o
 -13   5  10         80.93         78.37        37.20 o
 -12   5  10          0.54         -6.87        23.35 o
 -11   5  10         48.50         38.46        30.94 o
 -10   5  10          5.35         15.74        16.93 o
  -9   5  10         99.36        112.53        16.26 o
  -8   5  10        487.40        435.02        22.26 o
  -7   5  10        344.99        357.81        18.21 o
  -6   5  10       1749.39       1696.84        31.73 o
  -5   5  10       1747.20       1810.03        29.28 o
  -4   5  10          5.15          2.76         8.43 o
  -3   5  10        460.43        485.43        16.53 o
  -2   5  10        495.59        510.77        17.14 o
  -1   5  10       6567.17       6405.17        82.09 o
   0   5  10       1443.10       1362.67        25.13 o
   1   5  10        746.04        702.73        19.57 o
   2   5  10         40.45         43.91         9.86 o
   3   5  10       1441.27       1527.43        36.78 o
   4   5  10          4.89         -3.04        16.65 o
   5   5  10        774.02        718.76        44.96 o
   6   5  10        134.33        148.61        39.60 o
   7   5  10         19.33          2.58        45.99 o
   8   5  10        371.31        488.79        64.63 o
 -13   6  10        105.75        100.36        37.31 o
 -12   6  10          0.20        -13.30        24.19 o
 -11   6  10         76.70         62.11        24.60 o
 -10   6  10        255.04        269.85        24.52 o
  -9   6  10         38.76         14.40        15.89 o
  -8   6  10         16.56         11.92        14.69 o
  -7   6  10        582.34        522.21        24.04 o
  -6   6  10        989.10        987.94        28.71 o
  -5   6  10        169.32        197.64        13.27 o
  -4   6  10        944.21        912.14        22.56 o
  -3   6  10       2661.66       2666.15        38.27 o
  -2   6  10        274.99        284.49        14.23 o
  -1   6  10        465.28        462.34        17.84 o
   0   6  10        243.59        249.05        14.60 o
   1   6  10          0.27         -0.32         9.80 o
   2   6  10         77.31         85.00        13.50 o
   3   6  10          6.01         28.64        16.75 o
   4   6  10        500.01        484.52        30.74 o
   5   6  10          0.19         41.94        56.52 o
   7   6  10         91.76        109.39        46.85 o
   8   6  10         51.39         49.09        65.60 o
 -13   7  10          4.85        -18.11        34.48 o
 -12   7  10         20.05          5.91        30.55 o
 -11   7  10          4.85         21.17        36.01 o
 -10   7  10        115.24        105.90        28.36 o
  -9   7  10        168.72        187.96        39.24 o
  -8   7  10        628.33        632.26        33.03 o
  -7   7  10          0.26          2.99        15.09 o
  -6   7  10        779.73        687.15        38.96 o
  -5   7  10       1229.65       1183.06        30.60 o
  -4   7  10        351.32        384.24        19.12 o
  -3   7  10         97.16        101.71        12.49 o
  -2   7  10       1518.41       1439.38        30.16 o
  -1   7  10         29.61         47.22        12.10 o
   0   7  10          2.61         -9.23        11.80 o
   1   7  10          5.62         12.05        15.47 o
   2   7  10         83.41         50.73        13.60 o
   3   7  10        143.09        154.56        26.70 o
   4   7  10        148.83        164.07        26.79 o
   5   7  10        201.91        234.86        60.33 o
   6   7  10         94.62         41.00        74.38 o
   7   7  10        158.78        171.02        68.82 o
 -12   8  10        327.32        328.73        40.17 o
 -11   8  10          0.22          2.51        31.65 o
 -10   8  10         17.14         38.70        24.77 o
  -9   8  10          8.38         -3.00        31.40 o
  -8   8  10         24.92         37.59        21.01 o
  -7   8  10       1094.20       1025.68        45.25 o
  -6   8  10          1.48         16.30        15.59 o
  -5   8  10          3.34         12.03        14.90 o
  -4   8  10         86.52        105.72        15.13 o
  -3   8  10         48.71         47.68        15.59 o
  -2   8  10       2440.64       2246.42        42.33 o
  -1   8  10         15.87          0.28        12.85 o
   0   8  10       2767.72       2605.04        47.21 o
   1   8  10         70.69         56.89        18.52 o
   2   8  10        166.17        201.01        18.72 o
   3   8  10         42.84         20.15        25.19 o
   4   8  10        930.00       1112.07        60.39 o
   5   8  10        258.86        281.13        82.00 o
   6   8  10         98.11        117.66        50.18 o
 -11   9  10         82.10         20.87        34.25 o
 -10   9  10         31.21         26.22        27.36 o
  -9   9  10         74.85         52.28        26.10 o
  -8   9  10        162.04        165.89        25.02 o
  -7   9  10         30.57         40.57        19.80 o
  -6   9  10          5.29        -20.83        20.83 o
  -5   9  10          5.25         -4.92        16.76 o
  -4   9  10        337.65        342.77        20.88 o
  -3   9  10         47.89         99.61        16.27 o
  -2   9  10        190.88        195.35        19.55 o
  -1   9  10        245.17        314.61        20.87 o
   0   9  10         80.58         86.80        18.73 o
   1   9  10         46.35         19.43        19.38 o
   2   9  10        113.12        107.21        15.56 o
   3   9  10         16.23         34.33        30.90 o
   4   9  10        137.49        145.43        50.94 o
   5   9  10         49.03        124.88        61.50 o
   6   9  10         30.98         64.11        53.71 o
 -10  10  10         38.30         17.19        48.63 o
  -9  10  10         22.89         10.99        30.69 o
  -8  10  10          4.31        -20.00        25.89 o
  -7  10  10        296.56        337.24        28.29 o
  -6  10  10        215.48        197.78        20.89 o
  -5  10  10         31.57         20.62        18.13 o
  -4  10  10         13.84        -17.45        18.03 o
  -3  10  10         44.60         26.08        18.46 o
  -2  10  10       1080.27       1068.40        44.13 o
  -1  10  10        128.30        115.41        20.81 o
   0  10  10        116.58        151.78        23.77 o
   1  10  10          8.01         21.74        33.98 o
   2  10  10         75.79        100.84        25.47 o
   3  10  10         95.20        130.24        89.32 o
   4  10  10        266.95        362.05       124.75 o
   5  10  10        902.76       1124.29       163.70 o
  -9  11  10          0.44          9.99        35.64 o
  -8  11  10          4.73          8.49        31.55 o
  -7  11  10         11.60         54.34        28.70 o
  -6  11  10         52.75         65.36        29.15 o
  -5  11  10         74.57         86.59        24.41 o
  -4  11  10         72.03         67.54        24.32 o
  -3  11  10         11.01         29.76        23.64 o
  -2  11  10          0.74         -2.45        24.18 o
  -1  11  10        239.27        279.87        35.47 o
   0  11  10        309.89        337.48        36.08 o
   1  11  10         38.69         61.27        26.71 o
   2  11  10         14.14        -10.46        47.84 o
   3  11  10         15.33        -17.44        60.22 o
  -7  12  10         12.82         20.54        36.05 o
  -6  12  10         16.75        -30.01        30.69 o
  -5  12  10         40.97          4.98        29.22 o
  -4  12  10          0.52         -6.40        33.09 o
  -3  12  10         29.55         11.71        27.49 o
  -2  12  10        215.79        259.46        41.85 o
  -1  12  10        108.85        100.84        37.14 o
   0  12  10          6.04         51.82        44.94 o
   1  12  10         54.12         39.72        41.36 o
   2  12  10         33.50         21.63        42.44 o
  -4  13  10         79.34        136.83        37.89 o
  -3  13  10         27.35         95.88        36.83 o
  -2  13  10          1.90         22.31        35.51 o
 -14   1  11        205.51        213.43        37.45 o
 -13   1  11         17.66        -19.57        28.56 o
 -12   1  11         50.92          2.01        18.02 o
 -11   1  11        442.65        398.95        24.59 o
 -10   1  11        316.76        303.19        18.16 o
  -9   1  11       1301.87       1305.00        30.83 o
  -8   1  11         54.90         62.50         7.90 o
  -7   1  11          1.36          7.37         6.95 o
  -6   1  11        231.20        226.92        21.57 o
  -5   1  11          6.17         21.46        13.69 o
  -4   1  11         38.07         34.60        12.19 o
  -3   1  11        338.06        291.25        18.30 o
  -2   1  11         49.27         40.67         6.31 o
  -1   1  11        127.23        134.88         8.13 o
   0   1  11        930.69        952.31        18.05 o
   1   1  11         54.82         61.69         8.18 o
   2   1  11         15.72          2.32         8.56 o
   3   1  11        633.96        658.42        19.45 o
   4   1  11          7.15         27.25        15.28 o
   5   1  11        430.23        445.11        23.08 o
   6   1  11         57.48         47.87        27.61 o
   8   1  11         97.30         70.93        52.42 o
 -14   2  11          2.23         26.32        31.30 o
 -13   2  11        113.91        126.64        26.27 o
 -12   2  11        477.93        437.85        26.12 o
 -11   2  11        587.78        511.43        28.29 o
 -10   2  11         70.91         66.80        14.51 o
  -9   2  11       1570.68       1440.66        57.50 o
  -8   2  11         31.10         34.29        11.12 o
  -7   2  11        185.62        180.64        13.25 o
  -6   2  11        255.67        267.87        12.74 o
  -5   2  11        281.76        279.75        13.83 o
  -4   2  11          4.17         19.15         6.01 o
  -3   2  11        233.03        242.52        12.14 o
  -2   2  11        220.37        245.88         9.50 o
  -1   2  11        311.04        307.62        11.89 o
   0   2  11        727.59        676.51        16.21 o
   1   2  11       1189.05       1143.11        20.87 o
   2   2  11        420.04        441.70        16.01 o
   3   2  11        786.56        817.93        24.24 o
   4   2  11        210.13        210.83        15.96 o
   5   2  11         10.03         24.62        14.14 o
   6   2  11        435.08        467.19        39.30 o
   8   2  11         45.53        -33.97        48.02 o
 -14   3  11          0.09         13.92        36.98 o
 -13   3  11        545.55        573.48        35.80 o
 -12   3  11        594.61        587.07        31.61 o
 -11   3  11         83.02         78.81        18.27 o
 -10   3  11        752.62        704.11        29.09 o
  -9   3  11       1876.91       1763.70        39.91 o
  -8   3  11         13.18         14.73        12.19 o
  -7   3  11        789.49        708.47        15.05 o
  -6   3  11          4.50         11.32        10.02 o
  -5   3  11       4080.56       4022.07        52.51 o
  -4   3  11         97.93         91.64         9.51 o
  -3   3  11         81.52         86.06        12.18 o
  -2   3  11        146.17        131.02        10.02 o
  -1   3  11         95.35        109.34         8.94 o
   0   3  11          0.53          5.23         7.98 o
   1   3  11       2100.32       2056.10        29.17 o
   2   3  11          0.62         -4.93         8.78 o
   3   3  11        326.21        280.79        14.58 o
   4   3  11        117.38        125.75        19.74 o
   5   3  11        262.61        273.03        28.31 o
   6   3  11          3.48         -6.55        45.31 o
   7   3  11          0.68         57.98        67.94 o
   8   3  11          7.49         47.09        51.35 o
 -14   4  11          3.45        -32.96        32.96 o
 -13   4  11        179.59        131.71        31.07 o
 -12   4  11        626.74        639.61        33.18 o
 -11   4  11        964.79        984.96        38.43 o
 -10   4  11         35.96          6.29        15.27 o
  -9   4  11         33.07         58.18        16.41 o
  -8   4  11         48.80         30.37        11.34 o
  -7   4  11       5083.46       5210.59        80.83 o
  -6   4  11         60.14         68.49         9.04 o
  -5   4  11        129.92        105.42         6.50 o
  -4   4  11        412.13        393.88        18.80 o
  -3   4  11        332.47        364.25        12.57 o
  -2   4  11        109.72        113.17         8.91 o
  -1   4  11        246.82        252.58        13.20 o
   0   4  11          3.32          3.83         8.58 o
   1   4  11        910.62        949.77        22.28 o
   2   4  11          0.00         25.43        10.56 o
   3   4  11         26.76         24.29        11.49 o
   4   4  11         21.75         16.94        19.19 o
   5   4  11        136.48        126.62        31.04 o
   6   4  11         23.55         16.80        79.65 o
   7   4  11        286.80        272.67        52.71 o
   8   4  11        132.00         56.27        53.95 o
 -14   5  11        281.70        285.61        38.55 o
 -13   5  11          3.12        -23.26        40.32 o
 -12   5  11         19.10         26.81        24.19 o
 -11   5  11        117.76        115.48        19.66 o
 -10   5  11         86.63        105.24        18.17 o
  -9   5  11        142.75        161.54        18.44 o
  -8   5  11        409.57        389.47        28.58 o
  -7   5  11        315.59        337.48        22.23 o
  -6   5  11        180.40        217.21        13.03 o
  -5   5  11       2040.39       2036.18        32.31 o
  -4   5  11       1173.66       1186.13        30.60 o
  -3   5  11          7.18          0.13         8.68 o
  -2   5  11         20.08         21.80         9.64 o
  -1   5  11       2092.96       1994.14        32.73 o
   0   5  11          8.54         10.79        10.44 o
   1   5  11        693.84        703.58        21.70 o
   2   5  11        175.95        180.87        13.30 o
   3   5  11        157.02        155.93        18.67 o
   4   5  11         64.60         24.41        21.61 o
   5   5  11       1444.84       1398.82       252.14 o
   6   5  11          1.37        -23.43        68.53 o
   7   5  11        285.37        315.24        59.60 o
 -13   6  11          1.14        -32.45        32.45 o
 -12   6  11         21.58         13.98        28.24 o
 -11   6  11         20.64         45.60        21.75 o
 -10   6  11        467.40        438.71        24.98 o
  -9   6  11         58.66         49.47        22.41 o
  -8   6  11        226.83        228.74        19.02 o
  -7   6  11        536.03        521.17        38.06 o
  -6   6  11         46.05         64.86        12.47 o
  -5   6  11        126.42        117.22        13.83 o
  -4   6  11       1959.16       1940.68        33.96 o
  -3   6  11         41.76         42.61        13.67 o
  -2   6  11       1593.36       1525.15        30.46 o
  -1   6  11        126.93        119.33        13.34 o
   0   6  11         48.87         47.42        13.01 o
   1   6  11        516.88        483.00        19.44 o
   2   6  11        547.24        543.54        22.11 o
   3   6  11         17.33          9.29        20.46 o
   4   6  11          1.74         19.82        25.84 o
   5   6  11         11.39        -28.11        50.37 o
   6   6  11         21.60        -73.80        73.80 o
   7   6  11          5.34         16.71        53.05 o
 -12   7  11         11.19         53.90        31.57 o
 -11   7  11         30.54         68.30        29.25 o
 -10   7  11          0.22         19.34        20.98 o
  -9   7  11          8.07         11.86        22.00 o
  -8   7  11         35.00         46.50        20.56 o
  -7   7  11        221.20        255.57        19.23 o
  -6   7  11        110.82        110.53        14.81 o
  -5   7  11        671.89        718.75        26.43 o
  -4   7  11         10.35         33.57        12.84 o
  -3   7  11        161.23        164.76        19.33 o
  -2   7  11        202.22        190.03        15.22 o
  -1   7  11        458.88        454.96        20.06 o
   0   7  11        425.89        410.50        23.54 o
   1   7  11          5.54         -2.76        14.10 o
   2   7  11        405.11        438.71        21.32 o
   3   7  11        221.79        266.73        27.66 o
   4   7  11        183.87        155.81        41.00 o
   5   7  11        205.44        194.45        73.80 o
   6   7  11          9.23         21.70        81.12 o
 -12   8  11         13.12         24.66        47.27 o
 -11   8  11        511.51        547.73        47.71 o
 -10   8  11          9.50         23.79        28.32 o
  -9   8  11         33.93         55.16        22.20 o
  -8   8  11        440.58        425.79        29.06 o
  -7   8  11        118.88        115.11        18.23 o
  -6   8  11         25.76         26.04        16.66 o
  -5   8  11         23.21         35.43        15.91 o
  -4   8  11        458.79        465.80        25.46 o
  -3   8  11          3.35          4.91        13.91 o
  -2   8  11         53.84         46.26        16.16 o
  -1   8  11        103.12        101.03        15.22 o
   0   8  11         54.00         73.35        16.96 o
   1   8  11        197.43        207.87        28.17 o
   2   8  11         96.94         87.60        21.39 o
   3   8  11         70.08         87.08        31.97 o
   4   8  11         44.35        -34.35        34.35 o
   5   8  11        494.02        599.91        64.72 o
 -11   9  11          0.69        -34.72        34.72 o
 -10   9  11        127.79        141.43        33.66 o
  -9   9  11        387.30        439.28        37.67 o
  -8   9  11        139.67        126.35        23.13 o
  -7   9  11        842.99        851.04        34.13 o
  -6   9  11        554.50        539.50        26.38 o
  -5   9  11        343.18        331.39        30.41 o
  -4   9  11         10.45         18.38        17.72 o
  -3   9  11         25.69         -2.95        16.70 o
  -2   9  11        131.15         95.01        17.17 o
  -1   9  11        363.81        391.70        25.64 o
   0   9  11        256.15        221.73        21.77 o
   1   9  11        284.10        304.50        26.26 o
   2   9  11         24.42         17.47        21.40 o
   3   9  11          0.00        -18.34        54.27 o
   4   9  11          0.06         -1.23        47.86 o
   5   9  11        118.39        118.29        54.30 o
 -10  10  11         13.78         49.63        33.80 o
  -9  10  11         69.74         43.28        31.45 o
  -8  10  11         22.85         27.32        25.68 o
  -7  10  11          5.26         52.82        24.34 o
  -6  10  11        623.97        609.11        32.97 o
  -5  10  11          1.09         16.65        19.26 o
  -4  10  11          8.62         41.99        20.21 o
  -3  10  11         15.54          2.64        18.97 o
  -2  10  11         55.59         78.83        21.80 o
  -1  10  11         27.14         41.64        27.89 o
   0  10  11          8.84          6.49        25.08 o
   1  10  11         78.18         53.04        43.01 o
   2  10  11        221.90        119.05        88.18 o
   3  10  11          0.04         62.04       123.00 o
  -8  11  11          5.95         73.88        31.55 o
  -7  11  11         12.70         16.55        33.78 o
  -6  11  11        153.38        165.37        30.97 o
  -5  11  11         58.24         42.92        28.39 o
  -4  11  11         70.81         55.77        25.46 o
  -3  11  11          1.19         21.86        24.54 o
  -2  11  11          3.55         -2.96        25.44 o
  -1  11  11         55.08         65.40        32.85 o
   0  11  11        171.78        191.65        32.45 o
   1  11  11         21.06         42.20        50.90 o
   2  11  11         85.52        176.71        52.28 o
  -6  12  11        944.18        937.97        49.78 o
  -5  12  11          0.62         17.94        32.33 o
  -4  12  11          0.42         23.37        29.33 o
  -3  12  11          6.24         27.50        30.30 o
  -2  12  11          3.98         18.00        33.73 o
  -1  12  11         19.58         99.57        40.68 o
   0  12  11        404.57        478.07        78.48 o
 -14   0  12        400.97        458.15        54.01 o
 -13   0  12        314.07        333.63        44.04 o
 -12   0  12       1614.03       1597.92        81.28 o
 -11   0  12        203.74        221.87        60.33 o
 -10   0  12          1.43        -13.71        17.57 o
  -9   0  12       2253.08       2215.09        73.80 o
  -8   0  12         49.68         42.17        41.58 o
  -7   0  12       1938.52       1694.87       151.99 o
  -6   0  12       3298.21       3370.45        89.68 o
  -5   0  12       2604.78       2698.60        74.33 o
  -4   0  12       3896.79       3929.94       116.77 o
  -3   0  12       3059.73       3325.91        81.63 o
  -2   0  12        770.01        774.34        20.01 o
  -1   0  12        198.45        268.71        16.38 o
   0   0  12        253.06        265.36        16.39 o
   1   0  12         57.23         39.12        13.86 o
   2   0  12        165.15        148.49        16.95 o
   3   0  12        396.86        383.09        23.85 o
   4   0  12        234.37        198.26        26.77 o
   5   0  12        637.17        747.39        55.90 o
   6   0  12          6.05          4.10        59.74 o
   7   0  12        169.48        237.21        75.55 o
 -14   1  12          5.10         -0.88        31.89 o
 -13   1  12        136.12         60.44        28.49 o
 -12   1  12          8.19         16.61        21.41 o
 -11   1  12        256.96        243.64        19.08 o
 -10   1  12         97.41         90.85        13.72 o
  -9   1  12         27.22         50.06         8.65 o
  -8   1  12          4.37          9.75         7.71 o
  -7   1  12         58.10         91.97        25.52 o
  -6   1  12         50.73         58.99        17.18 o
  -5   1  12        476.48        515.15        26.46 o
  -4   1  12        422.85        481.92        24.36 o
  -3   1  12       2548.28       2534.71        48.77 o
  -2   1  12        340.46        332.47        13.39 o
  -1   1  12         59.02         57.12         8.09 o
   0   1  12         71.59         68.10        12.41 o
   1   1  12          0.07          3.15         9.36 o
   2   1  12        359.52        322.37        14.55 o
   3   1  12        782.92        807.65        23.57 o
   4   1  12        235.99        187.17        17.74 o
   5   1  12         14.38        -11.59        26.88 o
   6   1  12         20.09          1.17        53.88 o
   7   1  12          0.69        -34.51        75.85 o
 -14   2  12        635.85        638.66        48.44 o
 -13   2  12        267.06        283.91        32.10 o
 -12   2  12        191.71        174.22        24.04 o
 -11   2  12        108.24        104.00        18.01 o
 -10   2  12        112.75        123.30        15.06 o
  -9   2  12       1559.73       1536.17        29.70 o
  -8   2  12          4.75         -5.87        11.28 o
  -7   2  12       1084.72       1044.50        24.00 o
  -6   2  12          2.76         21.45        17.99 o
  -5   2  12        508.20        528.53        25.71 o
  -4   2  12          0.63          8.88         8.24 o
  -3   2  12        154.35        145.47         9.69 o
  -2   2  12        804.25        763.39        15.42 o
  -1   2  12          0.35          1.52         7.90 o
   0   2  12         45.94         45.04         8.91 o
   1   2  12        323.73        279.09        13.26 o
   2   2  12          1.39          3.33        10.47 o
   3   2  12        942.86        931.24        32.65 o
   4   2  12        429.64        441.25        22.51 o
   5   2  12        360.85        387.31        36.86 o
   6   2  12         57.33        -21.08        53.88 o
   7   2  12         42.41         21.51        49.89 o
 -14   3  12         45.98         47.68        34.36 o
 -13   3  12        346.83        318.66        35.84 o
 -12   3  12        146.22        204.03        27.07 o
 -11   3  12       1537.48       1484.32        39.57 o
 -10   3  12        122.93         85.01        15.09 o
  -9   3  12          0.26         -5.81        13.83 o
  -8   3  12        328.50        289.81        21.27 o
  -7   3  12       2179.85       2101.76        56.27 o
  -6   3  12        163.34        178.27        13.79 o
  -5   3  12       1585.70       1544.90        28.56 o
  -4   3  12       1491.41       1456.13        27.99 o
  -3   3  12         34.85         41.72        11.39 o
  -2   3  12       1394.01       1381.75        22.62 o
  -1   3  12        131.06        124.73        10.16 o
   0   3  12        200.44        263.19        13.05 o
   1   3  12        220.57        210.93        12.40 o
   2   3  12        127.53         94.33        12.07 o
   3   3  12        504.51        534.00        27.41 o
   4   3  12         99.95         98.57        22.46 o
   5   3  12         34.86         33.32        30.58 o
   7   3  12         84.32        119.71        50.75 o
 -13   4  12         65.86        106.48        30.85 o
 -12   4  12        132.20        137.40        27.81 o
 -11   4  12        461.71        470.72        27.57 o
 -10   4  12        587.78        588.58        26.11 o
  -9   4  12        954.11        849.20        26.61 o
  -8   4  12        905.71        905.65        40.37 o
  -7   4  12       2165.15       2116.77        64.62 o
  -6   4  12       2015.40       1947.48        37.86 o
  -5   4  12        890.37        878.53        26.11 o
  -4   4  12        601.57        568.87        21.24 o
  -3   4  12         17.77         22.68         7.12 o
  -2   4  12         82.46         98.43         9.97 o
  -1   4  12        279.86        311.01        14.67 o
   0   4  12          3.52         50.15        10.55 o
   1   4  12        153.62        159.33        13.24 o
   2   4  12         32.19         47.26        13.57 o
   3   4  12        388.10        382.45        24.82 o
   4   4  12         19.73         -9.69        22.49 o
   5   4  12        423.40        330.62        99.19 o
   6   4  12         23.75        -12.30        69.11 o
   7   4  12         36.20         15.75        51.45 o
 -13   5  12         14.04         -4.20        31.53 o
 -12   5  12        330.53        325.46        32.58 o
 -11   5  12        651.16        681.91        36.89 o
 -10   5  12          5.37         -5.78        15.89 o
  -9   5  12        370.57        391.45        20.89 o
  -8   5  12          1.31         11.11        11.89 o
  -7   5  12       2447.02       2312.52        38.21 o
  -6   5  12        522.58        566.56        30.08 o
  -5   5  12       2862.29       2761.82        42.56 o
  -4   5  12        163.67        180.66        11.95 o
  -3   5  12        509.14        510.04        18.88 o
  -2   5  12        145.51        189.15        12.84 o
  -1   5  12       2749.51       2584.15        40.67 o
   0   5  12        174.84        183.36        14.49 o
   1   5  12         81.29         71.13        14.76 o
   2   5  12        206.79        237.62        16.39 o
   3   5  12         22.28          5.13        23.62 o
   4   5  12          2.75          1.32        27.82 o
   5   5  12          1.79         42.76        60.91 o
   6   5  12        294.35        325.38        60.43 o
 -13   6  12        139.04        124.21        36.32 o
 -12   6  12        112.87         90.19        41.08 o
 -11   6  12        357.10        399.71        30.39 o
 -10   6  12          5.89         13.58        24.73 o
  -9   6  12         60.90         64.74        19.51 o
  -8   6  12          0.18         -1.88        16.15 o
  -7   6  12        211.79        203.88        14.94 o
  -6   6  12       1074.11       1070.91        38.27 o
  -5   6  12        170.89        215.47        24.46 o
  -4   6  12        192.15        218.47        20.12 o
  -3   6  12       3348.13       3214.46        46.76 o
  -2   6  12        231.27        235.00        15.42 o
  -1   6  12        888.42        897.19        26.89 o
   0   6  12        248.21        283.70        18.65 o
   1   6  12         73.28         64.96        14.59 o
   2   6  12          3.81         10.73        22.99 o
   3   6  12        215.55        172.74        27.67 o
   4   6  12        250.34        275.22        43.51 o
   5   6  12        116.68        165.75        72.63 o
   6   6  12         16.78         81.03        52.37 o
 -12   7  12         49.76         86.73        34.94 o
 -11   7  12          0.29         -0.30        28.73 o
 -10   7  12         32.09         46.56        25.29 o
  -9   7  12         25.59          8.26        26.73 o
  -8   7  12          0.01        -20.49        20.49 o
  -7   7  12        253.21        238.74        18.13 o
  -6   7  12        530.72        518.69        23.85 o
  -5   7  12         62.50         29.48        18.16 o
  -4   7  12          3.27         20.11        14.85 o
  -3   7  12        625.23        633.71        34.09 o
  -2   7  12          8.87         27.13        16.90 o
  -1   7  12        333.13        337.99        19.13 o
   0   7  12        165.93        175.37        16.87 o
   1   7  12         21.44         34.95        17.05 o
   2   7  12          3.22         -0.67        15.59 o
   3   7  12         14.47        -29.37        30.25 o
   4   7  12        354.14        330.17        48.37 o
   5   7  12        128.59         92.54        80.24 o
 -11   8  12         18.21         46.25        33.23 o
 -10   8  12          5.71          6.74        28.36 o
  -9   8  12          0.46        -12.43        39.14 o
  -8   8  12         20.97          7.23        20.95 o
  -7   8  12       1024.91        987.97        34.90 o
  -6   8  12       1634.56       1532.53        38.98 o
  -5   8  12          1.51         30.90        17.07 o
  -4   8  12         36.48         61.30        16.16 o
  -3   8  12        739.89        697.06        26.91 o
  -2   8  12       1270.64       1255.87        48.33 o
  -1   8  12        119.74        129.79        17.31 o
   0   8  12         35.78         17.90        22.52 o
   1   8  12         21.21         29.92        34.43 o
   2   8  12        459.48        541.36        54.53 o
   3   8  12          0.64          3.26        38.31 o
   4   8  12        158.55         99.17        50.24 o
 -10   9  12         28.42         16.91        38.10 o
  -9   9  12        234.15        210.86        39.65 o
  -8   9  12        666.74        565.14        36.74 o
  -7   9  12          1.44         -2.92        23.74 o
  -6   9  12        407.06        457.93        26.59 o
  -5   9  12       1139.92       1194.72        38.77 o
  -4   9  12        949.41        899.83        32.14 o
  -3   9  12          5.64         29.92        17.29 o
  -2   9  12        101.80        106.14        19.02 o
  -1   9  12        591.63        639.94        28.13 o
   0   9  12          1.87         26.41        33.88 o
   1   9  12        219.05        149.66        27.57 o
   2   9  12        114.22        146.97        43.05 o
   3   9  12         94.70         85.44        65.30 o
  -9  10  12          0.16         63.54        32.56 o
  -8  10  12         15.52        -20.55        26.76 o
  -7  10  12          2.11         37.06        25.41 o
  -6  10  12        280.31        339.38        31.53 o
  -5  10  12         99.44         76.79        24.36 o
  -4  10  12         21.56         19.67        21.98 o
  -3  10  12        203.52        204.72        27.85 o
  -2  10  12          0.39          9.10        24.49 o
  -1  10  12         41.77         58.18        27.59 o
   0  10  12          6.55         15.67        36.27 o
   1  10  12        313.60        249.62        43.01 o
   2  10  12        135.62         95.61        53.26 o
  -7  11  12         81.82         84.56        50.05 o
  -6  11  12        193.82        231.12        32.88 o
  -5  11  12        182.62        200.15        32.36 o
  -4  11  12        100.54         89.67        31.12 o
  -3  11  12        401.71        441.42        34.79 o
  -2  11  12         18.39         44.75        28.87 o
  -1  11  12          2.74         12.69        34.16 o
   0  11  12         98.18         29.12        69.75 o
 -14   1  13        154.62        150.35        77.02 o
 -13   1  13         33.70         43.17        49.74 o
 -12   1  13        253.78        272.40        27.04 o
 -11   1  13        105.01         85.87        26.65 o
 -10   1  13        934.03        960.82        38.63 o
  -9   1  13        452.27        568.71        79.65 o
  -8   1  13         31.60         52.75        32.10 o
  -7   1  13        480.41        415.39        32.16 o
  -6   1  13       5423.55       5480.20        95.73 o
  -5   1  13         13.63         -9.63        16.92 o
  -4   1  13       1206.16       1107.64        34.53 o
  -3   1  13          1.68        -16.13        16.13 o
  -2   1  13         32.69         38.40         9.74 o
  -1   1  13       1182.42       1132.52        21.63 o
   0   1  13         26.49         32.74        10.33 o
   1   1  13        636.11        658.44        25.09 o
   2   1  13        577.22        559.62        21.82 o
   3   1  13        164.49        153.67        15.65 o
   4   1  13         38.88          9.06        20.39 o
   5   1  13        162.69        177.37        47.26 o
 -13   2  13          1.47         -0.94        35.71 o
 -12   2  13         44.26         58.96        23.97 o
 -11   2  13         25.61         -7.52        20.11 o
 -10   2  13        432.36        408.02        19.53 o
  -9   2  13          0.85         -5.09        21.99 o
  -8   2  13        275.62        290.90        97.52 o
  -7   2  13          0.55        -23.97        23.97 o
  -6   2  13         45.45         36.62        23.84 o
  -5   2  13       1036.39        939.76        43.86 o
  -4   2  13        671.37        664.84        33.90 o
  -3   2  13       1607.58       1585.35        29.05 o
  -2   2  13         36.53         41.29         7.37 o
  -1   2  13         22.61         48.67         9.68 o
   0   2  13        396.92        418.55        16.41 o
   1   2  13        426.15        390.29        16.61 o
   2   2  13        428.88        382.41        22.55 o
   3   2  13        196.86        204.01        16.69 o
   4   2  13        251.98        275.27        23.97 o
   5   2  13         77.12         95.87        44.22 o
   6   2  13        127.75        261.22        77.90 o
 -13   3  13         46.17         97.43        55.86 o
 -12   3  13          4.26         -0.19        23.53 o
 -11   3  13         29.09         54.84        21.09 o
 -10   3  13          7.33         14.57        13.23 o
  -9   3  13         11.52         13.07        17.30 o
  -8   3  13         96.73        119.01        14.59 o
  -7   3  13        148.76        130.15        15.48 o
  -6   3  13        886.55        830.90        28.43 o
  -5   3  13        499.48        533.73        19.32 o
  -4   3  13         20.75         18.98         9.97 o
  -3   3  13        633.81        611.31        22.25 o
  -2   3  13        266.18        318.51        13.43 o
  -1   3  13         26.08         44.68        10.20 o
   0   3  13         45.94         53.58        11.51 o
   1   3  13        104.91        134.69        13.50 o
   2   3  13         95.39        113.76        13.97 o
   3   3  13        332.90        349.34        22.13 o
   4   3  13         46.30         59.27        33.84 o
   5   3  13         14.96        -43.32        43.32 o
   6   3  13         90.83         19.33        73.21 o
 -13   4  13          2.64        -38.88        38.88 o
 -12   4  13         10.07         39.27        32.58 o
 -11   4  13         16.58        -22.57        22.57 o
 -10   4  13        115.32        115.48        17.65 o
  -9   4  13         12.93         -4.83        30.96 o
  -8   4  13       1115.86       1147.12        40.19 o
  -7   4  13        873.07        859.72        32.23 o
  -6   4  13         12.31         38.31        25.18 o
  -5   4  13        251.38        272.89        17.21 o
  -4   4  13        640.96        647.16        25.56 o
  -3   4  13         62.58         52.15        16.70 o
  -2   4  13         54.71         31.56         9.77 o
  -1   4  13         39.84         23.09        12.23 o
   0   4  13          7.17          3.16        14.53 o
   1   4  13         22.66         24.04        14.13 o
   2   4  13         23.11         25.54        14.78 o
   3   4  13        482.03        479.92        29.37 o
   4   4  13        189.67        148.00        30.45 o
   5   4  13        747.71         77.31        59.74 o
 -12   5  13       1281.48       1377.79        69.21 o
 -11   5  13         74.47         31.76        25.22 o
 -10   5  13        265.12        298.90        28.07 o
  -9   5  13        208.47        205.60        27.20 o
  -8   5  13         99.61         86.03        20.49 o
  -7   5  13        187.59        213.52        20.17 o
  -6   5  13        513.67        598.26        27.59 o
  -5   5  13       1117.96       1067.30        33.92 o
  -4   5  13         14.08          5.09         9.70 o
  -3   5  13        231.21        224.35        12.82 o
  -2   5  13         11.87         23.39        12.62 o
  -1   5  13        151.91        158.08        14.43 o
   0   5  13         42.02         40.10        14.35 o
   1   5  13        146.09        117.50        19.87 o
   2   5  13         64.70         76.28        15.92 o
   3   5  13        433.30        490.59        36.97 o
   4   5  13         15.21         39.02        33.00 o
   5   5  13          9.42        -57.40        76.73 o
 -12   6  13          7.37        -63.63        67.83 o
 -11   6  13         17.43         -5.12        33.14 o
 -10   6  13        110.98         91.24        31.28 o
  -9   6  13         23.43         -5.37        19.32 o
  -8   6  13        335.88        346.16        32.80 o
  -7   6  13         11.96         -6.08        18.25 o
  -6   6  13        141.92        134.40        15.52 o
  -5   6  13        693.59        636.30        20.16 o
  -4   6  13         21.34          8.29        11.55 o
  -3   6  13         18.35         23.50        12.58 o
  -2   6  13          2.24        -13.57        13.57 o
  -1   6  13         57.86         56.89        14.87 o
   0   6  13        338.00        373.41        21.62 o
   1   6  13        171.73        165.51        17.43 o
   2   6  13          4.78         -2.86        18.34 o
   3   6  13          4.06        -20.99        54.95 o
   4   6  13         63.31         88.43        44.09 o
 -11   7  13        251.71        169.02        41.36 o
 -10   7  13         53.99         23.55        33.88 o
  -9   7  13        141.32         42.63        32.04 o
  -8   7  13        125.27        115.25        19.45 o
  -7   7  13         63.14         28.59        17.69 o
  -6   7  13         19.04         11.35        14.61 o
  -5   7  13       1017.77       1039.33        33.90 o
  -4   7  13          0.42         17.95        14.50 o
  -3   7  13          9.93         24.35        20.42 o
  -2   7  13         90.12        105.62        16.17 o
  -1   7  13          1.69         30.25        15.70 o
   0   7  13        186.42        177.38        18.37 o
   1   7  13         53.27         54.55        21.46 o
   2   7  13        228.08        228.77        31.90 o
   3   7  13        126.53        148.98        43.11 o
   4   7  13        123.30        102.21       122.41 o
 -10   8  13        424.67        526.88        48.05 o
  -9   8  13         71.44         40.63        31.29 o
  -8   8  13         10.34         14.82        21.02 o
  -7   8  13       1535.18       1517.65        48.35 o
  -6   8  13         19.60         13.66        19.33 o
  -5   8  13        242.10        257.32        25.29 o
  -4   8  13          0.80         31.55        21.90 o
  -3   8  13        116.98        140.96        19.23 o
  -2   8  13        104.71        140.96        20.90 o
  -1   8  13         68.19         34.50        18.92 o
   0   8  13        356.26        388.16        32.02 o
   1   8  13        490.46        489.13        43.49 o
   2   8  13          0.07         18.12        38.64 o
   3   8  13         78.59         44.54        37.51 o
  -9   9  13        231.13        211.85        34.24 o
  -8   9  13         14.51         44.34        29.63 o
  -7   9  13        192.67        187.94        30.08 o
  -6   9  13         89.93        119.67        22.79 o
  -5   9  13        481.02        480.49        33.75 o
  -4   9  13        795.72        881.23        48.59 o
  -3   9  13          9.53         20.90        20.23 o
  -2   9  13        453.01        497.84        35.40 o
  -1   9  13        162.24        143.43        23.20 o
   0   9  13        269.09        345.03        31.83 o
   1   9  13        272.09        342.74        48.03 o
   2   9  13         27.20         23.06        74.18 o
  -7  10  13        146.08        130.66        37.27 o
  -6  10  13        323.63        363.54        46.33 o
  -5  10  13        225.32        250.60        37.19 o
  -4  10  13         95.87         33.48        25.02 o
  -3  10  13        144.95         44.54        31.12 o
  -2  10  13         42.28         61.50        27.21 o
  -1  10  13         63.38         79.80        31.25 o
   0  10  13          2.98        -13.18        70.75 o
 -13   0  14          1.88        -70.87        70.87 o
 -12   0  14        179.45        116.55        77.90 o
 -11   0  14         54.12         67.35        62.08 o
 -10   0  14         74.83         50.37        50.96 o
  -9   0  14       1108.92       1166.70       111.87 o
  -8   0  14        267.51        367.23        68.53 o
  -7   0  14        583.25        765.50        84.34 o
  -6   0  14        121.04        105.24        37.61 o
  -5   0  14       1966.66       2005.82       117.43 o
  -4   0  14        413.59        381.87        36.08 o
  -3   0  14          7.30         25.63        27.48 o
  -2   0  14        771.41        854.94        35.59 o
  -1   0  14       2560.91       2510.02        51.64 o
   0   0  14          3.53          6.87        18.85 o
   1   0  14       1088.58       1015.39        36.18 o
   2   0  14        282.60        321.83        23.36 o
   3   0  14       1496.96       1574.89        63.47 o
   4   0  14         17.22          1.41        44.81 o
   5   0  14          1.75        -67.94        67.94 o
 -13   1  14          4.15        -38.49        53.49 o
 -12   1  14         20.66         72.31        50.44 o
 -11   1  14         44.38         54.87        42.19 o
 -10   1  14        112.86        145.84        45.14 o
  -9   1  14        520.98        454.46        53.01 o
  -8   1  14        123.63         73.40        36.09 o
  -7   1  14       1217.44       1077.15        65.56 o
  -6   1  14       2031.58       2078.94        73.12 o
  -5   1  14        487.50        493.03        42.89 o
  -4   1  14        305.06        284.82        32.73 o
  -3   1  14       1164.78       1122.56        41.74 o
  -2   1  14         90.86        140.10        11.72 o
  -1   1  14        285.62        318.94        15.18 o
   0   1  14        132.00        107.69        13.11 o
   1   1  14        360.34        399.59        17.62 o
   2   1  14        522.95        499.65        19.86 o
   3   1  14          0.80        -18.43        20.97 o
   4   1  14        885.80        992.31        63.75 o
   5   1  14          4.03         41.58        65.01 o
 -13   2  14         22.24         27.20        54.46 o
 -12   2  14         52.82         16.32        48.63 o
 -11   2  14         92.21         83.87        57.11 o
 -10   2  14        132.75        127.50        18.53 o
  -9   2  14        119.25        127.25        45.68 o
  -8   2  14        446.12        362.18        52.13 o
  -7   2  14         20.27        -13.08        28.79 o
  -6   2  14       1074.67       1059.03        57.47 o
  -5   2  14        658.52        717.83        65.08 o
  -4   2  14       2515.14       2530.67        65.39 o
  -3   2  14       1323.96       1233.93        40.34 o
  -2   2  14        242.25        224.52        18.39 o
  -1   2  14          2.62         15.02        10.91 o
   0   2  14          3.09         -8.97        12.61 o
   1   2  14       1432.86       1417.15        31.46 o
   2   2  14         73.36         98.65        16.56 o
   3   2  14        315.44        290.83        23.39 o
   4   2  14         49.08         26.59        36.09 o
   5   2  14         12.17          5.27        60.91 o
 -13   3  14         24.32         41.00        56.21 o
 -12   3  14         11.02        104.97        53.61 o
 -11   3  14         34.57         19.75        27.26 o
 -10   3  14          5.51         10.13        22.24 o
  -9   3  14         41.17         35.70        13.83 o
  -8   3  14        474.06        539.64        57.72 o
  -7   3  14        819.42        917.02        88.94 o
  -6   3  14       1683.60       1563.76       100.77 o
  -5   3  14        156.57        178.85        46.99 o
  -4   3  14        213.15        217.21        14.54 o
  -3   3  14        251.81        261.28        17.83 o
  -2   3  14        588.56        595.43        27.82 o
  -1   3  14        209.25        237.90        14.20 o
   0   3  14        271.67        260.31        21.46 o
   1   3  14          0.09         -9.75        14.63 o
   2   3  14          2.64         17.62        15.66 o
   3   3  14        106.34         64.65        22.03 o
   4   3  14         58.75        -17.24        42.60 o
 -12   4  14        469.01        581.14        73.67 o
 -11   4  14        184.92        218.27        33.92 o
 -10   4  14          6.01         34.66        31.50 o
  -9   4  14         88.02         97.53        58.86 o
  -8   4  14          1.05         -6.80        19.71 o
  -7   4  14       1251.06       1237.84        32.77 o
  -6   4  14        755.01        672.92        29.46 o
  -5   4  14        278.82        289.50        18.12 o
  -4   4  14        110.58        127.39        24.32 o
  -3   4  14        199.96        196.27        17.68 o
  -2   4  14        493.57        463.34        21.58 o
  -1   4  14         65.27         76.96        12.82 o
   0   4  14        219.28        232.14        24.77 o
   1   4  14        157.76        133.24        17.81 o
   2   4  14          0.18         15.45        17.18 o
   3   4  14        337.44        368.16        41.43 o
   4   4  14         17.05        -13.11        35.98 o
 -12   5  14          3.57        -39.01       111.57 o
 -11   5  14        646.89        703.83        53.02 o
 -10   5  14        118.92         57.37        29.67 o
  -9   5  14         49.88         34.56        49.70 o
  -8   5  14        149.54        138.77        19.85 o
  -7   5  14         86.42        125.68        20.29 o
  -6   5  14       1803.92       1841.41        42.36 o
  -5   5  14        174.62        181.39        23.75 o
  -4   5  14         85.98         86.99        17.29 o
  -3   5  14        378.20        396.02        28.26 o
  -2   5  14         98.43        136.26        21.83 o
  -1   5  14        341.36        312.45        20.63 o
   0   5  14        194.63        199.94        18.94 o
   1   5  14         15.77         11.72        18.91 o
   2   5  14         67.67         94.30        24.58 o
   3   5  14        237.64        275.35        40.17 o
   4   5  14         49.17         36.57        68.82 o
 -11   6  14          1.58         18.12        35.96 o
 -10   6  14        312.48        369.97        37.91 o
  -9   6  14         16.73         37.10        25.93 o
  -8   6  14        617.26        618.29        36.38 o
  -7   6  14          1.68         13.57        21.03 o
  -6   6  14          3.09        -18.16        18.16 o
  -5   6  14        169.67        230.11        22.25 o
  -4   6  14         63.93         60.66        19.21 o
  -3   6  14         89.72        116.98        20.32 o
  -2   6  14        165.55        118.09        26.56 o
  -1   6  14          3.88         16.81        17.22 o
   0   6  14        200.18        209.20        20.09 o
   1   6  14         52.77         41.71        19.52 o
   2   6  14         16.61         14.22        34.41 o
   3   6  14         96.84         87.87        45.99 o
 -10   7  14          7.75         32.91        34.31 o
  -9   7  14         35.74         77.30        27.90 o
  -8   7  14         71.07        124.59        27.21 o
  -7   7  14          2.07         24.81        24.11 o
  -6   7  14         23.77         78.57        35.84 o
  -5   7  14        383.65        422.57        27.34 o
  -4   7  14        230.42        197.05        24.45 o
  -3   7  14         96.12         96.10        22.41 o
  -2   7  14          0.20         41.72        19.29 o
  -1   7  14        190.13        189.31        30.20 o
   0   7  14        478.67        501.10        29.62 o
   1   7  14        328.54        329.42        35.18 o
   2   7  14        671.30        717.11        59.62 o
  -9   8  14        402.41        422.15        36.14 o
  -8   8  14        153.52        173.61        35.29 o
  -7   8  14         25.46        -12.08        27.67 o
  -6   8  14          1.91         -3.25        26.65 o
  -5   8  14        225.32        246.42        29.75 o
  -4   8  14        212.84        208.62        29.73 o
  -3   8  14          8.82         43.47        22.35 o
  -2   8  14         65.59         21.90        21.93 o
  -1   8  14         26.08         -5.92        21.81 o
   0   8  14          2.20         37.11        30.85 o
   1   8  14        155.28         12.10       179.51 o
  -8   9  14          9.72         21.53        34.69 o
  -7   9  14          0.39        -10.05        33.78 o
  -6   9  14        299.89        379.23        47.29 o
  -5   9  14         55.33         83.24        29.39 o
  -4   9  14         73.83         92.86        28.52 o
  -3   9  14          0.00        -11.46        32.47 o
  -2   9  14          0.00         -9.64        24.35 o
  -1   9  14        111.59         96.32        24.77 o
   0   9  14        411.10        493.16        64.59 o
 -12   1  15          7.22         10.20        76.43 o
 -11   1  15        172.71        190.55        51.95 o
 -10   1  15        152.21        194.96        53.59 o
  -9   1  15         21.68          7.18        42.22 o
  -8   1  15        110.54        116.58        33.55 o
  -7   1  15         34.10         18.95        31.68 o
  -6   1  15        280.28        366.86        47.85 o
  -5   1  15        283.91        247.39        66.18 o
  -4   1  15       1412.60       1422.58        72.88 o
  -3   1  15        470.19        411.04        38.33 o
  -2   1  15        213.65        254.89        29.10 o
  -1   1  15         29.88         13.86        11.25 o
   0   1  15        314.08        305.25        20.87 o
   1   1  15         10.44         -3.17        18.98 o
   2   1  15         37.74         13.69        20.62 o
   3   1  15          5.65        -26.16        29.05 o
 -12   2  15         62.68         28.35        54.13 o
 -11   2  15        181.66        302.99        96.05 o
 -10   2  15          8.23         24.89        44.68 o
  -9   2  15        218.42        210.94        40.07 o
  -8   2  15         10.47         71.37        40.56 o
  -7   2  15         45.72         -8.34        38.97 o
  -6   2  15        393.16        405.14        48.82 o
  -5   2  15         34.96         15.38        34.17 o
  -4   2  15        436.23        442.24        48.82 o
  -3   2  15        260.53        300.11        36.09 o
  -2   2  15        371.22        379.16        31.00 o
  -1   2  15         22.99          2.32        14.79 o
   0   2  15        234.36        177.85        18.19 o
   1   2  15         10.08         -3.91        19.59 o
   2   2  15         72.31         60.93        32.61 o
   3   2  15        239.90        257.21        34.29 o
 -12   3  15         53.97         19.61        57.27 o
 -11   3  15         39.07        -23.14        58.28 o
 -10   3  15         49.74         44.44        47.78 o
  -9   3  15        634.09        699.45        48.78 o
  -8   3  15          0.20         18.74        53.30 o
  -7   3  15         32.31        -18.97        37.83 o
  -6   3  15         15.59         49.75        39.92 o
  -5   3  15          0.74         29.92        37.48 o
  -4   3  15        538.82        530.26        53.78 o
  -3   3  15         49.16         53.25        22.91 o
  -2   3  15          6.06          4.61        16.38 o
  -1   3  15         11.59          4.66        14.96 o
   0   3  15        477.48        483.80        28.11 o
   1   3  15        774.70        880.18        51.85 o
   2   3  15        287.33        340.04        35.27 o
   3   3  15          2.10         39.30        36.79 o
 -11   4  15       1004.41       1113.12        90.41 o
 -10   4  15         80.66         62.20        47.82 o
  -9   4  15         28.93         22.40        33.17 o
  -8   4  15        326.38        304.17        43.12 o
  -7   4  15        382.25        441.60        46.23 o
  -6   4  15        589.35        604.94        29.48 o
  -5   4  15        335.68        348.54        21.85 o
  -4   4  15        231.58        230.24        17.30 o
  -3   4  15         55.53         30.18        15.83 o
  -2   4  15        684.13        614.28        35.19 o
  -1   4  15        171.58         87.43        18.78 o
   0   4  15         70.95         86.10        31.28 o
   1   4  15        196.85        165.33        22.67 o
   2   4  15        435.51        438.66        38.69 o
   3   4  15         89.86         53.88        45.97 o
 -11   5  15        156.63        103.77        80.53 o
 -10   5  15         28.13         54.69        55.31 o
  -9   5  15         84.74        125.95        43.95 o
  -8   5  15        422.76        369.28        48.75 o
  -7   5  15         48.44         32.88        20.60 o
  -6   5  15         91.25         31.29        20.17 o
  -5   5  15         86.53         74.96        21.31 o
  -4   5  15        274.40        245.52        25.36 o
  -3   5  15         49.53         46.35        23.39 o
  -2   5  15         58.89         18.66        29.50 o
  -1   5  15         51.94         61.87        25.62 o
   0   5  15         16.00         34.39        23.53 o
   1   5  15        162.33        153.19        31.18 o
   2   5  15        326.12        321.17        53.63 o
 -10   6  15          2.66          3.09        45.34 o
  -9   6  15        149.24        125.66        44.46 o
  -8   6  15         80.79         65.78        43.06 o
  -7   6  15         48.96         46.19        23.19 o
  -6   6  15        377.19        370.14        28.74 o
  -5   6  15         29.65         21.97        24.63 o
  -4   6  15         70.52         62.76        29.35 o
  -3   6  15         22.34         24.03        25.37 o
  -2   6  15        331.16        300.68        41.95 o
  -1   6  15          6.71         -1.46        28.01 o
   0   6  15         26.43         15.72        29.55 o
   1   6  15          6.38         33.61        28.66 o
  -9   7  15         24.93         -0.89        45.16 o
  -8   7  15          0.65        -35.51        35.51 o
  -7   7  15        354.62        341.74        31.13 o
  -6   7  15         20.23          5.93        26.68 o
  -5   7  15        342.34        362.17        31.84 o
  -4   7  15         19.12         20.39        26.86 o
  -3   7  15        102.72         87.78        27.60 o
  -2   7  15         77.09         63.39        32.04 o
  -1   7  15        304.61        333.74        35.54 o
   0   7  15          1.49         35.74        43.34 o
  -7   8  15          0.06         26.52        40.66 o
  -6   8  15         79.06        114.01        30.61 o
  -5   8  15         10.41         49.99        30.44 o
  -4   8  15        143.58        125.96        30.42 o
  -3   8  15         13.54         -8.91        29.36 o
  -2   8  15          2.21        -17.53        28.59 o
  -1   8  15         80.39          8.20        37.13 o
 -11   0  16         15.85         52.71        73.21 o
 -10   0  16         98.16         75.81        56.39 o
  -9   0  16       1226.86       1362.18        98.23 o
  -8   0  16         11.36         22.04        57.11 o
  -7   0  16         14.00         14.18        45.15 o
  -6   0  16         67.19        164.48        46.75 o
  -5   0  16        453.61        615.06        64.20 o
  -4   0  16         25.38        -25.16        39.54 o
  -3   0  16         80.98         79.73        42.98 o
  -2   0  16         12.61         21.80        41.60 o
  -1   0  16         93.98        145.92        46.28 o
   0   0  16        710.26        792.16        71.63 o
   1   0  16         72.31        100.82        43.27 o
   2   0  16         35.99         53.27        40.66 o
 -11   1  16         10.25        -19.99        73.21 o
 -10   1  16          4.76         -3.75        35.60 o
  -9   1  16          0.16        -28.35        34.47 o
  -8   1  16         25.71         -3.24        33.46 o
  -7   1  16        172.68        123.00        34.43 o
  -6   1  16         23.80          5.97        30.55 o
  -5   1  16        257.07        379.24        56.47 o
  -4   1  16         55.37         31.07        29.04 o
  -3   1  16          4.05        -23.88        29.58 o
  -2   1  16          0.14         21.66        29.83 o
  -1   1  16         21.64         32.67        31.29 o
   0   1  16          0.00         24.11        29.58 o
   1   1  16        414.65        481.52        79.30 o
   2   1  16         18.68         96.33        38.20 o
 -11   2  16         43.71          6.56        57.87 o
 -10   2  16          0.04        -32.40        38.24 o
  -9   2  16         23.85         35.18        38.01 o
  -8   2  16          1.61         42.18        33.08 o
  -7   2  16        145.06        111.70        33.12 o
  -6   2  16         97.41        121.12        32.64 o
  -5   2  16          9.95         61.91        31.98 o
  -4   2  16        396.83        366.28        36.70 o
  -3   2  16        155.78        150.35        31.66 o
  -2   2  16          8.30         44.73        26.42 o
  -1   2  16         41.43         88.22        28.12 o
   0   2  16        475.76        516.62        39.51 o
   1   2  16        212.58        192.57        32.64 o
   2   2  16         12.49         27.26        32.93 o
 -11   3  16          0.21         64.93        56.37 o
 -10   3  16          9.30          7.72        37.10 o
  -9   3  16          8.98         30.87        40.48 o
  -8   3  16          7.60        -43.11        43.11 o
  -7   3  16          0.00        -32.96        32.96 o
  -6   3  16        303.74        325.72        37.60 o
  -5   3  16         57.97         46.35        31.34 o
  -4   3  16        283.72        201.77        36.05 o
  -3   3  16          8.16         29.34        31.10 o
  -2   3  16        734.76        771.29        41.02 o
  -1   3  16         63.35         53.14        31.01 o
   0   3  16         44.23         95.83        27.35 o
   1   3  16         36.26        -23.91        31.92 o
 -10   4  16        246.20        270.93        44.00 o
  -9   4  16         18.38          0.68        38.67 o
  -8   4  16         29.67         94.91        37.31 o
  -7   4  16        163.11        168.32        35.65 o
  -6   4  16         68.99         31.61        35.08 o
  -5   4  16        152.77        187.87        36.98 o
  -4   4  16         66.11         49.80        31.87 o
  -3   4  16          0.10         53.32        32.52 o
  -2   4  16          0.00        -22.46        30.95 o
  -1   4  16         12.77         44.92        30.99 o
   0   4  16         55.91         30.98        27.27 o
   1   4  16         31.41         43.01        33.64 o
  -9   5  16        278.95        306.23        44.60 o
  -8   5  16        129.70        105.03        37.87 o
  -7   5  16         30.79        -16.16        44.72 o
  -6   5  16         72.16         56.69        39.24 o
  -5   5  16         23.53         58.39        53.05 o
  -4   5  16         50.01         31.81        38.12 o
  -3   5  16         27.24         26.97        33.03 o
  -2   5  16        131.39        119.96        36.44 o
  -1   5  16        191.30        167.35        35.15 o
   0   5  16         39.60          7.09        33.75 o
  -8   6  16        282.50        399.02        54.02 o
  -7   6  16          0.08        -32.39        42.56 o
  -6   6  16          1.68         17.92        41.05 o
  -5   6  16          2.28        -35.51        39.22 o
  -4   6  16         48.70         56.56        39.19 o
  -3   6  16          6.54         19.86        43.64 o
  -2   6  16         12.48         81.83        33.04 o
  -1   6  16          0.02         -9.26        32.93 o
  -6   7  16          3.50        -16.82        59.32 o
  -5   7  16         26.76          5.56        42.33 o
  -4   7  16         93.87         79.66        42.65 o
  -3   7  16        145.88        178.44        44.13 o
 -10   1  17         73.76         94.24        55.28 o
  -9   1  17          1.82         -9.52        40.64 o
  -8   1  17        216.82        184.72        39.43 o
  -7   1  17          5.01         22.96        37.09 o
  -6   1  17         49.97         48.38        34.75 o
  -5   1  17        136.40        107.19        37.41 o
  -4   1  17         10.87         -1.26        31.48 o
  -3   1  17          0.40          4.55        33.46 o
  -2   1  17         27.65         53.06        34.13 o
  -1   1  17        231.57        260.65        38.76 o
   0   1  17        200.26        245.87        37.82 o
  -9   2  17         24.51         63.35        41.22 o
  -8   2  17         37.16        -11.98        38.84 o
  -7   2  17          0.28         -0.91        38.50 o
  -6   2  17          0.48         16.74        35.95 o
  -5   2  17         20.73        -21.04        33.33 o
  -4   2  17         13.21         30.45        34.91 o
  -3   2  17          8.79         12.84        34.01 o
  -2   2  17         10.25         48.62        40.66 o
  -1   2  17        145.18        152.38        35.68 o
  -9   3  17         34.67         94.15        43.01 o
  -8   3  17         47.33         -7.82        40.24 o
  -7   3  17        505.58        505.96        49.96 o
  -6   3  17         22.92        -31.02        39.90 o
  -5   3  17        160.47        137.05        35.88 o
  -4   3  17        191.76        256.43        39.86 o
  -3   3  17         28.33         -8.09        55.54 o
  -2   3  17        361.25        461.23        41.10 o
  -1   3  17         36.06         -8.31        33.87 o
  -8   4  17         32.54          3.58        38.81 o
  -7   4  17        230.73        250.37        48.52 o
  -6   4  17          1.07         -3.07        44.30 o
  -5   4  17        177.84        195.84        43.47 o
  -4   4  17          8.59          1.95        35.29 o
  -3   4  17         35.87         98.65        36.75 o
  -2   4  17        155.60        231.03        56.68 o
  -7   5  17        392.95        439.37        47.43 o
  -6   5  17          4.16         13.70        58.92 o
  -5   5  17          3.20        -24.73        37.22 o
  -4   5  17         15.28         79.21        38.25 o
  -3   5  17          1.66         -0.15        38.26 o
  -7   0  18         95.78         43.88        58.39 o
  -6   0  18         17.25         52.19        56.81 o
  -5   0  18        220.48        229.45        61.79 o
  -4   0  18        189.87        330.40        64.03 o
  -6   1  18          0.07          3.90        38.08 o
  -5   1  18        111.86        168.59        42.25 o
  -4   1  18         27.93         62.38        43.28 o
                                                
